# Supplementary material for: Redox-tunable isoindigos for electrochemically mediated carbon capture
Source: Nat Commun. 2024 Feb 8;15:1175. doi: 10.1038/s41467-024-45410-z (PMC10853560; doi:10.1038/s41467-024-45410-z)
Supplement: Supplementary file 4 — Source Data [file 41467_2024_45410_MOESM4_ESM.zip]

Archive with 29 entries (24 files):
- Source data/DFT simulated structures/
- Source data/DFT simulated structures/2electronreduced/
- Source data/DFT simulated structures/2electronreduced/subs_minus2/
- Source data/DFT simulated structures/2electronreduced/subs_minus2/55DBIId.txt
- Source data/DFT simulated structures/2electronreduced/subs_minus2/55DMIId.txt
- Source data/DFT simulated structures/2electronreduced/subs_minus2/5BIId.txt
- Source data/DFT simulated structures/2electronreduced/subs_minus2/66DBIId.txt
- Source data/DFT simulated structures/2electronreduced/subs_minus2/6MCIId_minus2.txt
- Source data/DFT simulated structures/2electronreduced/subs_minus2/IId.txt
- Source data/DFT simulated structures/2electronreduced/subs_minus2/NNDPr66DBIId.txt
- Source data/DFT simulated structures/2electronreduced/w_CO2_minus2/
- Source data/DFT simulated structures/2electronreduced/w_CO2_minus2/2co2_55DBIId.txt
- Source data/DFT simulated structures/2electronreduced/w_CO2_minus2/2CO2_55DMIId.txt
- Source data/DFT simulated structures/2electronreduced/w_CO2_minus2/2co2_5BIId.txt
- Source data/DFT simulated structures/2electronreduced/w_CO2_minus2/2co2_66DBIId.txt
- Source data/DFT simulated structures/2electronreduced/w_CO2_minus2/2co2_6MCIId.txt
- Source data/DFT simulated structures/2electronreduced/w_CO2_minus2/2co2_NNDPrB66DBIId.txt
- Source data/DFT simulated structures/2electronreduced/w_CO2_minus2/2co2-IId.txt
- Source data/DFT simulated structures/neutral/
- Source data/DFT simulated structures/neutral/55DBIId.txt
- Source data/DFT simulated structures/neutral/55DMIId.txt
- Source data/DFT simulated structures/neutral/5BIId.txt
- Source data/DFT simulated structures/neutral/66DBIId.txt
- Source data/DFT simulated structures/neutral/6MCIId.txt
- Source data/DFT simulated structures/neutral/IId.txt
- Source data/DFT simulated structures/neutral/NNDPr66DBIId.txt
- Source data/HRMS.pptx
- Source data/Nominal Mass.xlsx
- Source data/Source data for main figures.xlsx
