# Supplementary material for: Redox-tunable isoindigos for electrochemically mediated carbon capture
Source: Nat Commun. 2024 Feb 8;15:1175. doi: 10.1038/s41467-024-45410-z (PMC10853560; doi:10.1038/s41467-024-45410-z)
Supplement: Supplementary file 4 — Source Data [file 41467_2024_45410_MOESM4_ESM.zip › Source data/DFT simulated structures/2electronreduced/subs_minus2/55DBIId.txt]

30
#space for notes
 C -1.131688  1.657847  0.000000
 C -0.634364  3.010085  0.000000
 C -1.448384  4.136183  0.000000
 C -2.842674  3.966646  0.000000
 C -3.338250  2.658612  0.000000
 C -2.542059  1.518085  0.000000
 C  0.000000  0.746312  0.000000
 C  1.166634  1.588167 -0.000000
 H -1.015626  5.133545  0.000000
 H -3.508136  4.822060  0.000000
 H -2.965981  0.523434  0.000000
 C -0.000360 -0.746939  0.000000
 C  1.131479 -1.658222 -0.000000
 C -1.166837 -1.589048  0.000000
 C  0.634501 -3.010571 -0.000000
 C  2.541797 -1.518036 -0.000000
 C  1.448837 -4.136437 -0.000000
 C  3.338317 -2.658329 -0.000000
 H  2.965346 -0.523216 -0.000000
 C  2.843091 -3.966504 -0.000000
 H  1.016370 -5.133925 -0.000000
 H  3.508782 -4.821740 -0.000000
 O -2.423854 -1.366481  0.000000
 O  2.423622  1.365306 -0.000000
 N  0.733234  2.927810 -0.000000
 H  1.382534  3.699952 -0.000000
 N -0.733127 -2.928605  0.000000
 H -1.382262 -3.700884  0.000000
Br -5.261467  2.421414  0.000000
Br  5.261463 -2.420596 -0.000000
