# Supplementary material for: Redox-tunable isoindigos for electrochemically mediated carbon capture
Source: Nat Commun. 2024 Feb 8;15:1175. doi: 10.1038/s41467-024-45410-z (PMC10853560; doi:10.1038/s41467-024-45410-z)
Supplement: Supplementary file 4 — Source Data [file 41467_2024_45410_MOESM4_ESM.zip › Source data/DFT simulated structures/2electronreduced/subs_minus2/55DMIId.txt]

38
#space for notes
 C  1.802548 -0.320412 -0.340070
 C  2.614464 -0.598491 -1.493548
 C  3.878153 -0.054354 -1.653212
 C  4.391204  0.802548 -0.652333
 C  3.609584  1.086559  0.480355
 C  2.329443  0.538135  0.644662
 C  0.564043 -1.030270 -0.475335
 C  0.624954 -1.745097 -1.707438
 H  4.477851 -0.275891 -2.533240
 H  5.380417  1.225663 -0.776399
 H  1.758192  0.781943  1.536635
 C -0.564048 -1.030469  0.474909
 C -1.802534 -0.320509  0.339967
 C -0.624946 -1.745774  1.706732
 C -2.614495 -0.599156  1.493274
 C -2.329401  0.538494 -0.644384
 C -3.878203 -0.055121  1.653140
 C -3.609564  1.086808 -0.479879
 H -1.758120  0.782712 -1.536224
 C -4.391227  0.802241  0.652641
 H -4.477934 -0.277078  2.533039
 H -5.380457  1.225268  0.776864
 O  0.198649 -2.530001  2.286976
 O -0.198640 -2.529088 -2.288001
 N  1.875634 -1.448942 -2.301094
 H  2.176501 -1.849976 -3.176627
 N -1.875665 -1.449942  2.300466
 H -2.176556 -1.851393  3.175800
 O -4.032615  1.918496 -1.510671
 C -5.321446  2.511372 -1.411375
 H -5.446555  3.115546 -2.311651
 H -6.113128  1.752296 -1.372749
 H -5.401430  3.157928 -0.528164
 O  4.032658  1.917789  1.511504
 C  5.321455  2.510763  1.412380
 H  5.401350  3.157711  0.529447
 H  5.446600  3.114545  2.312914
 H  6.113167  1.751737  1.373363
