# Supplementary material for: Redox-tunable isoindigos for electrochemically mediated carbon capture
Source: Nat Commun. 2024 Feb 8;15:1175. doi: 10.1038/s41467-024-45410-z (PMC10853560; doi:10.1038/s41467-024-45410-z)
Supplement: Supplementary file 4 — Source Data [file 41467_2024_45410_MOESM4_ESM.zip › Source data/DFT simulated structures/2electronreduced/subs_minus2/5BIId.txt]

30
#space for notes
 C -1.160971  0.217743  0.000000
 C -2.352309  1.029398  0.000000
 C -3.642517  0.513944  0.000000
 C -3.818497 -0.880039  0.000000
 C -2.670100 -1.679100  0.000000
 C -1.370056 -1.184672  0.000000
 C  0.000000  1.091805  0.000000
 C -0.532286  2.428709  0.000000
 H -4.504420  1.176785  0.000000
 H -4.810412 -1.316791  0.000000
 H -0.507388 -1.837149  0.000000
 C  1.449129  0.724769  0.000000
 C  2.616361  1.602245  0.000000
 C  1.974979 -0.610629  0.000000
 C  3.800621  0.783457  0.000000
 C  2.847029  3.000624  0.000000
 C  5.099963  1.285279  0.000000
 C  4.150690  3.514058  0.000000
 H  1.992803  3.664769  0.000000
 C  5.280663  2.676653  0.000000
 H  5.950540  0.606708  0.000000
 H  4.287729  4.594085  0.000000
 H  6.282931  3.097283  0.000000
 O  1.451278 -1.779218  0.000000
 O -0.012105  3.594116  0.000000
 N -1.938537  2.335058  0.000000
 H -2.527858  3.153856  0.000000
 N  3.380354 -0.522350  0.000000
 H  3.965883 -1.343846  0.000000
Br -2.907774 -3.602552  0.000000
