# Supplementary material for: Redox-tunable isoindigos for electrochemically mediated carbon capture
Source: Nat Commun. 2024 Feb 8;15:1175. doi: 10.1038/s41467-024-45410-z (PMC10853560; doi:10.1038/s41467-024-45410-z)
Supplement: Supplementary file 4 — Source Data [file 41467_2024_45410_MOESM4_ESM.zip › Source data/DFT simulated structures/2electronreduced/subs_minus2/66DBIId.txt]

30
#space for notes
 C  1.409122 -1.432681  0.000000
 C  1.154495 -2.850900  0.000000
 C  2.145238 -3.828570  0.000000
 C  3.471481 -3.390522  0.000000
 C  3.790578 -2.028952  0.000000
 C  2.775648 -1.063048  0.000000
 C  0.131270 -0.735049  0.000000
 C -0.868148 -1.766802  0.000000
 H  1.893528 -4.883949  0.000000
 H  3.027713 -0.010354  0.000000
 C -0.131277  0.735038  0.000000
 C -1.409136  1.432673  0.000000
 C  0.868133  1.766783  0.000000
 C -1.154494  2.850894  0.000000
 C -2.775659  1.063051  0.000000
 C -2.145235  3.828570  0.000000
 C -3.790586  2.028964  0.000000
 H -3.027729  0.010357  0.000000
 C -3.471477  3.390529  0.000000
 H -1.893518  4.883947  0.000000
 O  2.145238  1.773668  0.000000
 O -2.145235 -1.773714  0.000000
 N -0.203989 -3.011681  0.000000
 H -0.707351 -3.886057  0.000000
 N  0.203990  3.011661  0.000000
 H  0.707368  3.886029  0.000000
 H -4.829860  1.715793  0.000000
 H  4.829853 -1.715779  0.000000
Br -4.885901  4.701447  0.000000
Br  4.885908 -4.701428  0.000000
