# Supplementary material for: Redox-tunable isoindigos for electrochemically mediated carbon capture
Source: Nat Commun. 2024 Feb 8;15:1175. doi: 10.1038/s41467-024-45410-z (PMC10853560; doi:10.1038/s41467-024-45410-z)
Supplement: Supplementary file 4 — Source Data [file 41467_2024_45410_MOESM4_ESM.zip › Source data/DFT simulated structures/2electronreduced/subs_minus2/6MCIId_minus2.txt]

36
#space for notes
 C -0.582778  0.264145  0.240072
 C -1.483909  1.391902  0.209677
 C -2.842188  1.260748  0.020367
 C -3.386370 -0.042547 -0.153705
 C -2.515381 -1.165625 -0.135665
 C -1.147313 -1.024333  0.054983
 C  0.734681  0.737099  0.456505
 C  0.653000  2.170446  0.564415
 H -3.499907  2.124423 -0.000157
 H -0.505048 -1.901069  0.066440
 C  1.965747 -0.062737  0.563441
 C  3.046984 -0.105395 -0.380074
 C  2.302485 -0.941806  1.631627
 C  4.040744 -1.017046  0.114834
 C  3.294661  0.522537 -1.618269
 C  5.219754 -1.288273 -0.572655
 C  4.481027  0.252186 -2.314699
 H  2.565128  1.216137 -2.030533
 C  5.439922 -0.640679 -1.803244
 H  5.952656 -1.984576 -0.170741
 O  1.703794 -1.255153  2.714017
 O  1.537280  3.052055  0.773451
 N -0.703152  2.519916  0.393882
 H -1.036688  3.471065  0.448216
 N  3.564069 -1.506518  1.316102
 H  4.039104 -2.157970  1.923152
 H  4.663500  0.742937 -3.268365
 H -2.935647 -2.156018 -0.274298
 H  6.354177 -0.835333 -2.357582
 C -4.825365 -0.172093 -0.344912
 O -5.636708  0.760073 -0.368165
 O -5.241516 -1.464450 -0.505297
 C -6.651057 -1.664784 -0.696520
 H -6.779415 -2.741912 -0.804629
 H -7.216212 -1.302723  0.166279
 H -6.998732 -1.151410 -1.596774
