# Supplementary material for: Redox-tunable isoindigos for electrochemically mediated carbon capture
Source: Nat Commun. 2024 Feb 8;15:1175. doi: 10.1038/s41467-024-45410-z (PMC10853560; doi:10.1038/s41467-024-45410-z)
Supplement: Supplementary file 4 — Source Data [file 41467_2024_45410_MOESM4_ESM.zip › Source data/DFT simulated structures/2electronreduced/subs_minus2/IId.txt]

30
#space for notes
 C  1.800025 -0.244729  0.214286
 C  2.951245  0.583877 -0.017565
 C  4.195854  0.314824  0.543567
 C  4.324916 -0.815556  1.373457
 C  3.214518 -1.643196  1.619577
 C  1.962711 -1.368847  1.050803
 C  0.688523  0.311214 -0.504965
 C  1.162812  1.474316 -1.173114
 H  5.048513  0.961742  0.348194
 H  5.287253 -1.046003  1.822825
 H  3.329336 -2.512906  2.263187
 H  1.115624 -2.021214  1.252568
 C -0.687627 -0.218724 -0.548718
 C -1.802207  0.209737  0.248791
 C -1.156259 -1.261679 -1.395317
 C -2.948717 -0.578108 -0.112789
 C -1.972922  1.188218  1.250614
 C -4.194897 -0.408949  0.482648
 C -3.226624  1.362126  1.853746
 H -1.130202  1.806094  1.553855
 C -4.331771  0.576593  1.479199
 H -5.043244 -1.022312  0.186316
 H -3.347205  2.119520  2.625508
 H -5.295656  0.727293  1.958085
 O -0.581015 -1.973886 -2.286122
 O  0.592411  2.324474 -1.937374
 N  2.538022  1.606060 -0.850885
 H  3.113441  2.358317 -1.199795
 N -2.530222 -1.451580 -1.098628
 H -3.101118 -2.143309 -1.561497
