# Supplementary material for: Redox-tunable isoindigos for electrochemically mediated carbon capture
Source: Nat Commun. 2024 Feb 8;15:1175. doi: 10.1038/s41467-024-45410-z (PMC10853560; doi:10.1038/s41467-024-45410-z)
Supplement: Supplementary file 4 — Source Data [file 41467_2024_45410_MOESM4_ESM.zip › Source data/DFT simulated structures/2electronreduced/subs_minus2/NNDPr66DBIId.txt]

48
#space for notes
 C  1.659640  0.161262  0.398195
 C  2.970271  0.501815 -0.089609
 C  4.106845 -0.235680  0.230345
 C  3.930714 -1.348750  1.065244
 C  2.680446 -1.718449  1.569381
 C  1.545085 -0.965411  1.235467
 C  0.728306  1.118271 -0.110953
 C  1.468688  2.036549 -0.908293
 H  5.089161  0.030970 -0.143935
 H  0.574445 -1.256781  1.628717
 C -0.728446  1.118509  0.112053
 C -1.659846  0.161915 -0.397878
 C -1.468868  2.036451  0.909655
 C -2.970590  0.502604  0.089457
 C -1.545132 -0.964360 -1.235641
 C -4.107219 -0.234393 -0.231478
 C -2.680495 -1.717057 -1.570324
 H -0.574348 -1.255782 -1.628489
 C -3.930932 -1.347169 -1.066726
 H -5.089666  0.032299  0.142431
 O -1.118627  3.055143  1.586207
 O  1.118491  3.055842 -1.583923
 N  2.841548  1.636522 -0.861763
 N -2.841916  1.637123  0.861915
 H -2.589471 -2.585268 -2.214857
 H  2.589526 -2.586785  2.213764
Br -5.480097 -2.396411 -1.529934
Br  5.479993 -2.397989  1.528032
 C -3.909346  2.315051  1.571784
 H -3.586782  3.350624  1.716197
 H -4.803301  2.332697  0.934618
 C -4.251031  1.687969  2.933535
 H -4.521961  0.634541  2.789629
 H -3.350535  1.699754  3.559802
 C -5.391950  2.426723  3.641291
 H -5.618691  1.969925  4.610364
 H -5.133491  3.477309  3.820196
 H -6.309539  2.407539  3.041035
 C  3.909199  2.316047 -1.569725
 H  3.586495  3.351815 -1.712500
 H  4.802756  2.332634 -0.931987
 C  4.251953  1.691498 -2.932383
 H  4.523094  0.637888 -2.790171
 H  3.351857  1.704132 -3.559202
 C  5.393110  2.431871 -3.638074
 H  6.310333  2.411850 -3.037286
 H  5.620567  1.976914 -4.607841
 H  5.134450  3.482709 -3.815207
