# Supplementary material for: Redox-tunable isoindigos for electrochemically mediated carbon capture
Source: Nat Commun. 2024 Feb 8;15:1175. doi: 10.1038/s41467-024-45410-z (PMC10853560; doi:10.1038/s41467-024-45410-z)
Supplement: Supplementary file 4 — Source Data [file 41467_2024_45410_MOESM4_ESM.zip › Source data/DFT simulated structures/2electronreduced/w_CO2_minus2/2co2_55DBIId.txt]

36
#space for notes
 C -1.636478 -0.940948  0.047635
 C -1.905087 -2.325002  0.266319
 C -3.074976 -2.937407 -0.183200
 C -4.005838 -2.152840 -0.869546
 C -3.739319 -0.790428 -1.085305
 C -2.579468 -0.164007 -0.647512
 C -0.353396 -0.642247  0.632525
 C  0.089845 -1.845751  1.169796
 H -3.264425 -3.992474 -0.010123
 H -4.927884 -2.591731 -1.231847
 H -2.404688  0.889569 -0.832964
 C  0.353361  0.642365  0.632434
 C  1.636444  0.940983  0.047515
 C -0.089811  1.845911  1.169675
 C  1.905144  2.325020  0.266173
 C  2.579422  0.163937 -0.647532
 C  3.075077  2.937334 -0.183357
 C  3.739323  0.790266 -1.085326
 H  2.404591 -0.889643 -0.832917
 C  4.005885  2.152690 -0.869687
 H  3.264584  3.992399 -0.010331
 H  4.927941  2.591521 -1.232034
 N -0.828673 -2.847745  0.953339
 H -0.648741 -3.796009  1.263909
 N  0.828783  2.847842  0.953212
 H  0.648747  3.796185  1.263492
Br -5.040448  0.255366 -2.043681
Br  5.040350 -0.255621 -2.043734
 O  1.250874 -2.016423  1.835478
 O -1.250765  2.016652  1.835453
 C  1.724772 -3.302626  2.362936
 C -1.724716  3.302940  2.362658
 O  1.001916 -4.298429  2.164451
 O  2.810462 -3.164521  2.939154
 O -1.002021  4.298780  2.163744
 O -2.810281  3.164853  2.939131
