# Supplementary material for: Redox-tunable isoindigos for electrochemically mediated carbon capture
Source: Nat Commun. 2024 Feb 8;15:1175. doi: 10.1038/s41467-024-45410-z (PMC10853560; doi:10.1038/s41467-024-45410-z)
Supplement: Supplementary file 4 — Source Data [file 41467_2024_45410_MOESM4_ESM.zip › Source data/DFT simulated structures/2electronreduced/w_CO2_minus2/2CO2_55DMIId.txt]

44
#space for notes
 C  1.769468  0.668112  0.259490
 C  2.253034  1.991556  0.038551
 C  3.497951  2.406384  0.501233
 C  4.292965  1.487115  1.199291
 C  3.828840  0.173360  1.423112
 C  2.577360 -0.242202  0.959268
 C  0.451473  0.578883 -0.325889
 C  0.206394  1.836630 -0.865071
 H  3.855142  3.417905  0.329962
 H  5.264118  1.802664  1.559724
 H  2.248837 -1.260180  1.144955
 C -0.452298 -0.577732 -0.327258
 C -1.770408 -0.668436  0.257728
 C -0.207148 -1.834074 -0.869518
 C -2.253893 -1.991328  0.033459
 C -2.578338  0.240118  0.959709
 C -3.498643 -2.407458  0.495396
 C -3.829701 -0.176726  1.422747
 H -2.249901  1.257677  1.147826
 C -4.293641 -1.490016  1.195885
 H -3.855753 -3.418590  0.321659
 H -5.264674 -1.806585  1.555748
 N  1.278011  2.677173 -0.669410
 H  1.209533  3.665121 -0.882465
 N -1.279164 -2.674985 -0.676920
 H -1.208670 -3.663304 -0.887638
 O  0.904444 -2.180942 -1.557475
 C  1.245399 -3.553253 -1.931830
 O  0.458896 -4.454095 -1.577400
 O  2.308129 -3.585268 -2.567316
 O -4.559292  0.779010  2.105008
 C -5.846547  0.424946  2.603402
 H -6.231560  1.317971  3.097580
 H -6.526356  0.138419  1.791820
 H -5.784500 -0.393491  3.330928
 O  4.558392 -0.784102  2.103008
 C  5.845716 -0.431375  2.602162
 H  6.230630 -1.325598  3.094248
 H  6.525532 -0.143056  1.791220
 H  5.783817  0.385383  3.331587
 O -0.905534  2.185280 -1.551592
 C -1.242961  3.557369 -1.929898
 O -0.453075  4.457038 -1.580019
 O -2.306742  3.590467 -2.563547
