# Supplementary material for: Redox-tunable isoindigos for electrochemically mediated carbon capture
Source: Nat Commun. 2024 Feb 8;15:1175. doi: 10.1038/s41467-024-45410-z (PMC10853560; doi:10.1038/s41467-024-45410-z)
Supplement: Supplementary file 4 — Source Data [file 41467_2024_45410_MOESM4_ESM.zip › Source data/DFT simulated structures/2electronreduced/w_CO2_minus2/2co2_5BIId.txt]

36
#space for notes
 C  0.929937  0.926154  0.071375
 C  1.214056  2.308610 -0.138542
 C  2.503253  2.830058 -0.028898
 C  3.541196  1.953663  0.299488
 C  3.259796  0.593028  0.507820
 C  1.982838  0.056329  0.404882
 C -0.486021  0.730846 -0.117289
 C -0.986525  1.990717 -0.426035
 H  2.703282  3.884911 -0.191299
 H  4.556663  2.320360  0.391286
 H  1.800505 -0.998881  0.573548
 C -1.240468 -0.520498  0.018417
 C -2.291053 -0.822440  0.963644
 C -1.063180 -1.686037 -0.715839
 C -2.695316 -2.172621  0.744960
 C -2.923027 -0.087769  1.983931
 C -3.692196 -2.790042  1.504717
 C -3.920005 -0.698443  2.746022
 H -2.635973  0.942800  2.174055
 C -4.304004 -2.035585  2.509489
 H -3.981320 -3.820945  1.320220
 H -4.411256 -0.135701  3.535330
 H -5.084260 -2.486320  3.116142
 N  0.019860  2.930422 -0.438919
 H -0.181200  3.906695 -0.624616
 N -1.929130 -2.669206 -0.292559
 H -1.889687 -3.602866 -0.684720
Br  4.714198 -0.581210  0.968033
 O -2.278493  2.267287 -0.702738
 C -2.798017  3.609922 -0.985751
 O -4.013362  3.569439 -1.213653
 O -0.189011 -1.838027 -1.736446
 C  0.062367 -3.101157 -2.430383
 O -1.983019  4.552961 -0.957539
 O -0.571132 -4.102677 -2.041397
 O  0.901193 -2.949563 -3.328576
