# Supplementary material for: Redox-tunable isoindigos for electrochemically mediated carbon capture
Source: Nat Commun. 2024 Feb 8;15:1175. doi: 10.1038/s41467-024-45410-z (PMC10853560; doi:10.1038/s41467-024-45410-z)
Supplement: Supplementary file 4 — Source Data [file 41467_2024_45410_MOESM4_ESM.zip › Source data/DFT simulated structures/2electronreduced/w_CO2_minus2/2co2_66DBIId.txt]

36
#space for notes
 C  1.895729 -0.010359 -0.100312
 C  2.812295  1.062166  0.113162
 C  4.139132  1.021590 -0.318085
 C  4.540287 -0.133964 -0.982112
 C  3.672811 -1.212882 -1.221227
 C  2.350232 -1.152967 -0.781018
 C  0.627483  0.377693  0.467942
 C  0.835991  1.647938  0.991504
 H  4.821573  1.846019 -0.146161
 H  1.681557 -1.988717 -0.963532
 C -0.626764 -0.382512  0.467003
 C -1.894283  0.008760 -0.100679
 C -0.837196 -1.653878  0.986981
 C -2.812460 -1.062946  0.109574
 C -2.346620  1.153929 -0.778462
 C -4.139057 -1.019171 -0.322144
 C -3.668926  1.217098 -1.219032
 H -1.676480  1.989112 -0.958296
 C -4.538109  0.138810 -0.983219
 H -4.822896 -1.842960 -0.152736
 N  2.133937  2.059090  0.780270
 H  2.446563  2.974538  1.084621
 N -2.135696 -2.062603  0.774182
 H -2.449793 -2.978180  1.076656
 H -4.029638  2.095768 -1.741870
 H  4.035030 -2.089568 -1.746353
Br -6.353443  0.259226 -1.601529
Br  6.355933 -0.249717 -1.600359
 O  0.086622 -2.392739  1.637026
 O -0.089227  2.383465  1.643205
 C -0.142668 -3.750256  2.145880
 C  0.137668  3.739786  2.155889
 O -1.268976 -4.247820  1.950795
 O  0.871294 -4.183480  2.706711
 O  1.262920  4.240144  1.961719
 O -0.876888  4.169519  2.718385
