# Supplementary material for: Redox-tunable isoindigos for electrochemically mediated carbon capture
Source: Nat Commun. 2024 Feb 8;15:1175. doi: 10.1038/s41467-024-45410-z (PMC10853560; doi:10.1038/s41467-024-45410-z)
Supplement: Supplementary file 4 — Source Data [file 41467_2024_45410_MOESM4_ESM.zip › Source data/DFT simulated structures/2electronreduced/w_CO2_minus2/2co2_6MCIId.txt]

42
#space for notes
 C  0.966094  0.092700  0.140749
 C  1.799316  1.206228 -0.193513
 C  3.180383  1.172826 -0.071459
 C  3.773685 -0.012010  0.401078
 C  2.964536 -1.127820  0.743124
 C  1.582397 -1.083114  0.617360
 C -0.396298  0.473990 -0.097252
 C -0.331673  1.789987 -0.560933
 H  3.798343  2.026607 -0.328048
 H  0.980141 -1.947220  0.880750
 C -1.606788 -0.326074  0.119051
 C -2.726570 -0.021691  0.980526
 C -1.903251 -1.560649 -0.444749
 C -3.649991 -1.104646  0.888096
 C -3.035687  1.054481  1.833060
 C -4.846581 -1.134918  1.608843
 C -4.229334  1.030457  2.555642
 H -2.352603  1.894292  1.924300
 C -5.128465 -0.051467  2.445266
 H -5.533123 -1.972410  1.521642
 N  0.968442  2.226615 -0.617249
 H  1.189434  3.171970 -0.910486
 N -3.118229 -2.025583  0.005545
 H -3.461429 -2.938453 -0.269941
 H -4.472895  1.859368  3.214904
 H  3.441103 -2.030259  1.108022
 H -6.051811 -0.043823  3.017430
 C  5.244037 -0.043226  0.524346
 O  5.994081  0.889138  0.245118
 O  5.716229 -1.225539  0.986895
 C  7.145501 -1.335148  1.133174
 H  7.320574 -2.342284  1.509605
 H  7.640773 -1.197026  0.169318
 H  7.515917 -0.592776  1.843846
 C -1.416224 -3.550268 -1.865062
 O -2.435223 -4.126024 -1.434407
 O -0.553266 -3.894687 -2.683276
 O -1.131403 -2.212147 -1.343507
 C -1.314077  3.936241 -1.374164
 O -0.183928  4.458692 -1.397383
 O -2.438481  4.362437 -1.658140
 O -1.392005  2.531818 -0.927612
