# Supplementary material for: Redox-tunable isoindigos for electrochemically mediated carbon capture
Source: Nat Commun. 2024 Feb 8;15:1175. doi: 10.1038/s41467-024-45410-z (PMC10853560; doi:10.1038/s41467-024-45410-z)
Supplement: Supplementary file 4 — Source Data [file 41467_2024_45410_MOESM4_ESM.zip › Source data/DFT simulated structures/2electronreduced/w_CO2_minus2/2co2_NNDPrB66DBIId.txt]

54
#space for notes
 C  1.870971  0.385559  0.268870
 C  2.958465 -0.523680  0.105599
 C  4.263129 -0.212457  0.505791
 C  4.455493  1.038525  1.081280
 C  3.412154  1.961539  1.266625
 C  2.119746  1.635864  0.858534
 C  0.684558 -0.261321 -0.234989
 C  1.102434 -1.506798 -0.673178
 H  5.086278 -0.905794  0.380283
 H  1.313765  2.349887  0.991642
 C -0.684566  0.261381 -0.234973
 C -1.870971 -0.385553  0.268833
 C -1.102461  1.506884 -0.673069
 C -2.958470  0.523703  0.105681
 C -2.119728 -1.635913  0.858386
 C -4.263123  0.212439  0.505880
 C -3.412121 -1.961624  1.266494
 H -1.313739 -2.349943  0.991418
 C -4.455468 -1.038596  1.081260
 H -5.086277  0.905785  0.380450
 N  2.468034 -1.675622 -0.474290
 N -2.468057  1.675688 -0.474132
 H -3.616455 -2.922599  1.724622
 H  3.616504  2.922475  1.724828
Br -6.222948 -1.525815  1.652600
Br  6.222994  1.525685  1.652608
 C -3.221551  2.895057 -0.747858
 H -2.751197  3.392815 -1.599002
 H -4.228385  2.603417 -1.064611
 C -3.293554  3.850188  0.452628
 H -3.733499  3.322499  1.307463
 H -2.273687  4.129970  0.741979
 C -4.112900  5.105306  0.134348
 H -4.150175  5.777245  0.997631
 H -3.677350  5.661698 -0.703752
 H -5.144305  4.848550 -0.134229
 C  3.221488 -2.895038 -0.747920
 H  2.751146 -3.392828 -1.599052
 H  4.228342 -2.603455 -1.064660
 C  3.293412 -3.850099  0.452627
 H  3.733345 -3.322371  1.307445
 H  2.273526 -4.129828  0.741959
 C  4.112726 -5.105266  0.134460
 H  5.144152 -4.848563 -0.134092
 H  4.149942 -5.777152  0.997787
 H  3.677191 -5.661697 -0.703622
 O -0.368603  2.524280 -1.170415
 O  0.368540 -2.524137 -1.170576
 C -0.241333  2.662718 -2.644298
 C  0.241419 -2.662616 -2.644456
 O -0.887460  1.848328 -3.319024
 O  0.506688  3.606789 -2.935758
 O -0.506504 -3.606767 -2.935955
 O  0.887456 -1.848146 -3.319165
