# Supplementary material for: Redox-tunable isoindigos for electrochemically mediated carbon capture
Source: Nat Commun. 2024 Feb 8;15:1175. doi: 10.1038/s41467-024-45410-z (PMC10853560; doi:10.1038/s41467-024-45410-z)
Supplement: Supplementary file 4 — Source Data [file 41467_2024_45410_MOESM4_ESM.zip › Source data/DFT simulated structures/2electronreduced/w_CO2_minus2/2co2-IId.txt]

36
#space for notes
 C -1.547157 -1.073543 -0.762863
 C -2.914121 -0.738207 -0.530777
 C -3.970115 -1.522354 -1.002282
 C -3.650899 -2.674485 -1.726258
 C -2.306260 -3.025824 -1.971345
 C -1.256146 -2.238301 -1.497230
 C -0.732547 -0.050432 -0.148039
 C -1.633926  0.841856  0.417242
 H -5.003369 -1.245120 -0.812654
 H -4.449356 -3.306268 -2.104867
 H -2.086786 -3.926405 -2.538692
 H -0.224386 -2.519433 -1.690267
 C  0.732564  0.050490 -0.147994
 C  1.547205  1.073570 -0.762834
 C  1.633916 -0.841770  0.417377
 C  2.914159  0.738232 -0.530684
 C  1.256229  2.238263 -1.497317
 C  3.970175  1.522319 -1.002237
 C  2.306366  3.025739 -1.971458
 H  0.224477  2.519371 -1.690427
 C  3.650992  2.674405 -1.726301
 H  5.003421  1.245085 -0.812567
 H  2.086921  3.926276 -2.538888
 H  4.449468  3.306151 -2.104931
 N -2.931530  0.437406  0.195018
 H -3.714431  0.996717  0.513029
 N  2.931531 -0.437365  0.195140
 H  3.714423 -0.996464  0.513543
 O  1.297860 -1.948814  1.118861
 O -1.297906  1.948988  1.118620
 C -2.255911  2.911182  1.658969
 C  2.255807 -2.911188  1.658975
 O  3.466323 -2.693655  1.449647
 O  1.671719 -3.822087  2.261889
 O -1.671881  3.821795  2.262387
 O -3.466412  2.693785  1.449341
