# Supplementary material for: Redox-tunable isoindigos for electrochemically mediated carbon capture
Source: Nat Commun. 2024 Feb 8;15:1175. doi: 10.1038/s41467-024-45410-z (PMC10853560; doi:10.1038/s41467-024-45410-z)
Supplement: Supplementary file 4 — Source Data [file 41467_2024_45410_MOESM4_ESM.zip › Source data/DFT simulated structures/neutral/55DBIId.txt]

30
#space for notes
 C  1.090957  1.690469 -0.000000
 C  0.489480  2.975816 -0.000000
 C  1.213982  4.158750 -0.000000
 C  2.609515  4.076331 -0.000000
 C  3.220310  2.823180 -0.000000
 C  2.494195  1.632911 -0.000000
 C -0.000000  0.689429 -0.000000
 C -1.279430  1.531123  0.000000
 H  0.714798  5.121526 -0.000000
 H  3.206513  4.980888 -0.000000
 H  2.996288  0.681149 -0.000000
 C  0.000140 -0.689615  0.000000
 C -1.090885 -1.690561  0.000000
 C  1.279517 -1.531411 -0.000000
 C -0.489520 -2.975954  0.000000
 C -2.494116 -1.632877  0.000000
 C -1.214121 -4.158828  0.000000
 C -3.220335 -2.823083  0.000000
 H -2.996112 -0.681063  0.000000
 C -2.609648 -4.076291  0.000000
 H -0.714999 -5.121636  0.000000
 H -3.206724 -4.980796  0.000000
 O  2.456448 -1.180887 -0.000000
 O -2.456344  1.180505  0.000000
 N -0.891225  2.842497 -0.000000
 H -1.557234  3.603150 -0.000000
 N  0.891198 -2.842762  0.000000
 H  1.557116 -3.603492  0.000000
Br  5.133037  2.725074 -0.000000
Br -5.133053 -2.724821  0.000000
