# Supplementary material for: Redox-tunable isoindigos for electrochemically mediated carbon capture
Source: Nat Commun. 2024 Feb 8;15:1175. doi: 10.1038/s41467-024-45410-z (PMC10853560; doi:10.1038/s41467-024-45410-z)
Supplement: Supplementary file 4 — Source Data [file 41467_2024_45410_MOESM4_ESM.zip › Source data/DFT simulated structures/neutral/55DMIId.txt]

38
#space for notes
 C -1.968433  0.435354  0.000023
 C -2.444226  1.773333 -0.000568
 C -3.787856  2.097450 -0.000879
 C -4.731251  1.057585 -0.000505
 C -4.295427 -0.271371  0.000201
 C -2.925995 -0.586277  0.000443
 C -0.485061  0.490401  0.000152
 C -0.166374  1.990196 -0.000085
 H -4.113192  3.132471 -0.001391
 H -5.785299  1.305640 -0.000829
 H -2.628857 -1.621659  0.000946
 C  0.485051 -0.490433  0.000152
 C  1.968423 -0.435357  0.000037
 C  0.166388 -1.990227 -0.000110
 C  2.444243 -1.773342 -0.000544
 C  2.925974  0.586271  0.000452
 C  3.787867 -2.097442 -0.000845
 C  4.295413  0.271362  0.000217
 H  2.628857  1.621658  0.000952
 C  4.731267 -1.057560 -0.000468
 H  4.113221 -3.132458 -0.001346
 H  5.785310 -1.305624 -0.000761
 O -0.920556 -2.567180  0.000073
 O  0.920582  2.567120  0.000144
 N -1.360009  2.649490 -0.000718
 H -1.417299  3.658623 -0.000840
 N  1.360033 -2.649502 -0.000708
 H  1.417332 -3.658636 -0.000861
 O  5.136200  1.357975  0.000575
 C  6.545135  1.124724  0.000887
 H  7.009326  2.111108  0.001459
 H  6.856733  0.574381  0.896369
 H  6.857301  0.575172 -0.894853
 O -5.136239 -1.357912  0.000537
 C -6.545145 -1.124683  0.000979
 H -6.857418 -0.575120 -0.894731
 H -7.009352 -2.111061  0.001541
 H -6.856692 -0.574334  0.896475
