# Supplementary material for: Redox-tunable isoindigos for electrochemically mediated carbon capture
Source: Nat Commun. 2024 Feb 8;15:1175. doi: 10.1038/s41467-024-45410-z (PMC10853560; doi:10.1038/s41467-024-45410-z)
Supplement: Supplementary file 4 — Source Data [file 41467_2024_45410_MOESM4_ESM.zip › Source data/DFT simulated structures/neutral/5BIId.txt]

30
#space for notes
 C -1.145035  0.102677  0.000000
 C -2.333901  0.878007  0.000000
 C -3.607023  0.325856  0.000000
 C -3.720953 -1.067628  0.000000
 C -2.565496 -1.847335  0.000000
 C -1.285182 -1.294509  0.000000
 C -0.000000  1.043769  0.000000
 C -0.653516  2.426507  0.000000
 H -4.491168  0.954159  0.000000
 H -4.700059 -1.532190  0.000000
 H -0.413053 -1.924778  0.000000
 C  1.366497  0.851289  0.000000
 C  2.511292  1.789509  0.000000
 C  2.018259 -0.536273  0.000000
 C  3.699844  1.011228  0.000000
 C  2.666436  3.187906  0.000000
 C  4.977104  1.553341  0.000000
 C  3.947377  3.751501  0.000000
 H  1.797517  3.824064  0.000000
 C  5.092052  2.948454  0.000000
 H  5.853745  0.914005  0.000000
 H  4.046404  4.832439  0.000000
 H  6.077788  3.403593  0.000000
 O  1.503738 -1.652208  0.000000
 O -0.144262  3.544037  0.000000
 N -2.007833  2.225734  0.000000
 H -2.666376  2.992819  0.000000
 N  3.369770 -0.338596  0.000000
 H  4.026536 -1.107239  0.000000
Br -2.735635 -3.755636  0.000000
