# Supplementary material for: Redox-tunable isoindigos for electrochemically mediated carbon capture
Source: Nat Commun. 2024 Feb 8;15:1175. doi: 10.1038/s41467-024-45410-z (PMC10853560; doi:10.1038/s41467-024-45410-z)
Supplement: Supplementary file 4 — Source Data [file 41467_2024_45410_MOESM4_ESM.zip › Source data/DFT simulated structures/neutral/66DBIId.txt]

30
#space for notes
 C -1.087751  1.691166  0.000000
 C -0.482460  2.976521  0.000000
 C -1.191297  4.168450  0.000000
 C -2.583886  4.071419  0.000000
 C -3.235053  2.838864  0.000000
 C -2.492337  1.653641  0.000000
 C  0.000720  0.690531  0.000000
 C  1.280921  1.526413  0.000000
 H -0.685893  5.126251  0.000000
 H -3.007540  0.707554 -0.000000
 C -0.000000 -0.690115 -0.000000
 C  1.088243 -1.690966 -0.000000
 C -1.280386 -1.525711 -0.000000
 C  0.482664 -2.976156 -0.000000
 C  2.492820 -1.653834 -0.000000
 C  1.191116 -4.168282 -0.000000
 C  3.235229 -2.839252 -0.000000
 H  3.008307 -0.707892  0.000000
 C  2.583740 -4.071654 -0.000000
 H  0.685364 -5.125892 -0.000000
 O -2.456381 -1.173372 -0.000000
 O  2.457025  1.174386  0.000000
 N  0.896383  2.841136  0.000000
 H  1.564613  3.599882  0.000000
 N -0.896121 -2.840522 -0.000000
 H -1.564434 -3.599175 -0.000000
 H  4.317689 -2.794273 -0.000000
 H -4.317504  2.793604  0.000000
Br  3.613022 -5.676411 -0.000000
Br -3.613630  5.675877  0.000000
