# Supplementary material for: Redox-tunable isoindigos for electrochemically mediated carbon capture
Source: Nat Commun. 2024 Feb 8;15:1175. doi: 10.1038/s41467-024-45410-z (PMC10853560; doi:10.1038/s41467-024-45410-z)
Supplement: Supplementary file 4 — Source Data [file 41467_2024_45410_MOESM4_ESM.zip › Source data/DFT simulated structures/neutral/6MCIId.txt]

36
#space for notes
 C -0.691279  0.065657 -0.000145
 C -1.445535  1.270447 -0.000103
 C -2.828598  1.313299 -0.000115
 C -3.524642  0.093802 -0.000197
 C -2.815877 -1.116071 -0.000238
 C -1.418177 -1.136816 -0.000216
 C  0.743096  0.440818 -0.000107
 C  0.731313  1.969505 -0.000054
 H -3.367267  2.253867 -0.000079
 H -0.898340 -2.079631 -0.000254
 C  1.902652 -0.309131 -0.000106
 C  3.335101  0.060632 -0.000072
 C  1.911001 -1.843874 -0.000135
 C  4.087107 -1.144820 -0.000081
 C  4.063229  1.265165 -0.000040
 C  5.473728 -1.189202 -0.000060
 C  5.462109  1.238824 -0.000016
 H  3.540725  2.206863 -0.000033
 C  6.163464  0.028910 -0.000026
 H  6.000675 -2.137735 -0.000070
 O  0.975689 -2.639661 -0.000170
 O  1.663313  2.770130 -0.000016
 N -0.581292  2.356133 -0.000050
 H -0.855962  3.328977 -0.000020
 N  3.220977 -2.231306 -0.000115
 H  3.494858 -3.204370 -0.000128
 H  6.006422  2.177908  0.000009
 H -3.357031 -2.054300 -0.000298
 H  7.249240  0.028319 -0.000008
 C -5.015233  0.143852 -0.000245
 O -5.664880  1.180422  0.000363
 O -5.579291 -1.076028  0.000349
 C -7.023411 -1.122057  0.001004
 H -7.276531 -2.180919  0.000783
 H -7.416336 -0.632942  0.894625
 H -7.417188 -0.632374 -0.891869
