# Supplementary material for: Redox-tunable isoindigos for electrochemically mediated carbon capture
Source: Nat Commun. 2024 Feb 8;15:1175. doi: 10.1038/s41467-024-45410-z (PMC10853560; doi:10.1038/s41467-024-45410-z)
Supplement: Supplementary file 4 — Source Data [file 41467_2024_45410_MOESM4_ESM.zip › Source data/DFT simulated structures/neutral/IId.txt]

30
#space for notes
 C  1.089164  1.695666 -0.000000
 C  0.482754  2.980269 -0.000000
 C  1.195508  4.170981 -0.000000
 C  2.593131  4.093764 -0.000000
 C  3.230662  2.849353 -0.000000
 C  2.495631  1.657885 -0.000000
 C -0.000312  0.690671 -0.000000
 C -1.282590  1.527240 -0.000000
 H  0.681069  5.126377 -0.000000
 H  3.179660  5.007556 -0.000000
 H  4.315097  2.798466 -0.000000
 H  3.006499  0.709902 -0.000000
 C  0.000000 -0.690574  0.000000
 C -1.089294 -1.695732  0.000000
 C  1.282427 -1.526911  0.000000
 C -0.482672 -2.980207  0.000000
 C -2.495750 -1.658239  0.000000
 C -1.195162 -4.171064  0.000000
 C -3.230564 -2.849840  0.000000
 H -3.006823 -0.710357  0.000000
 C -2.592811 -4.094149  0.000000
 H -0.680477 -5.126326  0.000000
 H -4.315009 -2.799151  0.000000
 H -3.179158 -5.008057  0.000000
 O  2.459743 -1.173911  0.000000
 O -2.460000  1.174508 -0.000000
 N -0.899127  2.839719 -0.000000
 H -1.568742  3.597024 -0.000000
 N  0.899174 -2.839464  0.000000
 H  1.568866 -3.596688  0.000000
