# Supplementary material for: Redox-tunable isoindigos for electrochemically mediated carbon capture
Source: Nat Commun. 2024 Feb 8;15:1175. doi: 10.1038/s41467-024-45410-z (PMC10853560; doi:10.1038/s41467-024-45410-z)
Supplement: Supplementary file 4 — Source Data [file 41467_2024_45410_MOESM4_ESM.zip › Source data/DFT simulated structures/neutral/NNDPr66DBIId.txt]

48
#space for notes
 C -1.963178 -0.428883  0.004455
 C -2.951602  0.573711  0.202087
 C -4.315988  0.314655  0.216167
 C -4.711190 -1.010846  0.022535
 C -3.786543 -2.032650 -0.175725
 C -2.417633 -1.743072 -0.185033
 C -0.645986  0.236267  0.060357
 C -0.982192  1.704570  0.303986
 H -5.045683  1.099180  0.367995
 H -1.709701 -2.540175 -0.338629
 C  0.645993 -0.236199 -0.060562
 C  1.963193  0.428925 -0.004524
 C  0.982189 -1.704479 -0.304344
 C  2.951613 -0.573669 -0.202180
 C  2.417663  1.743078  0.185179
 C  4.316007 -0.314645 -0.216092
 C  3.786581  2.032623  0.176048
 H  1.709735  2.540181  0.338796
 C  4.711222  1.010821 -0.022243
 H  5.045698 -1.099167 -0.367950
 O  0.231696 -2.670935 -0.424810
 O -0.231714  2.671066  0.424221
 N -2.350269  1.814934  0.381449
 N  2.350269 -1.814858 -0.381738
 H  4.121136  3.052008  0.325545
 H -4.121087 -3.052063 -0.325057
Br  6.573637  1.423185 -0.029820
Br -6.573595 -1.423249  0.030313
 C  3.041394 -3.082120 -0.609854
 H  2.335594 -3.732513 -1.131696
 H  3.880381 -2.892894 -1.287509
 C  3.524536 -3.752506  0.684341
 H  4.183960 -3.066342  1.228866
 H  2.657392 -3.938168  1.328863
 C  4.260244 -5.066112  0.399589
 H  4.592207 -5.535562  1.330780
 H  3.612042 -5.779365 -0.122361
 H  5.145496 -4.898017 -0.224505
 C -3.041404  3.082211  0.609456
 H -3.880334  2.893054  1.287201
 H -2.335578  3.732686  1.131159
 C -3.524662  3.752420 -0.684787
 H -2.657570  3.938023 -1.329398
 H -4.184109  3.066170 -1.229176
 C -4.260382  5.066043 -0.400147
 H -3.612159  5.779379  0.121664
 H -4.592427  5.535367 -1.331372
 H -5.145583  4.898005  0.224035
