# Supplementary material for: Redox-tunable isoindigos for electrochemically mediated carbon capture
Source: Nat Commun. 2024 Feb 8;15:1175. doi: 10.1038/s41467-024-45410-z (PMC10853560; doi:10.1038/s41467-024-45410-z)
Supplement: Supplementary file 4 — Source Data [file 41467_2024_45410_MOESM4_ESM.zip › Source data/Nominal Mass.xlsx]

## Sheet: 5M5NIId
SPECTRUM - MS
5M5NIId_231220124921.raw
ITMS - c ESI Full ms [100.00-1000.00]
Scan #: 2-6
RT: 0.03-0.15
AV: 5
Data points: 843
Mass	Intensity
100.593	0.372964
110.77	0.445928
112.759	35.1829
113.793	1.49905
114.83	0.459881
117.722	0.370075
121.618	0.607222
124.65	0.923449
126.623	0.753041
127.747	0.871271
128.685	0.937751
133.797	1.51658
144.75	12.5731
146.056	0.537307
146.759	2.04004
147.769	0.122953
153.147	0.555546
154.848	2.54497
157.738	6.53257
158.797	1.54615
159.568	0.697401
162.805	2.01888
166.683	1.08599
168.901	0.844645
170.78	1.97219
171.961	1.2394
172.877	0.797177
178.806	1.27066
180.944	2.78617
182.927	7.8999
184.05	1.033
184.931	1.49128
185.834	2.06176
186.895	2.97461
187.849	0.425497
190.795	27.0838
191.808	4.46123
192.922	2.7652
194.952	1.67973
195.72	0.801801
196.895	0.735225
198.068	0.950679
198.933	2.27615
199.893	1.05003
202.847	1.50812
204.711	0.113214
205.713	0.612588
206.919	0.517878
208.074	0.715651
208.914	1.42631
209.889	0.600758
210.712	1.19533
211.985	1.34729
213.103	1.35018
214.044	0.470897
215.495	1.88287
218.896	0.635332
220.098	0.587835
221.008	1.31776
222.105	0.780675
223.03	1.05617
224.861	0.848427
225.995	1.01603
227.101	1.59004
228.652	1.03098
229.193	0.114792
230.629	1.42781
231.891	0.972996
232.968	1.55909
234.91	1.79474
235.702	1.01129
236.876	1.88726
238.096	1.75036
238.83	5.20294
239.79	0.9907
240.943	2.27721
241.94	2.03132
243.044	1.56448
244.134	0.713704
246.917	16.0534
248.022	6.46181
248.983	8.25835
250.094	0.828292
250.941	11.0113
252.064	1.9774
253.134	1.34689
254.027	1.40306
255.135	3.5485
256.178	1.19539
257.083	2.01719
258.035	1.04997
259.123	0.978486
261.078	0.791284
262.268	0.428119
262.77	0.114748
264.443	0.516692
265.049	10.9339
265.912	1.82549
267	5.17326
268.059	1.51625
269.026	2.41787
269.959	0.86365
270.973	1.14373
272.973	1.589
273.921	0.240792
274.975	0.943824
275.947	0.125094
277.008	2.06149
277.785	1.68133
279.162	5.97224
279.912	29.1786
280.929	3.65594
281.82	4.1752
283.035	2.79761
284.213	1.61678
285.001	1.45832
286.08	2.19997
287.02	1.99969
287.923	0.96282
288.943	1.04694
290.491	1.53602
291.122	0.232234
291.741	1.70719
292.578	0.436066
293.107	9.18239
294.27	3.11693
295.033	3.07759
296.185	0.746018
297.09	9.66614
298.239	3.91118
299.061	3.59914
300.053	1.63097
301.029	3.49939
302.003	1.07824
303.042	1.84304
304.006	0.690773
305.009	1.67467
305.986	1.02306
306.831	4.34406
307.893	0.859845
309.012	4.63134
310.2	2.01424
311.165	23.5686
312.132	8.84545
313.206	3.33911
314.106	1.13202
314.937	3.04175
316.025	0.793833
316.954	2.81579
318.149	0.988811
318.907	2.46216
320.008	1.50956
320.996	7.31382
321.917	4.10221
323.293	4.13971
325.145	31.3349
326.106	9.91379
326.945	8.85276
328.063	1.9086
328.725	1.33466
329.369	2.31861
330.097	2.30104
330.895	2.18092
331.956	1.69669
332.926	2.33541
333.842	2.87393
336.006	243.546
337.044	72.8279
338.168	13.1847
339.21	20.8496
340.371	7.77107
341.072	4.1894
342.223	4.35684
343.085	2.38252
343.85	3.2119
344.845	2.79937
345.933	2.00175
346.971	2.47793
348.074	0.974699
349.203	3.50222
350.279	2.87735
351.074	9.47507
352.088	4.11589
353.23	10.1853
353.849	38.5929
354.888	14.9563
355.87	6.44944
356.943	3.61146
358.045	1.23957
358.899	1.77826
359.708	0.723581
360.626	3.6382
361.374	1.95338
362.185	3.32798
363.141	1.75687
364.09	2.55154
365.166	3.01051
366.186	1.31113
367.142	6.38536
368.486	2.71042
369.113	2.12202
369.664	1.01409
370.496	5.66662
371.355	74.2311
372.968	13.3846
373.746	6.94069
374.715	5.36956
375.753	2.44287
376.956	3.30797
378.123	3.64189
379.1	4.0739
379.924	0.968603
381.029	2.27862
381.915	3.204
382.754	2.5204
383.591	2.45996
384.706	8.51445
386.014	4.38277
387.091	4.80748
387.857	3.97291
388.98	4.99707
389.782	28.6369
390.912	3.62616
391.652	8.12187
392.492	4.17562
393.597	5.63043
394.308	2.89689
395.089	5.08906
395.955	2.68988
397.026	2.62042
397.836	1.68266
398.757	10.5899
400.119	5.84929
400.981	2.22926
401.947	3.58526
402.904	2.39742
404.364	2.07683
405.204	4.76222
406.191	2.68051
407.104	2.87425
408.136	2.32864
409.096	2.75699
410.038	1.40272
411.105	2.0907
412.034	2.46632
412.865	2.46091
414.022	4.71227
415.249	4.98529
416.074	5.11417
416.826	8.23097
418.071	5.31766
419.018	3.07283
419.907	2.8354
421.053	4.15787
421.786	6.84332
423.089	6.60111
424.387	2.4603
425.124	2.84499
425.817	4.08165
426.905	3.6861
427.938	2.82419
429.052	8.44967
430.099	4.07636
431.063	4.3209
431.975	2.24207
433.023	5.39653
434.12	4.34759
435.28	3.03431
436.213	2.9795
437.142	3.3343
438.211	2.67545
439.326	6.21708
440.49	2.45468
441.373	6.182
442.316	3.31894
443.132	5.11405
443.967	4.55956
445.057	6.77474
446.228	2.61839
446.997	3.36799
447.757	6.29451
448.536	2.39977
449.171	31.4137
450.098	23.3749
451.159	9.8734
452.201	4.14579
453.137	7.38234
454.15	2.66959
455.211	4.51563
456.002	3.84941
456.902	6.64828
457.888	4.19318
458.683	4.62652
459.59	3.43092
460.764	2.58832
461.41	2.26492
462.163	2.78529
463.276	5.99656
464.415	1.76124
465.187	16.3652
466.172	3.68739
467.375	11.6023
468.279	3.7115
469.175	6.40907
469.901	6.39124
471.038	4.99002
471.843	4.71246
473.073	7.84617
474.007	4.37664
474.944	5.74415
476.034	4.89402
477.339	4.92249
478.611	2.36734
479.176	65.0204
480.331	24.6162
481.215	5.65382
482.037	5.87574
482.969	3.94796
483.845	4.85724
484.393	3.62364
485.368	47.6771
486.306	15.4684
487.403	18.6356
488.832	10.635
489.707	4.67637
490.547	7.13964
491.316	4.22329
492.321	4.25438
493.496	4.59153
494.163	5.19159
495.188	8.07097
496.376	6.25551
497.249	7.77611
498.217	6.53287
499.066	5.34723
500.161	5.85186
501.061	9.34184
502.128	4.75903
503.107	6.98895
504.094	4.53221
505.279	6.06663
505.935	3.24345
506.55	7.09752
507.318	16.3078
508.486	7.98212
509.55	6.45934
510.197	2.64165
510.943	7.04471
512.127	8.20618
513.068	8.53794
514.036	5.62228
514.988	7.98929
515.979	6.38934
517.053	14.1421
518.048	6.23637
518.92	4.3265
519.585	8.46634
520.629	11.01
521.202	5.27087
521.944	8.10433
522.83	17.1259
524.01	7.46489
525.047	18.7874
526.032	7.79795
526.91	8.51162
527.595	10.9233
528.261	7.72565
529.001	7.96797
529.716	8.85347
530.691	7.92632
531.618	7.23743
532.548	7.44187
533.435	4.98914
534.37	8.78335
535.127	5.22813
535.929	6.97424
536.606	4.10768
537.237	12.1238
538.29	7.28984
539.109	6.97718
540.094	6.37092
541.148	9.69366
542.086	16.1332
543.185	12.7969
544.102	9.33449
545.034	10.6921
545.951	3.29202
546.629	4.87528
547.43	3.92254
548.122	6.49342
549.191	7.41143
550.121	7.03737
551.366	7.19274
552.441	8.60443
553.258	4.8249
554.25	5.13911
555.145	7.05138
556.218	14.7937
557.263	8.25717
558.148	6.8452
559.104	7.46099
559.978	4.51712
560.663	3.39919
561.288	3.03429
562.128	6.3935
562.972	6.61574
564.149	12.5059
565.069	22.0525
566.079	13.4458
567.089	17.9364
568.128	9.2542
569.21	9.72492
570.17	8.74564
570.79	5.25338
571.456	9.4007
572.448	18.0576
573.503	17.3616
574.672	7.30767
575.765	5.43822
577.242	9.83368
578.504	5.27116
579.351	4.38355
580.153	4.4906
581.105	7.3651
582.238	5.24646
583.058	5.76371
584.26	10.4938
585.43	44.7891
586.411	14.1745
587.38	11.2441
588.476	9.08235
589.629	6.18691
590.757	5.95064
591.84	4.50393
592.894	9.66257
593.919	5.69153
594.885	6.68259
595.722	2.94433
596.555	5.55059
597.392	4.79446
598.481	6.06089
599.367	3.85274
600.304	3.56551
601.018	6.19604
601.882	6.04788
602.418	0.69031
603.174	7.53923
604.127	4.60697
605.151	5.54697
606.072	17.2798
607.031	10.4767
607.968	6.28704
608.911	3.61368
609.773	5.66664
611.002	7.41811
612.197	2.02813
612.831	5.51933
614.024	5.87829
615.181	3.66227
616.059	2.93636
617.056	6.1184
618.043	4.86257
619.072	6.03768
619.842	6.58402
620.736	9.15419
621.979	6.10017
623.097	5.59449
624.276	2.99335
625.22	7.16617
626.822	4.54327
627.637	2.79252
628.479	3.40077
629.462	6.10194
630.455	4.00978
631.137	4.40268
631.846	4.50381
632.748	2.02511
633.468	4.29398
634.1	3.78061
635.124	5.39004
635.943	3.27445
636.951	4.47489
637.937	2.67515
638.721	3.5694
639.774	3.34551
640.527	2.04954
641.497	7.4723
642.622	7.88378
643.915	5.40901
645.246	3.86596
646.308	3.49748
647.336	4.67532
648.16	3.11063
648.929	2.51106
649.675	2.5166
650.664	2.61612
651.641	3.43497
652.763	2.39466
653.854	4.14152
655.025	5.0827
655.949	2.82592
656.729	7.8503
657.43	1.58132
658.056	5.00631
659.015	2.24013
659.948	6.95999
660.913	2.5968
661.738	4.24664
662.82	4.30586
663.756	3.32256
664.736	2.50601
665.451	5.88126
666.475	2.45009
667.237	3.45077
668.041	2.22335
668.851	5.2199
669.955	4.07161
670.918	3.39934
671.941	6.50587
672.712	5.70908
673.521	5.34976
674.511	0.784184
675.124	3.70052
675.937	3.65267
676.895	3.35871
677.963	11.1077
679.079	22.6061
680.029	8.14225
681.333	4.87121
682.539	4.57044
683.554	2.67665
684.327	0.659711
685.087	2.78184
685.944	2.25702
686.899	2.71773
687.534	2.85973
688.317	4.45548
689.21	1.23535
690.26	8.99849
690.997	2.99783
691.859	4.86864
692.936	7.31315
693.8	4.93709
694.898	5.67608
695.877	2.71293
696.811	2.42497
698.003	2.72225
699.035	1.82472
700.05	3.68631
701.287	2.59574
702.281	1.53499
703.073	2.43781
704.365	3.13405
705.156	2.88477
706.123	1.88626
707.462	19.5054
708.427	76.8225
709.578	26.6377
710.629	20.8342
711.61	10.2688
713.082	3.61292
713.98	1.2015
714.687	1.24587
715.678	3.03779
716.902	5.21219
718.124	4.39612
719.056	2.07336
720.158	3.61606
721.063	1.79312
722.264	3.80113
723.214	3.42345
723.72	2.43392
724.401	2.5713
725.18	4.30595
726.132	10.7955
727.102	9.07866
728.124	5.37683
728.814	1.57063
729.576	2.89153
730.651	2.75505
731.738	2.58504
732.75	3.22844
733.755	2.2282
734.801	3.47439
735.628	1.91168
736.85	5.02545
737.75	0.683808
738.541	0.716843
739.361	1.47529
740.249	2.14451
741.067	2.16912
741.774	2.66452
742.608	0.927216
743.361	1.73994
744.474	9.41728
745.525	3.1003
746.465	3.69491
747.787	3.81761
748.759	2.01078
749.804	1.93931
750.78	1.96501
751.551	2.08762
752.251	2.2421
753.472	3.14627
754.296	2.947
755.327	3.3131
756.21	0.830591
757.007	1.72988
757.644	0.903571
758.442	2.03382
759.502	2.69972
760.795	2.21679
761.953	0.853911
762.982	2.09925
763.913	1.05603
764.872	1.00496
766.449	15.0776
767.659	12.9156
768.659	11.7745
769.783	7.79886
770.858	4.28481
771.673	3.02398
772.742	2.24705
773.943	1.65127
775.989	0.815944
776.932	1.70003
777.937	3.08599
778.977	1.72576
779.909	2.04937
781.079	3.22721
781.897	1.41971
783.037	1.625
783.976	1.24682
784.936	3.70892
785.798	7.47921
786.68	6.1883
787.639	2.94286
788.746	2.82732
789.752	2.36586
790.635	1.78462
791.421	1.76535
792.635	2.89873
793.542	3.27223
794.664	2.0161
795.474	2.11674
796.349	1.84918
797.468	2.62412
798.47	1.76306
799.379	2.1366
800.731	1.53667
801.659	2.36711
802.707	3.45492
803.803	3.78871
804.832	1.36591
805.555	1.33339
806.449	2.23936
807.47	2.20771
809.418	4.87755
810.281	1.38944
811.403	3.28672
812.727	1.72916
813.631	0.867826
814.53	3.50611
815.537	11.0412
816.889	3.76725
817.8	1.81967
818.709	1.70092
819.661	1.83185
820.831	2.99204
821.773	1.74066
823.031	2.28404
823.883	1.86975
824.949	2.51409
825.97	4.19886
827.191	2.21867
828.491	2.64245
829.452	1.89361
830.916	2.7294
832.006	3.00111
832.852	2.59035
833.769	4.14725
834.626	3.41493
835.664	3.35428
836.925	0.976275
838.212	0.636657
839.785	6.81386
841.094	1.43156
842.062	1.08478
843.101	2.8804
844.204	0.859034
844.891	3.66982
845.877	3.10615
846.608	3.57787
847.377	0.920003
848.126	1.55981
848.867	2.2486
850.706	4.00025
851.518	0.466527
852.32	0.930673
853.259	0.824591
854.363	1.82482
855.458	1.23415
856.331	1.6282
857.205	3.03789
858.189	2.3447
859.356	3.79822
860.309	1.32325
861.144	2.77307
861.903	1.48228
862.954	1.80686
863.664	2.25102
864.486	2.51485
865.443	1.16638
866.361	2.27126
867.31	1.21487
868.377	3.2945
869.366	1.64072
870.357	2.09372
871.38	3.35482
872.254	1.33285
873.414	3.8048
874.914	2.4763
877.015	1.68624
878.331	2.359
879.336	1.56282
880.546	2.80567
881.316	0.974969
882.069	1.01157
883.298	2.47508
884.732	3.49928
885.61	3.52365
886.799	2.59984
887.796	0.870301
888.583	3.58521
889.501	1.99733
890.16	2.52324
891.458	5.32979
892.42	2.84702
893.5	0.969666
894.985	1.74778
896.199	2.0457
897.202	1.03625
897.982	2.52491
899.497	3.31564
900.851	3.20662
901.807	0.973823
902.91	1.50372
904.23	3.31025
905.188	1.73539
906.332	1.30911
907.329	3.12093
909.054	0.746999
910.102	1.60421
911.005	2.6525
912.129	2.11352
913.455	5.26021
914.437	2.27473
915.321	0.757697
916.98	2.99345
917.916	0.116582
918.829	2.72389
919.621	2.12332
920.44	1.37223
921.192	0.834793
921.992	3.5392
923.023	2.57063
924.104	3.95414
925.301	3.79779
926.355	1.26797
927.675	4.74485
928.756	1.69203
929.381	1.2968
930.554	1.1627
931.764	1.9731
932.867	1.10456
933.959	1.73083
934.631	1.0044
935.694	2.77316
937.073	1.77289
938.053	1.49954
938.698	1.06769
939.648	0.970774
940.519	1.66366
941.632	2.62354
942.804	0.646482
943.55	0.947875
944.533	0.728142
945.671	3.31967
946.567	1.53125
947.398	1.79231
948.186	1.83156
949.507	2.38132
950.109	0.257334
950.669	0.876717
951.393	0.417385
952.534	1.81531
953.433	1.22848
954.262	0.651654
955.376	2.09148
956.219	1.06788
957.161	2.26385
958.165	1.38629
959.411	1.18739
960.351	2.16844
961.563	2.54014
962.094	1.04395
963.418	1.44817
964.614	1.54362
965.622	0.751448
966.156	0.856005
966.987	2.3412
967.878	1.96355
968.853	2.9043
969.845	1.22957
970.565	3.06181
971.155	0.523802
971.909	3.14404
972.586	0.694307
973.35	2.449
974.145	1.62495
975.255	2.81907
976.076	1.94903
978.234	0.590562
978.925	3.49864
980.433	2.71477
981.339	1.4733
982.245	2.20991
983.596	4.19525
984.652	2.70617
985.926	1.07766
987.433	4.36663
988.598	2.26612
990.301	1.12644
990.955	2.94276
991.889	2.98179
992.693	0.932303
993.878	3.11999
994.563	0.915999
995.187	0.824227
996.518	4.00903
997.777	3.48883
998.577	0.937796
999.352	3.56681

## Sheet: 6MCIId
SPECTRUM - MS
6MCIId neg_231220124921.raw
ITMS - c ESI Full ms [100.00-1000.00]
Scan #: 4-6
RT: 0.10-0.16
AV: 3
Data points: 656
Mass	Intensity
100.805	1.10899
101.819	0.546143
102.774	0.583587
105.794	0.578502
106.734	3.92945
110.752	0.432842
112.894	119.674
114.866	5.14109
115.701	2.15963
116.941	1.10335
119.699	1.07718
120.787	2.51318
121.67	0.923455
126.732	1.37264
127.808	0.82249
128.731	0.470789
129.775	0.825424
130.726	0.904604
132.718	0.545012
133.844	0.353432
134.791	0.624691
135.808	0.537742
136.837	0.458985
140.832	0.72968
142.816	0.527702
143.869	0.116426
144.777	5.64404
145.796	1.42139
146.816	1.25788
147.95	0.681249
148.928	1.02564
149.804	0.563198
150.662	0.930647
151.778	0.373107
152.793	0.600194
154.886	0.461527
155.692	0.508975
156.881	1.36689
157.749	1.48037
158.787	1.06932
161.503	0.642853
162.869	0.382239
164.933	0.816939
166.122	0.46681
166.994	0.437977
169.853	0.115105
170.878	1.95877
172.071	3.13407
173.002	1.16458
173.958	1.16394
174.875	0.535507
175.795	1.01254
176.761	0.452133
177.634	0.366443
178.533	0.499014
179.689	0.635869
180.974	0.944441
181.843	0.603663
182.893	9.26537
184.025	1.95658
184.92	0.814891
185.955	3.62718
186.935	11.3192
188.01	1.5518
188.924	0.512366
190.046	0.503162
190.88	0.620814
191.924	0.397072
194.76	0.970709
195.893	0.4368
196.933	0.495238
197.828	1.93476
198.907	0.899891
199.879	0.552608
200.854	1.61848
201.989	0.116422
202.835	0.512113
203.85	0.623334
204.807	0.697334
206.764	0.965732
207.945	2.42653
209.002	1.69717
210.068	1.2599
211.077	0.403248
211.99	0.63199
213.123	0.868179
213.998	0.527641
214.998	0.467512
217.312	0.229387
218.999	0.602833
221.006	0.593967
222.115	0.485027
224.166	0.676094
224.914	1.85069
225.748	0.565694
226.652	1.96398
227.262	3.69447
228.278	1.23501
229.254	0.690008
230.642	0.651594
231.778	0.725488
232.959	0.833648
234.144	0.593104
235.134	0.626328
236.131	0.99028
236.989	1.0771
238.052	0.769302
238.973	0.903468
239.831	0.666504
240.627	0.46903
241.253	0.945278
242.116	0.516755
243.081	0.540632
244.124	0.466597
244.905	0.118999
246.069	0.452113
247.134	0.504825
248.265	3.49166
248.908	5.67352
249.997	2.81149
251.026	0.847933
251.89	0.627126
253.159	1.84276
254.093	1.06817
255.173	2.72618
256.173	1.5164
257.067	0.902405
258.174	0.648657
258.981	0.635739
260.079	0.563543
261.108	1.92663
262.029	0.957094
262.941	1.00602
263.871	0.348888
265.131	3.67925
266.057	0.963891
266.854	0.661449
269.062	1.44162
270.813	0.721029
271.908	0.459947
272.963	1.03569
275.095	0.645136
276.172	0.392222
277.032	0.684191
278.056	0.467803
279.858	50.8427
281.086	3.79974
281.914	3.9314
283.178	2.04218
284.11	1.58683
285.246	2.29925
286.133	3.19917
286.996	2.07199
288.788	21.6144
290.78	5.5748
292.055	0.925993
293.068	5.36832
294.022	1.87846
294.99	1.37478
295.913	0.704569
297.154	5.2763
298.111	1.21496
299.083	2.95419
299.823	2.32336
300.738	0.916084
301.843	1.7064
302.984	1.62765
304.931	110.475
305.947	23.7409
307.013	5.9441
307.993	0.782707
308.596	0.575197
309.217	2.06047
310.595	1.85659
311.229	12.2499
312.271	3.85528
313.026	2.30385
313.943	1.57032
315.008	2.35518
315.987	1.83263
316.996	2.66796
317.94	2.36757
319.019	412.829
319.996	90.4956
321.03	17.9137
322.053	2.51525
323.116	1.3341
324.11	1.34126
325.153	19.3843
326.22	6.6849
327.137	2.13441
327.965	1.25525
328.864	2.21743
330.227	0.658001
331.001	1.24802
331.916	0.677716
332.957	6.23292
333.93	2.03637
334.945	1.86072
336.147	8.15215
337.125	1.91722
337.729	1.08124
338.523	1.11292
339.225	8.58587
340.19	2.88358
341.017	1.97839
341.982	1.18983
342.819	7.86516
344.265	1.54863
345.142	2.31774
345.991	0.861999
346.844	1.06642
348.158	0.445179
348.978	0.990392
350.056	1.52465
351.027	1.44943
352.226	0.980974
353.203	1.78422
354.008	2.726
354.682	24.0155
355.734	3.71455
356.61	9.62083
357.57	2.11028
358.201	1.04563
358.828	0.577075
360.026	1.858
361.104	0.994595
362.274	2.48409
362.91	12.6178
364.008	3.79815
365.062	2.46905
365.948	0.447565
366.612	3.96385
367.692	1.48556
368.831	1.00467
370.284	0.670079
371.004	2.18843
371.709	1.88023
372.782	3.3367
373.696	1.76381
374.795	1.18337
376.925	18.8084
378.014	5.10942
378.768	3.82746
379.653	1.17587
380.728	7.92252
382.141	1.08258
383.17	1.11414
383.982	0.697858
384.685	2.45633
385.812	1.37364
386.772	15.6452
387.816	4.01077
388.794	2.04728
389.947	2.11651
390.997	1.31082
391.932	0.897499
392.935	1.78915
394.297	2.85217
394.996	2.07832
395.88	1.15591
397.109	1.73528
398.626	1.74048
399.68	0.827831
400.792	2.00277
401.801	0.797888
402.959	1.36451
403.876	3.84758
404.818	0.956291
405.443	0.392346
406.269	0.764446
407.816	2.7064
408.554	8.699
409.462	3.48102
410.616	1.59324
411.76	1.19954
412.686	1.40511
413.546	0.653018
414.434	1.0186
415.202	0.667812
416.216	0.989191
416.948	2.8998
417.88	1.03313
418.842	0.864239
419.852	0.703981
421.062	1.45746
422.162	1.14487
423.167	1.29996
424.307	1.22408
425.062	1.96623
425.738	1.4235
426.855	2.97254
428.005	1.17941
429.096	2.89011
430.727	17.1036
431.867	3.56519
432.94	2.26891
433.928	0.819914
434.899	1.46248
435.978	0.602509
436.671	0.773917
437.508	1.41389
438.999	0.441216
439.9	0.58231
440.814	1.19033
441.531	1.48382
442.664	1.31004
443.551	0.754096
444.81	1.02824
446.082	1.69676
447.085	1.23321
448.054	0.697433
449.176	2.26777
449.968	1.4208
450.962	1.98323
452.062	0.817153
453.032	1.84377
454.006	0.7414
454.852	6.26477
455.904	2.35411
456.952	1.27888
457.808	0.89502
458.869	1.05256
460.005	0.569942
460.959	1.23897
461.838	0.65188
462.586	0.746373
463.592	1.33687
464.839	0.840044
465.488	2.68669
466.353	2.02651
467.233	1.72018
468.463	1.29296
469.175	1.10973
469.942	1.33192
471.129	1.79477
472.037	1.12018
472.966	0.825961
473.719	0.605591
474.778	1.36357
475.739	0.592209
476.963	0.915018
477.932	0.679016
479.051	2.69472
480.204	2.79563
481.318	1.43416
482.006	0.559194
482.735	1.40332
483.736	1.46314
485.252	11.5808
486.296	5.27503
487.431	2.24943
488.835	2.33727
489.808	1.35595
490.863	1.46293
491.706	1.13753
493.043	1.93363
494.145	0.634575
495.079	1.67791
496.404	1.46129
497.134	1.98369
497.794	0.955168
498.654	3.07152
499.473	1.28027
500.281	1.14813
501.112	0.970167
502.194	1.67263
503.091	2.16643
504.05	1.44154
505.199	1.17647
506.059	1.73898
507.173	1.45841
508.027	1.08318
508.755	0.683667
509.63	1.87271
510.783	1.13088
511.639	0.68814
512.423	0.977721
513.051	1.53719
513.885	2.00463
515.088	1.22392
516.039	0.985131
517.087	0.686213
518.221	1.37955
518.947	0.835044
519.666	0.78095
520.277	0.482191
520.905	3.47136
522.131	1.50109
523.135	1.36532
524.069	0.386642
525.008	0.942414
526.035	1.16066
527.273	2.36391
528.637	2.40548
529.461	0.875266
530.393	1.02405
531.515	0.775926
532.291	0.763135
533.111	0.900086
534.006	0.651612
535.152	0.990212
535.961	1.15759
536.669	1.77495
537.42	0.236196
538.235	1.03705
539.377	1.55202
540.051	0.807936
540.87	0.478531
542.1	1.89797
543.223	1.91248
544.131	0.600687
545.089	0.71407
546.186	0.740151
546.881	0.563058
547.746	0.889604
548.932	1.80251
549.811	0.842852
550.803	0.560508
551.518	0.471626
552.163	0.698478
553.016	0.659402
553.75	1.01728
554.414	0.581168
555.954	2.12079
556.999	1.43973
557.783	1.48281
558.426	0.662331
559.571	1.13626
560.905	0.826422
561.821	0.836832
562.846	1.01326
564.048	1.03813
565.153	1.01985
565.961	0.548698
566.857	0.839782
567.781	1.08632
568.858	3.50454
569.916	1.49557
570.733	0.54727
571.52	0.981293
572.265	2.55757
573.035	1.28427
573.779	0.636039
575.451	0.836704
577.065	0.544219
578.294	0.635427
579.434	0.517148
580.453	1.55703
581.482	0.700514
582.468	0.893307
583.351	0.586495
584.169	0.480818
584.946	1.00875
585.704	0.520255
586.739	0.886706
588.021	0.468814
588.991	0.547514
590.175	0.413903
591.285	0.602573
592.171	0.389616
593.084	1.1116
594.206	0.615232
595.317	1.03557
596.775	1.75102
598.019	0.931878
599.124	1.04158
600.204	0.7907
601.165	0.709811
602.215	0.503371
603.786	0.632077
604.82	1.45221
606.022	5.10391
607.03	1.82629
608.058	1.10418
608.95	0.736643
610.142	0.726777
610.891	1.65006
611.806	0.676448
613.169	1.0008
614.149	0.583293
615.387	0.856676
617.074	0.566002
617.971	0.698487
619.214	0.611349
619.998	1.23146
621.028	0.587427
621.856	0.441333
623.307	2.01688
624.38	9.14418
625.488	4.30368
626.628	0.695352
628.145	0.881136
629.004	0.738728
630.267	0.509636
631.186	0.114851
631.802	0.699422
632.9	2.36383
633.868	0.890721
635.02	0.510584
636.019	0.41465
637.352	1.57915
638.337	2.14022
639.153	1.92559
639.956	0.918544
641.142	0.542236
642.101	0.237625
643.191	0.397563
644.588	1.01324
646.874	5.65904
647.765	1.83197
648.921	0.499579
649.784	0.890221
650.811	0.234523
654.108	0.86295
654.963	0.880567
656.407	1.01416
657.811	1.01284
658.942	0.119347
660.25	1.94582
660.862	10.5832
661.916	5.15816
662.911	1.27536
663.651	0.706534
666.115	0.541039
668.035	0.453875
668.942	0.826916
670.302	0.62228
673.25	1.09978
674.241	6.91654
675.323	4.04131
676.34	2.77526
677.34	1.20845
678.075	0.523773
678.946	1.35882
680	0.549473
680.792	0.442664
681.815	0.241674
682.49	0.99229
683.506	1.69922
684.23	2.61474
685.38	1.03572
686.297	0.655267
687.443	0.437585
688.419	0.238943
689.705	0.633681
690.588	0.507118
691.527	1.66399
692.444	0.723879
694.336	0.554999
695.428	0.545103
696.345	0.661224
698.592	0.691628
701.423	0.878057
703.642	0.616122
704.972	1.27467
705.972	1.00682
707.116	0.92363
708.329	0.8043
709.238	0.552613
714.92	0.68212
716.059	0.642449
717.29	0.399052
718.761	1.7696
719.942	0.988854
721.039	0.391524
722.018	0.728794
723.173	0.113098
724.433	0.638083
725.298	0.396432
726.553	0.119355
728.042	4.30355
728.815	1.97295
729.489	1.05254
730.396	0.37651
732.199	0.692369
733.079	0.488498
734.51	0.610149
739.044	0.518504
741.056	0.468357
741.983	0.119741
743.245	0.51908
744	0.382501
746.278	0.116138
747.59	0.357215
749.705	0.514545
750.625	0.459265
751.559	1.73588
752.279	0.420967
754.304	0.7809
755.563	0.576768
758.47	0.23234
759.662	0.710879
761.33	0.354839
764.546	0.442528
772.735	0.430885
776.979	0.383616
785.881	0.473627
787.362	1.0136
788.626	0.510348
789.771	0.37755
794.239	0.411165
797.973	0.529099
799.031	0.491045
799.739	0.119562
807.735	0.51714
808.751	0.504578
810.097	0.714328
813.086	0.90654
821.283	0.64708
823.493	0.518937
828.529	0.913432
830.525	0.605714
834.578	0.752805
835.721	0.426741
836.565	0.490364
840.029	0.118368
848.538	0.118921
850.594	0.117737
851.654	0.231958
856.445	0.404405
879.383	0.561583
883.327	0.119216
910.522	0.115382
917.239	0.456869
918.042	0.427399
919.775	0.116342
921.462	0.114817
927.978	0.38017
940.113	0.470471
941.613	0.501702
943.872	0.880025
944.504	0.247608
945.383	1.02105
947.91	0.360621
951.228	0.572557
954.143	0.589066
955.101	0.365381
956.746	0.233021
957.893	1.48303
959.127	1.08201
960.785	0.240419
966.806	0.439948
967.964	0.408786
972.386	0.463329
975.859	0.68531
982.784	0.88457
989.04	0.713435
989.699	0.395701
990.971	0.712985
992.601	0.433771
994.712	0.702769
995.592	0.115931
997.133	0.414828
997.911	0.364832
999.659	0.412395

## Sheet: 6B6MCIId
SPECTRUM - MS
6B6MCIId_2_231220124921.raw
ITMS - c ESI Full ms [100.00-1000.00]
Scan #: 2-4
RT: 0.03-0.10
AV: 3
Data points: 490
Mass	Intensity
110.64	0.320286
112.698	11.552
113.559	0.354835
114.636	0.786252
126.737	0.964338
144.854	2.3816
146.779	0.433564
147.849	0.949143
156.005	0.66166
157.083	0.459721
157.901	0.395153
159.765	0.328317
166.887	0.308505
170.783	0.356397
171.916	7.12022
172.885	1.27145
173.684	0.386457
175.991	0.332949
180.992	0.093309
182.855	2.10482
183.79	0.64791
185.97	0.776061
186.97	0.804441
187.828	0.326948
188.897	0.863875
199.921	0.342841
200.95	0.315622
207.706	2.59798
208.667	0.666764
209.766	0.902527
210.642	0.307881
212.052	0.32535
213.032	0.312811
214.019	1.07625
215.117	0.404539
223.984	0.371442
225.714	0.389338
227.061	1.51776
228.103	0.365255
232.927	0.286267
234.764	0.549781
236.029	1.05685
236.926	0.373661
237.9	0.293552
238.993	0.28929
241.623	0.432702
242.505	0.33939
243.225	0.30719
245.967	0.290975
247.032	0.683388
248.786	1.73059
249.812	0.892583
250.905	0.091351
251.894	0.56962
252.916	0.330094
253.646	0.337398
255.052	1.27033
256.537	0.498196
261.598	0.514758
263.845	0.661271
265.059	2.13289
266.107	0.665749
267.955	0.354268
268.728	0.497806
269.437	0.398213
272.354	0.385881
274.795	0.309006
276.676	0.529541
277.874	0.411936
279.799	6.30642
280.989	0.827958
281.821	0.929635
282.675	0.329677
283.534	0.799303
284.62	0.403881
285.589	2.05362
286.602	0.29156
287.765	0.094049
288.733	1.71913
290.542	1.2397
293.049	1.6287
293.958	0.411848
294.806	0.332306
295.871	0.302708
297.076	2.37661
298.051	1.0275
298.995	0.914596
300.088	0.418174
301.427	0.631007
302.828	0.366231
304.121	0.294288
305.006	0.915123
306.235	0.412014
307.08	0.578828
308.139	0.414289
309.081	0.752767
309.997	0.496011
311.232	5.99604
312.307	1.53548
313.163	0.837321
314.172	0.674927
315.297	0.184753
317.191	0.302031
318.327	0.292665
319.129	0.567386
320.181	0.408065
321.01	0.680284
322.747	0.406322
323.633	0.33297
325.167	8.92426
326.164	2.62745
327.373	1.60245
330.243	0.237552
330.855	0.098257
331.403	0.187044
332.144	0.355493
333.358	0.18672
334.762	0.092264
336.064	2.94522
337.24	1.684
338.505	0.490841
339.182	3.86501
340.082	1.11779
341.046	1.10938
342.122	0.6891
342.992	0.320001
349.085	0.329299
351.997	0.683326
353.218	1.75964
354.471	1.30892
355.304	0.777881
356.299	0.425808
357.126	0.348565
360.241	0.559911
361.286	0.095114
362.955	14.2284
364.105	2.14554
364.958	0.711489
365.87	0.578959
367.142	0.707054
368.211	0.3148
369.142	0.468263
370.218	0.467643
371.399	1.23525
372.029	1.23017
372.828	1.30984
373.917	1.03873
374.908	0.503366
376.958	2.40266
377.972	1.11757
378.648	0.396004
379.389	0.335453
380.717	2.23777
381.921	1.86584
382.921	21.8825
384.147	8.593
385.002	21.0392
386.02	3.14244
387.05	0.936574
388.178	0.381703
389.115	0.410135
390.109	0.43199
391.061	0.712486
392.158	0.454371
394.059	0.645278
395.403	0.395915
397.112	156.877
398.159	62.7789
399.054	165.589
400.013	46.7453
401.049	7.58187
401.959	1.7002
403.287	0.851711
404.095	0.836868
405.243	0.693307
407.037	0.808919
408.128	0.332709
409.332	0.522328
410.328	0.426533
411.105	1.8588
412.003	2.23384
412.934	4.65135
413.919	1.45131
414.742	1.85129
415.861	0.826465
417.064	1.38804
418.007	0.363207
418.793	3.07514
419.823	1.00015
420.865	2.2721
421.964	1.68158
422.837	0.856079
423.905	0.337125
425.312	0.745164
426.473	0.59414
427.325	0.745112
428.091	0.581855
429.029	0.477363
430.11	0.719369
431.853	10.487
432.616	74.8013
433.626	33.4567
434.608	128.274
435.694	14.0214
436.479	32.0564
437.51	7.30808
438.58	1.12815
441.516	0.941956
442.976	0.19627
444.155	0.570839
445.174	0.424136
446.504	2.03954
448.079	1.1678
448.786	1.57263
449.938	1.23543
451.095	0.912858
451.917	0.284777
452.559	0.984485
453.486	0.394435
454.433	2.49134
455.4	1.50452
456.75	2.73615
457.991	1.0054
459.197	1.04725
460.169	0.526394
461.29	1.43688
462.33	0.969773
463.38	0.733687
464.391	0.359416
465.409	1.76258
466.347	0.898345
467.149	0.319782
467.939	0.5859
469.499	1.37034
470.744	0.341475
471.781	0.391775
473.216	0.63743
474.137	1.27711
475.148	0.420522
476.315	0.378225
477.034	1.83526
478.145	0.879005
479.007	1.36946
479.963	0.610142
480.709	0.618584
481.842	1.08359
483.121	0.473049
483.9	1.68109
485.248	3.64958
486.367	3.00849
487.556	1.54479
488.349	1.80126
489.098	1.38742
490.057	0.820277
491.055	0.611831
491.974	0.190575
492.88	0.561851
493.733	0.514563
494.865	0.657058
495.847	0.76132
497.149	1.27154
497.888	1.09256
498.637	0.846754
499.982	1.16279
501.046	0.880968
501.877	0.575516
502.623	0.368293
503.696	0.609361
505.865	0.295393
506.798	0.388129
507.636	0.695288
508.862	0.869831
509.785	0.860433
510.408	1.50921
511.246	1.54081
512.233	2.22662
513.501	1.36946
514.924	0.36212
516.048	0.537066
517.614	0.404733
519.044	0.31211
520.027	0.670897
521.017	0.563685
521.733	0.408947
523.712	0.317924
525.222	1.14017
526.057	0.298979
527.086	0.581235
528.005	0.579427
528.779	0.387721
529.614	0.419161
531.085	0.263699
532.696	1.00109
533.728	0.427943
535.117	0.657764
535.955	0.663231
536.689	0.448542
537.655	0.410097
538.826	0.383409
539.696	0.790286
541.005	0.815235
542.124	0.890914
543.374	0.373184
544.344	0.295368
545.63	0.429645
547.28	0.34988
548.903	0.755689
550.987	0.449628
552.975	0.734002
554.822	0.484465
555.613	0.897859
556.477	0.728013
557.542	1.14657
558.555	1.37579
559.686	0.438916
560.765	0.290415
561.92	0.398151
562.998	1.12233
563.907	0.802905
564.856	0.438147
566.002	0.448388
566.612	0.408664
567.64	0.646702
568.813	0.965107
570.313	0.504292
571.643	1.02246
572.487	1.06027
573.316	0.506358
574.194	0.369296
575.289	0.431874
576.198	0.389327
578.122	0.499862
580.137	0.667916
581.108	0.452888
581.891	0.403258
582.683	0.777717
583.617	0.396518
584.674	0.30819
587.465	0.359051
588.707	0.358148
590.114	0.463318
591.265	0.482598
592.09	0.568431
593.008	0.613267
593.821	0.187413
595.011	0.503926
596.999	0.531445
597.997	0.093618
598.962	0.57072
599.721	0.092857
602.154	0.365194
604.482	0.819714
605.763	0.767043
606.655	0.38782
608.902	0.527691
613.473	0.355834
616.765	0.522111
618.097	0.497664
619.26	0.183685
620.43	0.629107
621.309	0.398038
622.62	0.52421
623.579	0.093531
624.649	0.511539
626.459	1.14578
629.329	0.311077
630.499	0.377484
631.366	0.300012
634.381	1.25713
636.107	0.816393
636.78	1.14098
637.737	1.11231
638.707	1.63946
639.594	0.401394
640.531	0.737369
641.716	0.418284
645.901	0.190948
646.988	0.759196
650.335	0.535333
651.143	0.750915
652.482	0.926652
654.567	0.699176
655.893	0.346127
657.684	0.090848
660.772	0.187598
661.486	0.416928
667.183	0.288952
675.237	0.666997
676.234	0.295045
679.057	0.881466
680.037	0.315107
683.724	0.388835
689.729	0.39446
691.044	0.380971
692.602	0.540378
693.973	0.353094
695.998	0.092282
697.236	0.546701
698.401	0.291417
704.502	0.186304
708.031	0.450435
711.188	0.187151
716.905	0.183964
723.067	0.18793
726.709	0.486483
729.158	0.55794
732.83	0.548671
736.743	0.703786
740.277	0.332538
746.813	0.56825
748.035	0.350024
751.308	0.296889
755.261	0.417841
760.229	1.13703
761.083	0.501208
762.231	1.82051
763.036	0.33756
763.767	0.11073
764.469	0.092626
766.401	0.598551
767.319	0.435233
769.024	1.11731
770.186	0.833275
770.899	0.35306
771.611	0.644802
772.812	0.407643
773.781	0.231789
779.731	0.193479
780.448	1.55253
781.496	1.18134
782.175	2.06248
783.457	2.25062
784.471	1.77404
785.207	0.796694
786.095	0.327554
793.41	0.092158
794.093	0.09256
794.878	0.504842
795.753	0.576913
796.747	0.659043
798.131	1.02349
800.372	0.089122
804.335	0.46952
810.093	0.757331
811.475	0.378357
812.443	0.345432
815.234	0.090408
827.526	0.296887
829.26	0.417248
830.291	9.51542
831.36	5.50046
832.292	17.3561
833.373	8.28812
834.294	13.7073
835.294	4.76984
836.18	3.69362
837.258	1.29813
840.405	0.747614
842.833	0.183207
845.849	0.49289
848.391	0.370388
850.155	0.357919
854.526	0.384629
856.362	0.288047
857.11	0.360021
859.157	0.527443
860.881	0.442298
870.763	0.357312
876.417	0.282876
884.454	1.19888
885.384	1.12497
886.251	0.888579
887.109	0.884587
888.032	0.782741
888.933	0.782249
890.058	0.891331
907.755	0.583036
908.977	0.437242
910.186	1.28365
911.2	0.398525
912.302	0.93247
921.646	0.341923
948.237	0.369708
957.49	0.478916
959.753	0.363374
961.69	0.341923
975.625	0.287011
979.482	0.293549
980.939	0.63663
996.496	0.183059

## Sheet: 5566TFIId
SPECTRUM - MS
5566TFIId2_231220124921.raw
ITMS - c ESI Full ms [100.00-1000.00]
Scan #: 4-9
RT: 0.09-0.26
AV: 6
Data points: 720
Mass	Intensity
112.747	27.5781
113.622	2.73313
126.775	1.73845
144.832	3.26312
147.839	2.78076
150.877	4.53489
152.027	0.456644
153.795	0.160635
172.059	4.47936
173.114	1.93304
175.571	0.964055
179.975	4.40131
181.298	0.8037
182.027	12.4639
183.02	297.239
184.171	70.7488
185.96	10.572
186.841	24.7873
187.957	18.1549
189.569	3.41078
190.659	3.9788
191.803	2.89322
193.18	1.10021
207.743	4.21999
209.085	1.7867
209.943	1.77241
214.045	1.99211
217.529	3.80333
218.599	1.10606
219.893	1.73744
222.023	3.1314
223.204	0.347801
223.907	1.69615
225.198	0.776425
235.032	1.79236
235.99	1.05541
237.244	1.27396
238.17	4.04875
243.034	0.807894
244.995	1.64654
245.918	1.08794
249.14	1.18222
249.983	1.07042
262.024	1.07464
264.041	1.07228
265.004	1.58467
265.904	0.977593
268.162	1.2667
269.299	4.94269
272.028	0.800404
273.094	0.122914
274.127	1.01091
279.294	0.522572
279.903	8.06478
280.76	1.86957
282.074	1.44527
283.931	1.03923
285.827	3.04083
286.783	3.34173
287.473	2.35446
288.182	15.3398
289.14	14.2637
290.196	3.57947
290.804	2.58837
292.203	0.98549
293.139	1.75447
294.027	1.2384
295.716	1.6865
297.323	3.81937
298.312	2.42986
299.636	1.17301
301.701	1.09512
303.146	11.9536
304.925	2.03524
305.436	1.37571
306.349	0.930588
309.17	2.47831
311.059	8.53513
311.905	3.87967
313.084	1.78219
314.138	2.38469
315.236	2.13021
316.207	0.98438
317.855	1.24469
320.474	1.38237
321.407	0.931968
323.107	1.59403
324.272	0.969592
325.278	11.3752
326.297	3.83835
327.122	2.24314
328.423	3.46423
329.666	6.09473
330.52	22.0989
331.167	313.404
332.528	278.783
333.191	787.739
334.344	289.542
336.329	9.86951
337.528	8.83935
338.463	7.61655
339.447	13.7048
340.265	8.82284
340.968	9.24744
341.939	3.6498
343.371	2.92555
344.147	2.24782
345.148	7.50977
346.045	6.89737
347.063	3.61537
347.938	9.16944
349.122	39.6234
350.249	549.003
352.099	25.8802
352.842	11.9397
353.638	11.4062
354.741	9.11794
355.944	7.25008
356.956	9.35005
357.914	11.0977
358.878	8.42809
359.983	4.08005
361.128	3.80639
362.315	4.06917
363.344	3.29424
364.25	3.60445
365.305	2.61731
366.172	7.14922
367.083	34.1059
368.037	52.2427
368.756	338.01
369.706	80.1161
370.684	142.243
371.677	27.3643
372.631	13.1323
373.904	4.08774
375.129	7.78724
376.138	3.69729
376.982	1.79808
378.036	1.97205
379.161	0.953549
380.726	4.09738
382.282	1.47108
383.489	3.27683
384.851	2.41915
386.103	2.10113
387.562	1.23239
388.313	0.402515
388.97	3.81013
389.985	3.78283
390.918	5.32795
391.758	3.76848
393.008	9.75491
393.862	12.6601
395.019	22.9959
395.799	125.179
396.788	32.7102
397.879	4.8131
398.798	3.1186
399.733	1.81076
400.951	0.65764
405.963	0.120104
407.981	1.02856
409.099	1.73836
410.123	1.02426
411.217	3.18222
412.074	1.24339
413.008	1.72986
414.881	3.7299
415.955	2.90232
416.677	0.781325
417.78	7.01859
418.689	2.1338
419.679	1.60298
420.889	1.11205
421.836	1.47193
422.621	4.92401
423.748	1.50167
425.279	1.53394
426.574	1.42264
427.867	1.99707
428.723	1.63827
429.578	2.17491
430.361	0.96495
431.353	3.21473
434.354	2.10607
435.478	2.09252
436.451	17.4345
437.702	8.49218
438.82	6.99893
439.719	4.75306
440.867	4.0326
441.681	3.10983
442.404	4.78491
443.37	2.59728
444.196	9.41907
444.826	28.4921
446.04	29.1269
446.837	125.94
447.716	15.5758
448.635	6.32699
449.424	2.06947
450.346	3.0198
451.312	1.97847
452.168	1.14498
453.262	2.57665
454.585	1.2424
456.097	2.00961
457.247	1.93215
458.065	5.70542
458.847	2.65265
459.643	2.30403
461.231	2.35951
463.037	1.03906
464.298	1.31971
465.7	2.22398
466.762	1.50869
467.672	1.32755
468.881	3.83314
469.847	3.96656
471.084	2.4111
472.316	1.72203
473.407	2.00358
474.251	1.12381
475.771	1.13362
477.147	1.43242
478.245	0.286188
479.019	2.15129
480.02	2.23574
481.173	1.80489
482.171	15.9018
483.187	7.78417
483.896	1.54546
484.53	0.823405
485.064	0.487015
485.75	3.72012
486.783	1.04329
487.459	1.26907
488.734	3.76822
489.974	1.76981
490.977	1.00683
492.129	3.93671
493.144	2.29535
493.799	5.55716
495.004	3.31333
496.171	3.32969
497.056	3.41913
498.041	8.86779
499.051	4.08185
499.981	3.426
501.335	3.51258
502.424	7.26772
503.365	2.639
504.432	3.95561
505.225	6.31929
505.868	22.7117
506.95	14.7723
507.742	7.34493
508.392	7.88723
509.409	7.82113
510.142	39.3185
511.119	24.9521
512.247	7.91392
513.316	6.99058
514.279	8.58767
515.124	25.0302
516.064	199.68
517.184	1118.34
519.497	12.0043
520.233	17.2055
521.442	11.8071
522.565	8.45467
523.485	8.90524
524.683	7.20214
525.596	7.98511
526.579	4.32498
527.572	6.2596
528.862	4.22965
529.913	7.16213
530.748	1.99491
532.038	3.22169
533.09	4.0266
534.011	1.51853
535.161	3.24646
536.257	3.35147
537.306	3.61485
537.971	7.07923
539.074	1.12235
539.712	2.88706
541.483	8.36892
542.333	2.48154
542.996	2.01803
544.052	3.27598
545.313	9.07262
546.43	2.06647
547.346	3.57037
548.112	1.63501
548.874	1.85524
549.699	2.67243
550.496	3.28966
551.334	4.40862
552.402	3.59454
553.443	2.71049
554.594	0.969181
555.726	2.89647
557.205	12.9933
557.856	8.83441
558.833	4.47886
559.942	1.88411
561.893	2.40624
562.694	0.973679
563.677	2.32819
564.743	6.72371
565.904	3.66336
567.659	1.37427
568.607	1.9742
569.871	3.18545
570.78	8.03731
571.64	16.4527
572.57	7.72389
573.631	5.70239
574.707	2.06417
575.661	3.84758
577.253	2.00644
578.486	1.77357
579.633	5.50719
581.241	5.22246
582.39	4.05987
583.678	1.62419
584.532	3.77426
585.896	4.3212
586.694	3.42451
588.079	2.35663
588.773	1.44751
589.64	0.967916
590.405	2.00624
591.519	3.6721
592.314	1.26466
593.291	3.61199
594.227	3.21206
595.509	3.15431
596.598	6.01911
597.469	2.15975
598.25	4.3269
599.006	3.93206
600.042	5.51592
601.276	9.70342
602.213	2.66695
603.168	9.49448
604.218	7.9271
605.304	47.0574
606.195	15.6433
607.038	5.94194
607.926	3.81805
608.857	3.82732
609.829	1.30153
611.953	3.8756
612.899	3.03669
614.162	2.12137
615.173	2.57349
615.948	3.96709
616.967	3.01509
618.193	3.59873
619.389	4.56445
620.418	4.16181
621.307	5.09297
622.686	2.85136
623.739	4.92438
624.927	2.13467
625.998	2.4663
626.788	3.59258
627.723	5.09732
628.919	2.89403
630.104	3.83372
630.91	8.60073
631.762	3.46015
632.547	2.35015
633.535	2.23769
635.268	12.6732
636.438	10.7961
637.743	3.32988
638.707	4.21404
639.816	1.79284
640.671	2.68005
641.506	1.01416
642.575	4.8641
643.508	0.999539
644.653	17.8289
645.517	3.91261
646.017	1.83743
646.748	3.76692
647.869	5.96899
648.827	6.83459
650.064	2.78655
651.501	1.82535
652.632	3.76554
653.691	2.57288
654.697	1.18053
655.652	1.99981
656.585	5.84864
658.171	14.4511
658.967	13.6466
659.69	8.58435
660.543	9.66674
661.473	3.1667
662.215	3.23875
663.253	10.95
664.322	14.3204
665.494	66.9362
666.557	520.535
667.749	149.059
669.152	11.0434
669.905	4.47363
670.892	5.66161
671.757	2.2796
672.675	10.4032
673.689	7.31343
674.532	5.19456
675.513	3.25438
676.334	2.18698
677.009	3.2257
677.891	1.57943
678.912	2.89414
680.133	3.29825
681.237	5.52992
682.571	22.8318
683.532	91.7825
684.181	41.2441
684.926	45.3711
686.359	3.94846
687.259	5.44573
688.891	11.1178
689.98	9.34923
690.903	4.64213
692.205	7.95273
693.751	11.2495
694.995	7.82394
695.95	4.10578
696.747	1.90209
697.509	3.85686
698.549	1.52376
699.447	4.4078
700.572	15.9696
701.744	70.1918
702.562	427.926
703.609	148.902
704.478	156.488
705.528	45.7672
706.655	4.51956
707.418	2.85466
708.664	3.26381
709.703	2.43092
710.722	2.58965
711.509	0.34149
712.532	2.81102
714.509	3.1027
715.865	3.37982
716.636	3.03954
717.826	3.96221
718.711	3.18115
719.626	0.967945
720.609	2.97262
722.633	20.6708
723.191	3.04162
723.899	6.9984
724.996	11.0319
725.831	7.6246
726.832	6.39446
727.915	6.37875
728.818	29.1723
729.459	42.871
730.451	18.7757
731.455	5.21118
733.623	2.03534
734.667	0.960171
738.315	2.33253
739.053	2.52494
740.535	2.44188
741.533	1.65877
742.356	1.33502
743.965	2.92046
745.328	4.73084
746.432	2.66483
747.169	3.2229
748.292	1.00151
749.318	2.61584
750.095	2.39837
750.894	2.22591
752.154	2.51192
753.236	1.3959
754.344	1.53821
755.396	2.78793
756.285	13.9107
757.316	5.8978
758.323	5.65306
759.529	1.97366
760.617	1.76921
762.153	3.34924
762.822	3.08213
763.592	2.62351
764.602	1.99484
765.615	1.81351
766.761	3.76011
767.992	8.88499
768.773	7.24817
769.578	1.70677
770.462	2.61304
771.297	9.20493
772.248	22.182
773.26	4.56479
774.098	2.62118
775.031	1.81527
775.766	0.399745
777.306	2.98205
778.319	10.6434
779.184	10.4776
780.359	109.147
781.497	27.4167
782.54	5.69951
783.552	3.83992
784.348	1.88203
785.209	1.42113
786.045	1.14636
787.286	1.82689
788.253	1.90587
789.012	1.32462
790.175	2.07775
792.159	2.6836
793.002	1.62173
793.817	1.86432
794.742	2.26442
795.696	0.639281
796.838	1.15658
797.991	2.95128
799.235	4.28585
800.191	0.174135
800.973	2.52929
801.79	1.92705
803.061	1.21952
805.794	1.07784
806.847	2.85373
807.633	0.313699
809.768	1.20657
811.197	1.51963
812.52	2.85549
813.601	3.22412
814.552	1.0539
815.35	1.4832
816.334	0.326485
818.782	1.45275
820.077	1.52937
821.033	1.78671
821.987	1.95311
822.934	1.61641
823.938	1.20268
825.334	1.09983
826.705	2.53102
827.833	5.14869
830.68	2.28138
831.921	2.86391
832.838	2.69285
833.743	1.56214
834.514	0.167278
835.09	2.87189
835.912	1.71975
836.663	1.59116
837.687	1.81141
839.436	1.92134
840.243	2.87437
841.312	4.78839
842.163	2.54592
843.26	3.55193
844.695	4.45068
845.735	1.72098
846.756	3.19976
847.633	5.46156
849.024	5.56882
850.026	60.4067
850.889	77.1454
851.769	25.5929
852.43	8.36449
853.531	2.98077
854.304	3.90321
854.828	0.846654
855.997	3.93352
857.022	6.19652
857.816	4.6372
858.523	1.71315
859.318	4.35004
860.471	3.33266
861.589	7.11596
862.887	4.61355
863.816	1.75917
864.75	1.59783
865.953	3.98053
866.787	0.934683
867.612	1.38337
868.306	3.3949
870.444	1.61814
871.211	1.14789
871.751	0.641013
872.432	2.12173
873.087	2.34373
873.907	1.15142
874.929	1.89399
875.794	1.51991
876.962	2.13571
877.753	4.43928
878.701	3.50212
879.623	15.9911
880.563	4.48347
881.625	4.43393
882.579	2.38692
883.504	1.17645
885.004	2.56091
885.952	0.766339
886.709	1.07606
887.47	2.11294
888.513	1.44405
889.46	1.1765
890.87	5.34392
891.819	1.73456
892.952	0.717714
893.604	4.03625
895.003	1.93843
895.574	0.435142
896.273	1.6872
896.926	0.305201
899.104	2.38035
900.409	1.65357
901.268	2.22793
903.473	0.63734
904.333	0.174416
905.359	3.29474
906.292	1.85242
907.524	1.60607
908.213	1.57172
909.227	2.0281
910.416	1.50237
911.209	1.48398
912.266	0.649144
913.512	1.52596
914.699	2.08783
915.879	1.63545
917.836	3.51181
918.663	1.54605
919.337	0.98819
920.036	1.93273
921.922	1.51521
923.406	7.08775
924.323	1.70849
925.211	0.63473
926.136	0.957207
927.122	1.40445
928.108	2.29682
929.06	2.24712
930.156	1.84841
931.289	0.84218
932.095	1.80255
933.193	1.96832
934.005	4.04751
934.931	3.45517
935.806	3.44541
936.863	1.87361
938.07	4.05363
939.187	6.3997
940.209	3.27934
941.011	2.62572
942.847	1.44917
945.231	6.35281
946.268	2.61615
947.936	3.34354
948.938	1.44989
949.743	3.65006
950.627	1.90634
951.334	1.08263
952.691	3.48261
954.002	2.03291
955.075	2.06776
955.841	2.07654
957.287	3.61238
958.474	1.97292
959.545	1.38641
960.421	2.58465
961.501	1.19912
962.528	2.79864
963.857	1.67709
964.698	1.7799
965.721	1.10285
966.446	1.35268
967.237	1.03999
968.68	1.44668
969.919	1.27679
970.739	0.818137
973.544	1.69491
975.131	0.573269
975.752	1.21632
976.529	1.64683
977.805	3.8358
978.522	3.81083
979.266	3.34548
980.354	2.44216
981.14	1.52523
983.651	1.57931
984.208	0.159022
985.979	1.31136
987.089	2.31764
988.601	2.3712
989.586	1.2714
990.571	2.10878
991.624	3.55052
992.718	7.67685
993.657	3.42188
994.576	4.0952
995.64	4.58159
996.679	3.24793
997.83	6.1872
998.491	3.91213
999.104	11.443
999.84	8.50155

## Sheet: 5N6MCIId
SPECTRUM - MS
5N6MCIId_231220124921.raw
ITMS - c ESI Full ms [100.00-1000.00]
Scan #: 2-6
RT: 0.03-0.16
AV: 5
Data points: 395
Mass	Intensity
100.749	1.66472
112.745	45.4851
113.763	3.6681
114.74	1.50274
115.557	0.215492
121.016	0.529802
126.889	0.661496
128.89	0.190138
143.053	0.126909
144.813	0.5601
146.875	0.061091
147.817	1.00807
148.875	0.197022
156.94	0.980202
166.965	0.256358
171.012	0.652203
171.979	7.40789
173.008	0.954108
175.381	0.196514
175.99	0.612502
180.097	0.061849
182.975	12.3647
184.022	3.43853
185.348	0.269678
186.438	0.923356
187.245	0.557798
187.968	0.58381
188.876	0.933106
189.912	0.188546
190.9	0.735697
191.969	0.40088
194.182	0.122848
197.792	0.197335
199.02	0.624471
199.81	0.62683
200.863	0.430426
206.738	0.409852
207.834	2.8054
209.05	0.410922
210.043	0.643539
211.128	0.129358
211.992	0.197832
213.059	0.062979
214.114	1.23476
215.143	0.519457
215.991	0.533688
216.946	0.431906
217.613	0.262112
218.738	0.638485
222.858	0.26156
224.131	0.259333
226.938	3.86394
228.02	0.867097
230.629	0.641494
232.925	0.381169
233.929	0.378358
234.836	1.44983
235.831	0.396642
237.964	0.269749
238.877	0.519957
241.09	0.529997
242.132	0.063574
243.645	0.467927
248.12	0.340593
248.854	3.62422
249.881	1.01748
251.135	0.938867
253.189	0.61008
254.135	0.424677
255.247	1.65934
256.194	0.555126
261.744	1.38361
262.679	0.85388
265.022	1.36625
266.008	0.610947
267.077	0.436313
268.302	0.2581
269.219	0.594668
270.243	0.524564
271.286	0.124888
279.174	0.486115
279.854	4.10808
280.503	0.45658
281.697	1.0147
283.365	1.22146
284.479	0.367296
285.741	5.0833
286.613	0.704995
287.244	0.376211
288.729	3.00971
289.845	0.197724
290.732	0.670617
292.984	3.75976
293.793	1.13278
294.533	0.460211
295.269	0.551172
297.023	3.00689
298.402	1.00592
299.672	1.16871
300.844	0.537656
301.507	0.059834
302.619	0.36182
303.683	0.586143
304.685	0.651308
305.745	0.550983
307.264	0.463131
309.165	0.707451
311.179	6.15492
312.242	1.15796
313.134	0.601146
314.061	0.575251
315.268	0.063049
316.7	0.127094
317.8	0.154795
319.158	0.464549
321.25	0.585381
323.152	0.463431
325.179	10.0962
326.105	1.97563
327.158	1.23013
327.863	1.22444
328.818	0.5376
329.797	0.197807
331.063	2.26111
332.546	2.11406
333.149	6.61198
334.121	1.93721
335.064	0.580001
336.008	1.09018
337.206	1.22273
339.198	3.49131
340.221	1.49177
341.037	0.259198
343.885	0.061444
345.028	0.441358
349.887	7.68665
351.056	4.29553
352.165	1.28653
353.156	0.429347
354.462	0.368241
355.261	0.341389
358.996	0.193266
362.892	2.4077
364.13	261.929
365.006	54.2042
366.052	10.3118
367.101	2.08966
368.7	2.75218
369.734	0.784804
370.819	0.684902
371.808	0.336728
372.688	0.270577
374.91	0.388611
377.136	0.963799
378.164	0.920288
379.169	0.194635
380.489	3.93289
381.146	1.29367
381.859	0.963344
382.842	2.89289
384.365	1.80143
384.967	2.76851
386.022	1.90163
387.124	0.610186
388.957	0.788871
390.932	0.500678
395.091	2.46238
396.077	1.78601
396.952	1.30118
398.439	2.61073
399.312	14.5411
400.496	4.13351
401.512	4.30382
402.667	0.729436
404.134	0.912152
405.457	0.4119
409.091	14.6118
410.197	2.37337
411.098	0.774471
411.867	0.386353
413.026	0.430667
413.893	0.575921
417.146	0.834362
417.842	0.388196
418.857	0.124964
421.257	0.189939
422.069	0.933955
423.039	1.03981
424.216	0.337866
425.005	0.655865
425.862	1.66375
426.633	27.4842
427.693	7.83744
428.957	1.94342
430.151	0.734055
430.997	0.523916
431.788	1.0433
432.71	0.442472
433.379	0.586995
434.484	0.128286
435.725	0.865598
436.824	0.468486
437.599	0.83351
438.303	0.361554
439.34	0.526098
440.296	0.402297
441.044	0.420588
442.107	0.329145
443.051	0.18875
443.859	0.361041
444.78	1.25432
446.041	1.23805
446.805	0.952373
447.771	0.75336
448.95	0.97623
449.931	0.89496
451.052	0.450118
452.133	0.688366
454.213	0.491
455.192	0.624911
455.92	0.808302
457.966	0.333699
458.746	0.562167
459.788	0.409473
461.112	0.187852
463.383	0.959538
464.541	0.606716
465.51	1.18031
466.752	0.814978
468.08	0.461507
468.906	0.850467
470.058	1.20368
470.887	0.43248
472.196	0.677769
473.247	0.576
474.039	0.257843
474.77	0.397187
475.867	1.00152
477.593	36.5389
478.655	8.54315
479.764	1.10454
480.731	0.922498
481.458	0.273402
482.541	0.420968
483.5	1.1408
484.285	0.266106
485.422	4.03429
486.423	0.628252
488.229	0.82533
489.297	0.544813
490.451	0.712967
491.466	0.670816
492.753	0.386423
493.685	1.01552
494.51	0.510343
496.162	0.432773
497.111	0.419377
498.043	0.790763
498.814	0.49103
499.781	1.53561
500.628	0.37052
502.219	0.063025
503.288	0.404604
504.882	0.192208
505.607	0.898758
506.563	0.369263
507.503	0.430529
508.514	0.685196
509.988	1.33326
511.26	0.75488
512.444	1.20456
513.553	0.489698
514.844	0.376181
516.812	0.268859
517.905	0.808488
518.878	0.711321
520.273	1.37123
521.073	1.32341
523.055	0.408903
524.181	0.729741
525.368	1.41578
526.364	0.452714
527.451	1.51564
528.532	0.462095
529.415	0.612868
531.541	0.338743
532.886	0.373462
533.767	0.45703
535.3	1.45722
535.972	2.19829
536.628	2.02465
537.582	0.529352
538.66	0.124105
539.742	0.387042
540.704	0.268285
543.489	0.19944
547.797	2.82262
548.722	2.08657
549.523	1.81958
550.503	1.44293
551.482	0.128772
552.4	0.415491
553.369	0.06346
554.286	0.38636
555.259	0.615522
557.065	0.424642
559.46	0.276906
560.973	0.350652
563.397	0.381286
564.997	0.544882
565.945	0.451686
572.205	0.402274
574.583	0.328508
577.125	0.195563
577.885	0.272532
578.928	0.60042
579.634	0.197771
582.324	0.262707
592.796	0.061635
593.907	0.060587
599.015	0.476117
601.496	0.124754
604.881	0.363813
607.896	0.060831
608.889	0.062578
615.28	1.0325
616.927	1.63642
618.148	0.503745
628.416	0.129587
641.578	0.815115
642.999	0.3822
646.505	0.264537
649.372	0.584882
656.266	0.337763
661.342	0.364909
665.813	0.508132
667.918	0.448137
675.558	0.511141
678.987	0.854
680.552	0.327456
686.473	0.061373
687.519	0.197405
688.93	0.504019
689.871	0.837169
691.464	0.196925
702.185	0.336346
703.197	0.128286
704.511	0.121491
711.617	0.404668
713.855	0.627286
714.461	1.06884
715.298	0.740239
717.738	0.525361
719.687	0.127129
727.522	4.45099
728.459	10.4549
729.587	2.70705
730.566	1.47282
731.258	0.659697
741.914	0.491408
743.902	0.488084
750.185	0.911417
750.975	0.646444
752.616	0.06215
763.909	6.75374
764.619	5.99496
765.566	5.49961
766.516	3.38744
767.494	2.71461
768.631	0.637853
771.547	0.190433
787.01	0.3509
788.774	0.564336
791.314	3.52288
792.336	1.32518
793.632	0.431401
798.834	0.640991
808.677	0.351877
816.895	0.551006
818.292	3.28858
840.662	0.496298
841.443	0.875716
842.421	7.52618
843.556	2.03492
844.46	0.766445
849.518	0.269856
854.536	0.261399
856.986	0.195211
857.613	0.124463
907.66	0.560296
912.588	0.542689
913.363	0.381909
919.804	0.261589
953.97	0.123398
994.132	0.126327

## Sheet: 66DMCIId
SPECTRUM - MS
66DMCIId_231220124921.raw
ITMS - c ESI Full ms [100.00-1000.00]
Scan #: 18-20
RT: 0.53-0.60
AV: 3
Data points: 463
Mass	Intensity
100.804	0.825667
112.731	75.274
113.73	1.70022
114.875	1.67917
116.014	0.244733
116.792	0.256066
120.803	0.753286
126.695	0.575697
128.945	0.303468
130.908	0.162906
135.813	0.309173
141.246	0.434596
142.833	0.550753
144.841	1.28106
146.802	0.905574
147.855	1.38683
148.909	0.394746
150.975	0.253727
151.82	0.076315
155.842	0.080495
157.025	1.19143
158.089	0.264044
158.964	0.258319
159.996	0.162352
166.984	0.413524
170.95	0.936702
172.007	7.04761
172.968	1.0162
173.947	0.079532
174.775	0.34262
175.884	0.932262
179.8	0.167987
180.881	0.16853
182.381	0.817794
182.986	16.518
183.91	3.16671
184.851	0.579546
186.063	0.389044
186.978	0.441703
187.963	0.417198
189.092	0.995768
194.828	0.074594
198.035	0.423877
199.067	0.437434
200.076	0.436458
201.044	0.289967
202.945	0.299677
206.774	0.205071
207.354	0.375054
207.901	2.99752
209.136	0.663256
209.909	0.525919
210.835	0.353244
211.942	0.389826
213.048	0.396567
214.043	1.05443
214.975	0.52246
217.794	0.288485
218.702	0.387843
220.956	0.160913
221.971	0.28081
224.1	0.258303
225.028	0.471583
226.315	0.999236
227.115	5.48362
228.2	0.749287
229.118	0.378628
230.622	0.328346
234.498	0.48845
235.152	1.4784
236.01	0.492627
239.027	0.24855
240.074	0.160187
241.144	0.479109
242.169	0.529622
243.084	0.485767
244.251	0.077505
246.729	0.077026
248.829	7.11342
249.889	0.870981
251.056	1.15939
251.917	0.07697
252.984	0.460503
253.918	0.296443
255.239	2.0349
256.224	0.535207
258.24	0.079023
260.003	0.303898
261.026	0.244333
261.849	2.26122
262.882	0.511163
265.149	0.971517
267.117	0.370276
268.159	0.158665
269.254	0.756708
270.082	0.492749
274.07	0.273767
275.352	0.396543
276.25	0.279013
277.049	0.261048
279.866	94.3227
280.889	5.1526
281.875	9.90035
283.002	1.90486
284.088	0.658337
285.752	9.24158
286.863	1.31075
287.986	0.442567
288.716	5.41421
289.698	0.285634
290.727	1.66547
292.979	3.31337
294.001	0.608235
295.032	0.651266
296.464	0.441398
297.171	2.5999
298.362	1.07702
299.614	1.68313
300.808	0.51718
301.685	0.35853
303.182	0.852321
304.022	0.389931
304.904	0.388545
306.775	0.078274
309.104	0.477001
311.136	6.80709
312.245	1.89699
313.216	0.980246
314.152	0.306285
316.994	0.298031
318.985	0.51585
320.014	0.288383
320.92	0.275656
321.895	0.078799
323.007	0.3317
325.143	9.6633
326.14	2.89639
327.243	1.52736
327.953	0.824217
328.895	0.298663
330.963	0.610978
332.242	0.559321
333.042	3.67962
334.028	0.513163
336.008	1.21491
337.19	1.03808
338.212	0.352087
339.158	3.59759
340.191	1.32313
341.261	0.741719
342.261	0.252364
343.038	0.64056
344.235	0.241518
344.888	0.339701
345.798	0.076696
348.41	0.336151
349.357	0.665329
349.967	2.99688
351.114	1.84123
352.17	0.566077
353.224	0.871625
354.356	0.167046
355.413	0.274355
356.477	0.316972
358.071	0.325729
358.842	0.367442
359.827	0.286164
360.96	0.341027
362.884	5.32266
364.109	10.2207
365.126	2.52039
366.117	0.641378
367.171	0.93615
367.798	0.307496
368.458	0.637987
369.076	0.345845
371.378	0.405467
372.001	1.39476
372.923	0.492956
373.823	0.323955
374.939	0.507556
377.003	19.4833
378.034	4.63639
379.11	0.585821
380.563	2.54588
381.563	0.629618
382.782	2.87465
383.978	0.983569
384.758	4.24853
385.837	0.671769
386.78	0.362535
388.071	0.306708
388.887	0.522032
389.981	0.321218
391.114	2.13757
392.111	0.446592
393.086	1.0195
394.276	0.491407
395.217	0.605208
396.154	0.577358
397.134	0.678148
398.316	0.398808
398.969	1.2427
399.807	0.350011
400.514	0.315628
401.463	0.483481
403.535	0.534761
404.46	0.38509
405.255	0.374051
406.416	0.27956
407.251	0.491874
408.128	0.400783
409.159	0.860866
410.127	0.391485
411.176	0.593935
412.49	3.5739
413.777	1.21004
414.581	1.27649
415.632	0.43629
417.549	0.569278
418.751	0.362746
420.039	0.508961
421.04	0.576927
421.855	0.827817
423.066	0.588311
424.087	0.765647
425.361	0.579019
426.37	1.00175
427.186	0.949292
427.945	0.45281
429.039	0.719539
430.018	0.463402
430.891	0.334181
431.759	0.554515
432.656	0.542941
433.981	0.913049
435.18	0.574312
436.004	0.694755
437.092	0.989625
437.938	0.484172
438.804	0.299729
440.332	0.434524
441.254	0.602907
442.763	0.824061
444.079	0.565775
445.116	0.845661
446.042	0.759472
447.055	0.671954
448.271	0.468721
449.028	0.301884
449.93	0.824193
450.905	0.450988
451.883	0.305226
452.69	0.339953
453.807	0.614155
454.986	2.58643
455.931	0.634627
456.925	2.04881
457.886	0.671833
458.765	0.50048
459.594	0.495905
460.688	0.815937
461.812	0.588449
462.753	0.294029
463.559	0.821877
464.485	0.346764
465.285	0.646656
466.062	0.766843
466.896	0.251013
467.762	0.585595
468.823	0.483505
469.945	0.487773
471.775	0.295023
473.385	0.743437
474.373	0.079847
475.964	0.452332
477.037	0.603152
477.802	1.25584
478.772	0.639384
479.379	0.375747
480.446	0.578413
481.567	0.43971
482.835	0.156013
483.77	0.392841
485.27	4.45803
486.289	1.51076
487.233	0.386147
487.988	0.077976
488.909	0.80682
489.781	0.558104
490.535	0.759126
491.453	0.315485
492.421	0.926303
493.615	0.58622
494.459	0.293659
495.211	0.441323
496.114	0.544164
497.076	0.410642
497.98	0.619131
498.887	0.790568
499.902	0.758641
500.839	0.311829
502.274	0.263433
503.001	0.25257
503.95	0.273999
504.909	0.249979
505.765	0.626551
507.014	0.36726
507.884	0.075344
508.524	0.533423
510.174	0.306376
511.107	0.330059
511.801	0.57875
512.954	0.550486
513.832	0.348856
514.702	0.568973
515.694	0.402526
516.734	0.321055
517.87	0.64573
519.166	1.16555
520.01	0.672888
520.612	4.10949
521.816	0.596905
522.574	0.485955
523.861	0.498358
524.784	0.496861
525.827	0.497118
527.41	1.4555
528.591	0.808435
529.454	0.948166
530.404	0.748827
531.455	0.358109
532.193	0.412891
533.295	0.269296
534.5	0.875588
535.641	0.74096
536.561	1.01669
537.722	0.495047
538.958	0.329939
539.694	0.648546
540.447	0.356777
541.65	0.365212
542.885	0.68686
544.015	0.527
544.933	0.335869
546.184	1.86004
547.277	1.0098
548.235	0.493763
549.445	0.479147
550.228	0.785797
551.096	0.410958
551.744	0.399937
552.818	0.164545
553.954	0.333433
554.713	0.271173
555.587	0.615634
556.396	0.328991
557.445	0.62694
558.46	0.080422
560.735	0.696743
561.523	0.426938
562.283	0.54049
563.928	1.03959
564.913	0.075156
565.742	0.51231
566.865	0.619829
567.96	0.651504
569.06	0.348928
570.165	0.409174
571.188	0.677876
571.982	0.403047
572.7	0.410198
573.799	0.375799
574.86	0.397745
577.302	0.502921
580.054	0.433305
581.073	0.307361
582.548	0.69075
583.809	0.31559
585.238	0.57109
586.391	0.44201
588.503	0.080146
589.64	0.293026
590.855	0.244973
591.85	0.309816
593.382	0.269526
594.529	0.413073
595.912	1.03367
596.94	0.29853
597.937	0.311904
598.72	0.479071
599.73	0.074849
600.522	0.510132
601.764	0.330342
602.871	0.369758
604.097	0.278338
605.034	0.159181
605.98	0.485188
606.837	0.078905
609.063	0.316251
609.959	0.313182
613.16	0.245567
614.173	0.332624
616.71	0.078171
617.79	0.314559
621.094	0.371938
622.961	0.276544
623.915	0.55413
626.533	0.521719
627.656	0.453063
628.859	0.584869
630.059	0.376113
631.919	0.255582
633.003	0.310678
634.647	0.279506
638.08	0.315347
639.14	0.281943
640.25	0.322998
641.311	0.311375
643.965	0.260263
645.923	0.163571
647.238	0.356158
648.291	0.3687
649.591	0.267295
652.216	0.374809
655.257	0.28067
656.47	0.81641
657.43	0.326358
659.679	0.077584
662.106	0.33692
663.626	0.079025
665.549	0.077022
670.901	0.291201
672.802	0.261058
675.824	0.075588
677.937	0.364243
679.049	1.2264
680.031	0.396519
681.149	0.290698
686.041	0.078568
687.771	0.272111
691.367	0.165601
694.311	0.268796
705.81	0.402614
706.958	0.162429
708.098	0.258159
709.104	0.248987
711.396	0.076353
714.448	0.243554
720.866	0.156419
726.188	0.267248
730.358	0.07507
731.594	0.165174
740.326	0.276871
750.493	0.418286
753.951	0.16842
754.767	0.155983
756.558	0.277551
782.456	0.075142
790.219	0.380011
792.128	0.29907
793.99	0.29659
819.311	0.077078

## Sheet: 6CIId
SPECTRUM - MS
6CIId_231220124921.raw
ITMS - c ESI Full ms [100.00-1000.00]
Scan #: 10-12
RT: 0.21-0.28
AV: 3
Data points: 588
Mass	Intensity
100.864	2.14821
112.893	205.74
114.91	2.53311
116.524	0.901694
120.701	2.61045
125.381	0.220028
126.891	0.968614
129.249	2.22066
135.009	2.45557
135.897	1.24093
136.85	0.675429
142.951	0.670811
144.948	1.75556
147.825	1.76953
148.851	2.85548
150.159	0.675911
152.886	0.665754
156.99	1.68203
157.7	1.13484
159.897	0.627385
160.951	0.683095
165.799	1.22259
171.286	2.64006
172.045	11.8189
172.944	5.91915
174.001	4.12649
174.96	2.53489
175.839	4.44435
176.867	1.67829
177.98	1.76701
179.339	1.26053
182.931	19.8089
183.762	5.05128
184.662	1.99612
185.628	3.5364
186.753	3.72617
187.407	2.21434
188.4	1.35931
189.617	1.29875
191.565	1.05414
192.952	0.848334
195.007	0.704863
195.887	0.785262
197.747	0.793375
200.191	0.898402
201.15	0.99998
203.604	0.987966
206.743	1.30515
207.596	4.13572
208.2	4.75415
209.345	4.12167
210.594	2.02067
211.431	0.696666
212.113	0.938905
212.792	1.24296
214.152	2.64879
215.303	0.772095
216.946	1.60315
218.004	1.2873
220.519	1.0008
221.402	1.42142
223.823	0.669577
224.621	0.681831
225.464	0.839534
226.412	1.27052
227.066	8.85773
228.064	2.12358
228.8	1.81733
230.155	1.33895
231.089	0.704596
231.704	1.30638
232.699	0.684556
234.588	2.35582
235.317	0.983452
235.919	1.61457
236.775	1.3634
237.892	1.3109
238.998	1.00093
240.067	1.09465
241.19	1.62536
242.384	1.63911
243.374	0.769086
244.252	0.955949
247.354	0.219223
248.257	2.62741
249.208	6.77742
250.155	3.64327
251.138	4.80001
251.952	1.72366
253.23	3.08727
254.179	0.714192
255.309	2.32235
256.281	1.77185
257.354	0.640116
258.431	0.732738
259.593	1.31763
260.992	19.2294
262.096	10.6279
263.093	4.44065
264.024	1.3292
265.216	3.1903
266.442	3.25802
267.436	1.46042
268.528	1.04491
269.304	1.72382
270.133	0.216023
270.964	0.851239
272.107	0.816109
273.298	0.673131
275.379	0.694828
276.255	0.697916
277.303	3.04243
278.077	0.938286
279.383	5.49597
280.049	13.8009
281.195	3.09396
282.11	3.48159
283.097	1.74898
283.845	0.959265
284.956	3.36305
285.971	10.8355
286.956	3.07701
287.95	2.59643
288.856	7.91035
289.936	1.96096
290.797	4.19488
291.722	0.935302
293.054	5.6917
294.11	3.22379
294.91	0.932468
297.24	9.46895
298.274	2.17598
299.309	2.10419
300.263	1.16038
301.194	1.88891
301.988	8.49136
303.054	4.07528
305.062	2384.92
305.982	361.154
307.198	60.1454
309.296	2.31532
310.109	0.708287
311.224	21.7932
312.069	16.2667
313.248	4.76799
314.028	0.910659
315.225	1.0542
319.001	2.10146
321.01	11.2576
322.023	2.53505
323.379	0.830279
325.267	37.7459
326.453	11.437
327.575	3.79351
328.423	2.41288
329.386	0.843585
330.838	0.636241
332.142	1.2674
333.013	4.59177
333.933	1.27468
335.234	1.18323
335.916	3.72865
337.077	4.80108
337.883	3.05979
339.264	18.2351
340.601	12.1101
341.648	3.72934
342.514	5.01213
343.219	2.76517
344.569	1.36165
346.919	0.973836
348.307	1.51426
349.073	20.7275
350.201	7.16702
350.992	2.48621
351.758	3.4072
352.877	0.802119
353.586	1.48225
354.75	0.908075
356.543	0.707445
362.612	5.32247
363.236	5.31987
364.11	8.53458
365.006	5.04679
365.983	1.60874
366.901	2.81246
367.676	1.93939
368.717	1.30818
369.549	1.28748
370.859	1.54224
371.775	0.759285
373.081	4.90317
374.196	2.44224
375.159	0.741767
376.937	2.48681
377.613	1.66994
378.41	1.1736
379.289	0.649177
380.158	1.29633
380.921	5.30222
382.282	0.992246
383.075	2.5025
383.948	1.78561
384.941	4.81855
386.6	1.26335
387.271	2.14412
388.227	1.20582
389.073	1.40379
390.084	1.93459
390.861	1.49656
391.787	1.09923
392.834	1.83204
394.25	11.4548
395.023	14.0438
396.039	5.2733
397.125	3.16784
397.957	1.25162
398.806	1.74485
399.549	1.25554
400.66	1.47974
402.816	0.636775
404.652	2.41313
405.49	0.781443
406.248	0.941639
407.181	0.430221
408.254	1.15558
409.361	1.35563
410.242	0.709719
411.007	0.638692
411.91	0.84952
412.998	0.641974
414.153	0.708501
414.884	0.87271
417.11	4.91008
418.14	3.0424
418.86	3.43666
419.679	3.14419
421.068	2.29012
421.959	1.72437
423.037	1.49215
423.954	2.7463
425.109	1.81341
426.126	1.35965
426.732	0.771436
427.478	1.49143
428.424	0.811515
429.045	1.0536
429.994	0.813514
430.972	1.17474
432.281	2.2542
433.122	1.22015
434.038	0.898073
434.831	0.950786
436.097	1.76089
437.169	1.07446
437.775	0.902696
438.469	1.66432
439.481	1.17696
440.316	1.70388
440.949	8.2786
441.623	1.96102
442.238	3.04806
443.145	1.85927
443.898	1.21493
444.808	1.18729
445.514	0.680445
446.443	0.677042
447.289	1.27643
448.229	0.810923
448.991	0.99528
449.777	1.90281
450.909	1.61715
451.945	1.52301
452.937	1.26507
454.152	1.58384
454.886	1.66972
455.687	1.19524
457.048	1.09848
458.168	0.640238
459.086	0.683719
459.993	0.92191
461.02	1.69218
462.629	1.0857
463.747	0.649398
464.572	1.49728
465.621	2.23499
466.625	1.53722
467.74	1.46761
468.79	2.15138
469.689	1.75843
471.092	2.30776
472.034	0.51393
472.652	3.79709
473.605	0.995714
474.225	0.902051
475.145	1.78923
476.176	1.96707
477.341	14.832
477.962	32.0178
478.721	15.5829
479.627	9.88073
480.679	3.19723
481.753	3.19863
482.829	3.36368
483.806	4.2354
485.383	14.7022
486.408	6.28769
487.72	1.81624
488.726	1.88584
489.621	5.50239
490.721	1.49482
491.607	3.16406
492.663	2.52657
493.665	1.34896
494.545	0.978363
495.894	2.27014
497.092	0.979312
498.088	4.8258
498.988	1.45694
499.88	4.65215
500.834	1.89157
501.95	1.41297
503.332	0.744055
504.442	0.817141
505.737	2.74213
506.729	2.90345
507.617	2.06248
508.926	0.820535
509.746	1.02149
510.761	1.2775
511.753	3.68592
513.041	3.22594
513.888	1.63908
514.927	1.31134
515.55	0.946153
516.332	0.853899
517.263	0.994702
518.396	1.1258
519.596	5.69808
520.49	5.63278
521.639	3.18828
522.902	2.94135
524.166	1.01357
525.39	1.27002
526.558	1.19644
527.608	1.50362
528.921	1.52163
529.838	2.7224
530.938	0.720593
531.981	2.49864
533.072	2.74556
533.907	2.41765
535.008	2.41975
535.797	2.07817
536.64	1.51418
537.386	1.32139
538.551	2.72146
539.281	0.708109
540.149	1.1859
541.152	1.03157
542.196	1.16261
543.381	2.23782
544.517	2.60855
546.377	0.814253
547.626	3.38655
548.666	1.86315
550.12	1.4596
550.966	1.82689
551.978	1.01549
552.634	1.28258
553.923	2.27501
554.792	3.12051
555.788	1.69584
556.652	0.215804
557.395	1.25751
558.184	2.75327
559.34	3.22
560.744	1.78443
562.018	3.54075
563.322	2.26476
564.144	1.60587
565.12	1.00985
566.18	1.09235
569.609	1.72047
570.968	0.736265
572.203	2.18276
573.671	0.716761
574.795	0.79293
575.762	1.61907
577.26	0.434304
577.899	1.50639
578.937	0.856842
579.837	2.90286
580.788	1.1033
582.011	0.645292
586.086	0.219265
587.131	0.809426
587.92	0.933165
589.136	1.68107
592.001	1.73221
592.971	1.07425
594.563	0.852019
595.614	1.10456
596.538	0.844573
597.606	0.21789
599.366	0.800493
602.208	0.219922
604.479	2.63781
605.797	1.1639
606.84	2.40239
607.885	0.960648
610.16	118.076
610.83	1017.87
611.671	291.911
612.724	86.2408
613.71	15.7127
614.564	2.76288
615.821	1.22214
616.917	0.653637
617.839	0.829637
619.763	0.995529
624.468	0.956075
625.786	0.632577
626.748	4.21774
627.639	1.65151
628.702	1.30613
629.802	0.721252
630.713	1.01394
632.995	83.0469
634.024	30.5611
635.076	6.93542
635.883	1.59725
636.782	1.67364
637.954	1.49459
639.78	1.74118
640.61	1.39871
641.598	25.9491
642.634	8.77237
643.566	3.22818
644.689	1.39448
646.276	3.75828
647.079	0.95266
649.075	1.47217
652.555	2.7606
654.09	4.82054
654.709	20.5156
655.692	6.40187
656.609	5.59792
657.432	2.40034
658.204	2.3813
659.12	1.13979
659.893	1.98016
660.867	1.27705
661.995	1.51828
663.198	0.849373
664.022	0.642492
667.18	1.17002
668.249	0.427209
668.899	0.738905
669.76	1.94195
670.833	2.2864
671.919	5.14177
672.779	3.53136
673.819	31.2632
674.768	9.40239
675.561	8.66188
676.895	4.34226
678.023	1.73403
678.956	1.79585
681.09	0.961532
682.425	0.659496
683.41	1.34998
685.862	0.217918
686.926	6.23062
688.04	4.03884
689.012	4.92131
689.849	7.11627
690.912	6.9085
691.854	4.44193
692.75	3.00115
693.722	1.91163
699.322	1.15317
700.721	0.891541
701.886	1.26679
702.973	1.69331
704.095	4.14614
705.391	9.42329
706.066	5.42763
706.967	3.68277
707.892	1.36436
708.84	2.05257
710.36	3.90286
711.564	0.668144
716.148	0.896367
717.057	2.76269
717.904	2.27371
718.743	1.63507
719.911	1.5133
720.954	0.83792
721.908	1.37332
723.274	0.952402
724.027	0.754038
725.141	1.85668
726.07	0.640063
732.379	0.707923
734.071	0.749592
734.891	1.29421
735.799	0.934424
738.006	0.818664
739.106	1.08101
740.071	0.655432
743.276	1.97315
752.424	0.759914
753.256	0.655113
768.731	1.69899
769.545	0.816992
771.351	0.645948
774.909	0.832464
783.207	1.99687
785.184	0.684975
786.034	2.02783
797.266	1.2112
801	1.47122
804.26	1.43439
808.548	0.798783
812.847	1.85397
814.812	0.638844
817.148	0.779893
819.658	0.674524
826.036	0.656249
829.11	0.923971
834.589	0.427191
857.73	0.629732
858.598	1.50581
868.353	2.05239
870.325	4.30499
876.086	0.781174
880.371	0.915739
889.07	1.47358
901.285	1.51073
902.983	1.07942
907.769	1.0109
916.191	4.21869
917.191	4.42899
918.201	2.63585
918.945	0.423976
921.392	2.08985
925.917	1.01227
927.2	0.77309
928.425	1.16033
931.175	2.11882
932.853	0.923586
937.362	1.71018
937.978	4.3899
938.644	18.0665
939.847	4.91987
941.07	1.751
943.139	0.805215
947.594	1.60826
948.499	0.713922
949.684	2.72167
950.7	3.02583
951.581	0.672855
953.686	0.908522
954.728	2.34615
960.245	1.76834
960.995	9.01273
961.822	6.11702
962.651	4.84145
964.153	2.02491
965.504	1.26602
969.039	0.708923
970.138	1.18453
971.609	1.50844
974.92	3.45511
976.179	3.91571
977.041	0.630246
977.86	1.82334
978.681	0.810515
980.677	2.17928
981.361	0.799475
982.569	1.28175
983.497	0.812469
985.35	0.6514
986.21	0.770076
987.41	0.832798
994.389	0.645496
996.391	0.664219

## Sheet: 6B6CIId
SPECTRUM - MS
6B6CIId_231221123010.raw
ITMS - c ESI Full ms [100.00-1000.00]
Scan #: 23-26
RT: 0.68-0.77
AV: 4
Data points: 848
Mass	Intensity
100.801	0.403127
112.699	55.6906
113.697	1.43295
114.77	0.654971
116.818	0.630446
117.471	0.066155
118.755	0.380617
120.644	0.751936
122.8	0.132709
126.698	0.578538
127.99	0.133533
128.895	0.891288
129.79	0.38353
131.052	0.070973
131.9	0.436044
133.886	0.290807
134.833	0.558872
135.83	0.365857
142.832	0.250551
144.058	0.323142
144.838	3.90638
146.773	0.317873
147.787	1.17302
149.985	0.298742
150.905	0.441644
152.023	0.202852
153.88	0.3738
156.942	1.60248
159.88	0.131818
162.786	0.19563
164.019	0.536454
164.959	0.135889
166.869	0.326946
169.05	0.161159
169.929	0.140677
170.942	1.26071
171.952	2.88886
172.978	0.733437
173.941	0.880017
174.907	0.358663
175.865	2.01319
178.83	6.10862
179.86	1.05441
182.903	10.9649
184.014	1.36666
185.004	0.588335
185.982	0.383688
186.914	0.414184
188.823	0.523247
189.905	0.734746
190.866	0.498034
192.007	1.07049
192.619	0.177613
194.837	0.638473
197.783	0.296557
198.946	0.541586
200.955	0.394151
203.859	7.45444
204.985	0.594515
206.286	0.074982
207.105	0.484344
207.942	0.71227
208.907	0.397502
210.15	0.089981
210.804	0.252098
212.052	0.677584
213	0.312771
214.076	0.573846
214.91	0.348511
216.916	0.431883
217.96	0.198925
221.14	0.399549
221.998	0.064115
223.174	0.136008
226.049	0.593098
226.942	6.09568
228.262	0.524871
230.193	0.352934
231.085	3.50368
232.018	3.67778
233.131	0.939528
234.852	0.342529
235.968	1.23748
236.911	0.607783
237.847	0.44452
238.896	0.446527
241.004	0.813719
242.168	1.14516
243.098	0.471636
245.02	0.276909
246.823	0.358994
248.009	0.786826
248.895	0.875506
250.009	0.522136
251.057	0.568719
253.051	0.491949
254.065	0.360777
255.195	3.18649
256.134	0.845688
257.045	0.066181
257.779	0.362832
259.729	0.262848
260.855	0.907602
261.874	0.650059
262.989	0.290446
265.069	5.65022
266.072	1.00164
267.076	0.610752
269.228	1.07172
270.355	0.544745
271.263	0.387537
274.172	0.065466
274.956	0.35441
275.861	0.334607
276.941	0.486032
278.119	0.492843
279.237	0.860649
279.891	8.49529
281.02	1.76659
281.929	1.36706
282.625	0.653379
283.292	3.26759
284.488	0.554462
285.692	1.76244
286.879	0.765167
287.984	0.068827
288.955	0.612077
290.084	0.344354
290.919	0.329282
292.506	0.133125
293.104	2.3809
294.083	0.685683
295.151	0.492422
297.131	4.38648
298.05	1.42286
299.021	1.19689
299.97	0.649312
300.983	0.617699
302.004	0.604637
302.966	0.90037
304.068	0.413439
305.065	1.9135
306.162	0.654959
307.017	0.536012
307.974	1.0014
309.184	1.41502
310.506	0.731183
311.207	12.9208
312.263	2.63705
313.325	0.981551
314.505	0.98446
315.335	0.265035
316.481	0.063998
317.256	0.371901
318.2	0.312492
319.102	0.478952
320.151	0.207754
321.11	0.866263
322.162	0.211735
323.195	0.648255
324.179	0.164277
325.19	20.3448
326.2	3.97988
327.137	2.26431
328.087	0.837368
329.141	0.954278
330.188	0.477707
331.261	0.508409
332.105	0.808565
332.908	1.74902
333.802	0.320307
334.661	0.740199
335.435	0.408597
336.234	15.1979
337.312	5.58498
338.6	5.12875
339.245	10.7766
340.132	6.49996
341.092	8.23048
342.157	4.08694
343.094	1.91484
344.003	0.674431
345.046	0.732749
346.2	0.548084
346.966	0.684659
348.865	1.8677
350.247	0.621167
351.364	1.3231
352.119	5.68786
353.245	2.89446
354.364	1.1806
355.189	3.04989
356.339	1.09909
357.158	2.25246
358.353	1.30053
359.523	1.16027
360.618	0.744126
361.607	0.422455
362.873	1.5057
364.172	1.22714
365.062	0.773541
366.235	0.855037
367.199	1.21362
368.359	0.961975
369.24	0.537546
370.308	0.921765
371.173	5.79078
372.155	1.55108
373.324	1.40621
374.536	0.790306
375.574	0.677639
376.416	0.590687
377.127	1.30914
377.828	0.30965
378.603	0.888771
379.517	0.80071
380.389	5.64692
381.537	1.59143
383	854.072
384.101	217.615
384.798	774.476
385.734	147.506
386.758	20.3838
387.783	2.18409
389.188	0.820059
390.007	0.616337
391.075	0.570344
392.075	0.414046
392.981	0.520227
393.494	0.088423
395.137	1.56316
396.321	0.942768
397.215	1.79859
398.204	1.0193
398.965	4.57907
399.978	3.66574
400.839	2.81851
402.031	0.794414
402.888	0.858976
403.844	0.425026
405.021	0.535445
406.029	0.392007
406.801	0.809014
408.035	1.15596
409.271	1.92589
410.504	0.689406
411.298	0.6339
412.084	0.960398
412.976	1.0939
413.929	0.934396
415.038	1.05255
416.416	1.41298
417.208	1.24572
418.341	2.27389
419.632	0.529204
420.472	1.61642
421.29	1.13781
422.3	1.50193
422.838	0.31943
423.496	1.47614
424.394	0.305602
425.146	1.42418
426.138	1.0098
427.06	0.812729
427.886	4.51641
428.823	2.86194
429.913	2.11978
430.742	1.2593
431.488	0.594485
432.28	2.91014
433.185	0.989969
434.109	0.45813
434.799	0.618915
435.694	0.792694
437.033	1.02827
438.208	0.680806
439.226	0.891339
440.29	1.01714
441.17	1.1282
442.124	0.322359
442.743	9.34046
443.827	7.28167
444.8	2.26776
445.96	1.64159
446.96	0.973484
448.133	1.10802
449.131	0.921469
450.158	1.00865
450.903	1.21638
451.856	1.19106
452.843	0.573748
453.633	0.880726
454.607	1.19464
455.63	1.35948
456.605	1.40947
457.645	0.783896
458.181	0.150536
459.026	1.05923
460.07	1.31944
461	1.14748
462.349	1.93381
462.955	4.85431
464	2.85495
464.965	6.13101
465.973	1.83214
466.816	1.70697
468.078	0.954421
469.098	1.29004
470.121	0.8344
470.854	1.08369
472.384	3.96373
473.397	2.85373
474.497	4.48843
475.692	2.46154
476.99	1.36617
478.118	1.49858
479.153	1.79101
480.268	1.35424
480.796	0.478349
481.637	0.899994
482.583	1.64929
483.679	1.49355
485.25	26.1849
486.294	7.69198
487.288	2.21183
488.253	0.109419
488.849	2.34503
490	1.38287
491.244	0.845331
492.476	0.709404
493.372	0.884353
494.509	1.16054
495.817	1.59436
496.586	8.33118
497.465	1.12617
498.367	8.85993
499.509	2.05737
500.667	2.267
501.818	0.697535
502.832	0.960044
503.723	0.587095
504.664	0.717427
505.439	1.0619
506.496	0.853963
507.51	1.26279
508.141	0.606583
509.002	0.749195
510.121	1.52133
510.922	1.56288
511.811	1.56696
513.033	1.448
513.923	0.837767
514.888	1.26188
515.695	0.346121
516.272	0.569342
517.087	0.891899
518.07	0.919544
519.044	2.113
519.907	2.24683
520.928	4.30783
522.025	1.02478
522.942	1.32673
523.898	0.950099
524.892	0.91686
525.754	0.584054
526.888	1.15647
527.743	2.19694
528.884	3.15221
529.82	0.924413
530.667	1.11302
531.789	0.674434
532.821	0.858284
533.788	1.00759
534.792	6.36335
535.846	3.12757
536.834	1.31904
537.983	1.20822
538.901	0.799184
539.879	0.865716
540.791	0.576363
541.589	0.845707
542.26	0.601783
542.846	0.158381
543.452	1.18213
544.726	1.34962
545.762	1.55394
546.815	0.717641
547.873	1.02262
548.949	1.04387
550.227	1.27482
551.245	1.3293
552.162	1.26016
552.932	1.19454
553.985	1.33754
554.861	0.24197
555.466	9.02188
556.662	3.97615
557.517	7.87575
558.558	2.33587
559.582	1.32979
560.46	0.700027
561.307	0.632387
562.319	0.874195
563.185	1.55459
564.307	0.917715
565.402	0.790498
566.776	1.86742
567.847	1.70913
568.657	0.627976
569.329	0.921025
570.03	0.202467
570.961	0.809549
571.499	0.360988
572.215	1.05434
573.256	1.35111
574.191	0.664996
575.15	1.00433
576.1	0.942513
576.973	0.720452
577.797	0.834532
578.848	0.690919
579.898	0.73586
580.886	0.70016
582	0.870946
582.965	0.579758
583.95	1.20104
585.251	1.26598
586.485	1.001
587.496	0.680926
588.777	1.02727
589.622	0.805283
590.319	0.325954
591.158	0.960364
592.262	1.05496
593.461	1.00365
594.662	0.652463
595.632	0.858216
596.332	0.612492
597.237	0.793118
597.806	0.669013
598.578	2.00174
599.53	1.46175
600.926	1.11525
601.793	0.286001
602.65	0.491914
603.277	0.225994
604.284	0.73202
605.513	0.897485
606.482	0.852395
607.359	0.80331
608.381	0.838679
609.291	0.627774
610.288	0.796261
611.72	0.959016
613.007	0.839987
614.086	0.640776
615.096	0.976053
616.042	0.72258
616.931	0.564901
617.773	0.385697
618.779	0.712393
619.781	0.349914
620.943	0.551951
622.073	0.823539
623.223	0.435955
624.255	0.563585
624.792	0.351983
625.65	1.04728
626.711	0.913027
627.618	0.526467
628.426	0.445484
629.295	0.443213
630.234	0.863457
631.212	0.521642
632.216	0.531579
633.033	0.560873
634.213	0.783766
635.13	0.868532
635.878	0.721364
636.633	0.880304
637.652	0.712992
638.685	0.742988
639.393	0.194976
639.973	0.91467
640.736	0.55044
641.51	0.599423
642.067	0.265454
642.724	0.471979
643.601	0.82103
644.587	0.331759
645.666	0.443636
646.448	0.479209
647.127	0.207468
648.148	0.600092
649.131	0.835952
650.097	0.468797
651.063	0.863422
652.125	0.911145
652.972	0.50661
653.93	0.850272
654.783	0.370833
655.689	0.636121
657.002	0.900851
657.888	1.20819
659.217	0.658346
660.173	0.561415
661.06	0.374872
661.932	0.812785
663.301	0.662451
664.441	0.706113
665.155	0.707561
666.033	0.54845
666.859	0.797272
668.067	0.583654
669.056	0.307905
669.74	0.513772
670.917	0.580136
671.832	0.631563
672.833	1.08095
673.977	0.557099
674.918	0.609393
675.935	0.425946
676.782	0.538134
677.416	0.070182
678.044	0.60809
679.057	1.10893
680.058	1.10757
681.009	0.832208
681.991	0.441891
682.955	0.620058
683.96	0.583879
684.758	0.592526
685.327	0.164104
686.272	0.425432
687.108	0.49802
687.934	0.320835
688.713	0.435425
689.313	0.357047
690.15	0.49275
691.43	0.493775
692.477	0.712649
693.456	0.796291
694.724	0.390507
695.553	0.927401
696.449	1.19182
697.405	0.461576
698.383	0.481086
699.546	0.405272
700.388	0.351294
701.215	0.29648
702.436	0.458073
703.304	0.598116
704.265	0.350586
705.256	0.456638
706.454	0.653438
707.66	0.246948
708.657	0.452293
709.608	0.664911
710.49	0.417947
711.269	0.207013
712.642	0.275979
713.413	0.803584
713.922	0.180095
715.567	0.384161
716.435	0.491612
717.602	0.464598
718.532	0.940579
719.441	1.92791
720.492	2.83412
721.608	2.57199
722.574	1.42297
723.397	1.1805
724.402	0.676807
725.524	0.723664
726.561	0.745895
727.417	0.407753
728.553	0.468114
729.325	0.287146
730.38	0.463504
731.35	0.21453
732.238	1.18818
733.355	0.836965
733.931	0.287247
734.478	0.356548
735.306	1.48157
736.49	1.26458
737.523	1.24612
738.399	0.78469
739.386	0.92604
740.421	0.631731
741.215	0.6078
741.834	0.524721
742.713	0.328811
743.69	0.382368
744.44	0.379281
745.282	0.343363
745.981	0.364185
747.064	0.560588
748.072	0.6521
749.122	0.993426
750.181	1.06355
750.686	0.078797
751.509	6.56434
752.655	2.65594
753.63	6.98539
754.731	2.43301
755.731	1.46538
756.756	0.858979
757.688	0.450418
758.732	0.619172
759.587	0.387001
760.302	0.341065
761.213	0.626019
761.727	0.132122
762.341	0.399448
763.486	0.485583
764.404	0.217096
765.024	0.175357
765.835	2.1873
766.478	11.7852
767.633	11.5108
768.491	25.2511
769.474	11.657
770.415	12.9628
771.516	6.13028
772.582	1.26593
773.533	0.642425
774.553	0.523871
776.176	0.980968
777.4	0.516291
778.539	0.566759
779.38	0.851462
780.557	0.843615
781.625	1.37113
782.901	1.16914
783.722	1.76687
784.741	1.09066
785.659	1.63035
786.767	1.34652
787.989	0.752614
789.17	0.066145
790.109	0.140432
791.175	0.350019
792.279	0.291749
793.036	0.596182
794.112	0.434749
794.625	0.113435
795.435	0.531873
796.181	0.445192
796.826	0.656667
797.693	0.89981
798.907	0.883441
800.021	0.695537
800.536	0.07172
801.341	0.529285
802.851	0.370307
804.189	0.413276
805.242	0.261702
806.398	0.7651
807.449	0.52676
808.649	0.409185
809.679	0.527248
810.484	0.353094
811.375	0.445603
812.46	0.572937
813.181	0.066427
814.289	0.62675
815.668	0.498345
816.454	0.310969
817.22	0.417752
818.221	0.728726
819.483	0.361757
820.842	0.609943
822.04	0.579469
823.098	0.415114
824.094	0.697276
825.158	0.43323
826.189	0.713895
827.365	0.417817
828.474	0.69881
829.312	0.457791
830.484	0.543616
831.488	0.129318
832.295	0.496699
833.279	0.311169
834.174	0.319692
835.281	0.504706
836.258	0.516721
837.191	0.35712
837.999	0.55863
839.126	0.300147
840.078	0.414828
841.085	0.492289
841.606	0.075264
842.256	0.31601
843.133	0.344746
844.145	0.473956
845.414	0.481433
846.378	0.220558
847.432	0.407194
848.485	0.847626
849.562	0.296531
850.553	0.40545
851.758	0.496659
852.732	0.335065
853.648	0.722856
854.819	0.514801
856.013	0.689971
857.064	0.586738
858.001	0.439724
859.158	0.595331
860.303	0.404049
861.163	0.604608
862.009	0.57394
863.168	0.549393
864.071	0.313927
865.207	0.674327
866.318	0.335271
867.198	0.290108
868.268	0.606749
869.1	0.409674
870.226	0.563599
871.096	0.677537
872.206	0.474306
873.189	0.43858
873.978	0.086839
875.818	0.356291
877.005	0.506194
878.128	0.435422
879.182	0.537976
880.257	0.444462
881.428	0.457838
882.75	0.481436
883.62	0.176439
884.68	0.401618
885.296	0.090188
886.371	0.602945
887.647	0.071552
888.615	0.649917
889.457	0.200895
890.227	0.292059
891.864	0.395295
892.98	0.364072
893.787	0.499346
894.65	0.58733
895.645	0.280306
896.557	0.294192
897.324	0.331966
898.316	0.398175
899.18	0.384527
900.231	0.374584
901.21	0.585049
902.197	0.310616
903.347	0.550396
904.414	0.457514
905.34	0.067093
906.478	0.465395
907.692	0.576397
908.772	0.213842
909.789	0.404177
910.494	0.33309
911.69	0.511192
912.829	0.418979
913.746	0.377591
914.584	0.349496
915.326	0.705618
916.205	0.422468
917.055	0.300884
918.06	0.606995
919.051	0.174213
920.182	1.07819
921.437	0.643562
922.544	0.451027
923.772	0.336859
924.627	0.378084
925.663	0.329259
927.098	0.545559
928.177	0.425618
928.95	0.313576
930.029	0.42135
931.152	0.680121
932.254	0.361401
933.415	0.650793
934.296	0.15034
935.497	0.462468
936.723	0.550954
937.739	0.576711
938.62	0.066383
939.281	0.560472
940.263	0.283967
941.371	0.675907
942.152	0.150488
943.335	0.565109
944.475	0.573317
945.742	0.449114
946.951	0.559663
947.972	0.336961
949.214	0.407366
950.074	0.383574
950.971	0.613754
951.911	0.409081
952.866	0.604557
953.744	0.455822
954.621	0.213279
955.804	0.754917
957.461	0.775011
958.381	0.303294
959.405	0.669875
960.388	0.253798
961.268	0.582817
962.34	0.308109
962.907	0.066858
963.575	0.432087
964.57	0.477573
965.516	0.296549
966.601	0.579766
967.673	0.412445
968.439	0.397072
969.28	0.402771
970.42	0.753868
971.79	0.203019
972.644	0.527551
973.612	0.447503
975.283	0.204309
976.095	0.389239
976.939	0.360231
977.889	0.350523
978.695	0.105366
979.284	0.388405
980.205	0.321244
981.005	0.420759
982.185	0.678079
982.911	0.160466
983.454	0.33327
984.442	0.194949
985.475	0.419188
986.687	0.695917
987.923	0.228537
988.97	0.354113
989.639	0.084058
990.733	0.362212
992.79	0.152179
993.394	0.618021
994.469	0.347817
995.62	0.444462
996.608	0.346326
998.405	0.400268
999.452	0.611673

## Sheet: 6CIIdNa
SPECTRUM - MS
6CIIdNa_231221123010.raw
ITMS - c ESI Full ms [100.00-1000.00]
Scan #: 31-34
RT: 0.36-0.39
AV: 4
Data points: 865
Mass	Intensity
102.326	26.8957
103.326	75.377
104.477	24.183
105.642	2.79565
112.794	619.893
113.958	94.7161
114.54	4.34287
115.182	28.652
115.815	15.8997
116.974	13.3965
118.01	35.9069
118.803	5.5199
119.917	19.1274
121.845	8.79831
127.926	9.54613
129.86	2.81119
131.935	2.70486
135.14	13.1498
135.885	71.5323
136.783	26.3588
137.799	5.34115
138.984	6.42326
144.844	9.42264
145.854	37.6479
146.691	14.0985
147.814	13.73
149.006	22.3472
149.883	25.6379
150.876	17.6587
156.937	8.36368
159.992	29.7967
161.245	22.1942
161.954	77.158
163.217	139.505
163.952	711.642
164.994	218.828
166.095	61.7951
167.255	69.7064
168.137	39.8124
169.105	32.3401
169.969	17.1717
171.122	35.7945
172.146	177.435
173.795	44.5996
174.691	28.3742
175.913	316.09
176.949	72.2067
177.85	25.4625
178.872	32.4705
179.938	269.148
181.056	52.5231
182.152	32.3094
182.983	112.164
183.91	69.5825
184.953	24.6121
185.881	20.2522
186.837	33.0822
187.756	23.33
188.812	18.3458
190.025	488.6
191.086	54.4836
191.854	68.9011
193.95	1641.39
195.162	349.535
195.863	23.3482
196.502	50.4025
197.094	23.1875
197.887	81.185
198.874	77.6661
200.003	55.1526
201.101	22.6988
201.92	9.27982
202.943	23.3655
204.039	14.5071
204.675	6.53756
205.266	9.20982
205.951	64.8736
207.37	96.5233
208.038	257.33
209.036	73.3172
209.994	54.8563
211.351	32.0557
212.462	16.5898
213.248	19.3095
214.12	32.3697
215.007	14.3058
217.955	13.5037
219.667	15.9147
221.128	3.00416
221.926	2.9218
224.049	20.4906
227.132	81.967
228.175	33.0819
228.962	24.7272
229.93	20.0329
230.96	17.4532
232.214	27.2075
233.091	32.0683
234.044	14.5116
234.863	31.7722
235.826	33.8192
237.027	65.8196
237.886	365.305
238.916	121.572
240.304	55.1831
241.166	45.6472
242.244	71.9819
243.157	29.9817
243.735	3.5419
244.417	12.8679
245.242	2.67102
247.845	48.3522
248.726	45.7552
249.715	29.9171
250.555	17.3519
251.463	39.5932
252.029	280.095
253.06	81.925
254.093	37.9411
255.264	96.2987
256.275	66.287
257.186	31.9693
258.093	16.5437
259.917	21.5867
261.073	528.898
262.052	308.806
262.982	142.948
263.924	30.5055
265.078	77.426
266.055	38.5004
267.029	51.0097
268.024	44.7371
268.856	20.7237
270.014	38.8294
271.166	24.3663
272.351	23.8489
273.062	12.311
273.899	9.38629
275.09	9.06757
275.992	23.624
277.052	203.63
278.107	45.4818
279.171	44.8396
279.976	31.5507
281.019	87.2744
282.104	28.7298
283.217	80.5031
284.214	31.0815
285.498	36.6195
286.237	28.6052
287.146	24.875
288.07	10.4126
288.835	35.4471
289.939	42.3845
290.745	28.1327
291.799	24.8088
292.964	25.4272
293.705	18.03
294.565	29.6955
295.248	231.065
296.261	78.6135
297.151	102.752
298.028	59.0121
299.009	105.631
300.049	87.0723
301.134	81.9096
302.126	297.467
302.881	117.612
305.04	56791.5
306.054	11871.3
307.336	3487.79
308.954	432.858
309.913	439.016
311.135	808.625
312.18	323.767
313.057	145.096
313.943	66.7669
314.865	26.8068
316.013	21.2996
316.912	14.1568
317.95	26.5424
319.1	2.63271
321.013	545.89
322.078	161.803
323.09	107.442
324.137	30.7808
324.68	3.60501
325.309	403.891
326.089	78.7322
327.049	199.444
327.938	61.8058
328.649	31.3841
329.51	21.733
330.381	31.6162
331.434	35.2196
332.306	23.148
333.177	22.2672
334.201	12.4941
334.957	44.7181
336.087	110.281
337.011	225.238
338.087	106.914
339.156	202.056
340.033	85.2701
340.879	167.754
342.212	78.3787
342.956	74.9941
343.783	43.8105
344.808	65.8741
345.902	21.1143
346.657	10.6672
347.387	23.7016
348.228	20.0342
348.953	197.484
349.935	37.0985
350.582	131.201
351.772	54.9921
352.398	84.6845
353.003	1057.13
354.17	402.526
355.108	54.3364
356.049	77.0085
357.101	42.7545
358.052	26.5458
358.806	15.3893
359.639	18.8332
360.534	26.0151
361.387	17.3048
362.756	81.8863
363.383	14.8836
364.2	65.2688
364.973	48.3037
365.837	57.8643
366.808	212.669
368.032	72.2031
369.029	48.6585
369.751	15.8945
370.645	35.2349
371.173	7.36311
371.931	24.9221
372.911	97.3054
373.808	81.3984
374.66	30.3822
375.261	17.3002
376.344	16.5421
377.219	19.6545
378.123	12.0707
378.981	29.6877
380.161	54.5912
380.989	56.7499
382.352	353.143
382.97	1527.68
384.013	792.143
384.953	1749.41
385.936	556.833
386.992	257.792
388.029	103.326
388.848	67.4347
389.886	77.8618
391.009	63.8527
391.724	23.1194
392.614	77.7126
393.267	26.811
394.09	162.183
394.846	554.018
395.938	250.695
397.123	98.1576
398.225	48.8972
399.382	55.9879
400.072	20.4008
400.677	707.489
401.719	172.908
402.705	144.243
403.729	27.8998
404.613	36.1387
405.608	25.0877
406.6	22.4493
407.782	30.838
408.912	74.891
409.77	31.2936
410.787	52.4751
411.94	51.2471
412.973	20.6207
413.958	36.1692
414.71	45.7798
415.63	41.537
416.367	38.6292
417.01	124.047
417.885	61.5751
418.727	160.378
419.695	48.7062
420.577	51.3069
421.458	27.4871
422.647	38.3682
423.063	24.6971
423.901	33.8283
425.022	40.4447
426.009	35.8879
426.971	39.526
428.077	28.4014
429.196	36.1732
430.199	27.9439
431.054	32.0493
432.097	32.6329
432.969	41.88
434.072	33.2112
435.034	32.4328
435.911	26.8265
436.688	33.9587
437.817	128.476
438.943	40.7188
440.142	99.1974
441.002	154.857
441.974	70.1391
442.937	44.8932
443.927	50.498
444.869	22.5578
445.784	9.42618
446.538	31.13
447.488	29.4479
448.111	12.605
449.11	38.6163
450.127	16.9153
450.955	30.6939
451.913	40.8121
452.87	34.3142
453.99	63.717
455.037	32.6324
455.678	7.5405
456.304	35.6022
457.25	31.1934
458.122	40.8519
459.162	8.75085
460.091	28.3216
461.312	9.9681
462.305	19.9204
463.204	49.5932
464.152	49.8145
465.072	53.3784
465.838	39.9882
466.786	73.955
467.832	98.4194
468.796	55.8414
469.696	100.54
470.753	77.4494
471.965	78.1821
472.869	122.231
474.074	67.3218
475.014	45.2901
476.021	34.0056
477.105	120.614
477.8	667.754
478.815	336.225
479.943	100.735
481.1	226.682
481.895	492.861
482.864	248.61
483.836	107.286
484.805	136.281
485.45	1320.25
486.695	668.234
487.546	44.9665
488.811	70.818
489.921	58.6316
491.181	66.4028
492.124	110.196
493.131	105.629
494.223	70.9873
495.563	217.775
496.687	120.818
497.54	58.9806
498.341	108.448
498.997	47.8076
499.655	769.469
500.719	293.747
501.828	111.736
502.713	46.3656
503.922	154.802
504.887	117.924
505.863	89.3975
506.82	65.0279
508.03	95.2647
509.133	26.4342
509.876	34.8532
510.878	37.4566
511.806	57.3959
512.935	47.4009
513.985	55.1803
514.95	23.8328
515.928	40.0964
517.007	25.4201
517.981	132.961
519.028	111.639
519.874	139.231
520.904	116.592
522.012	248.805
523.051	108.878
524.057	45.7247
525.01	27.9845
525.735	25.3228
526.726	43.7613
527.4	8.02559
528.129	27.465
528.732	9.59481
529.347	18.6576
529.899	5.51524
530.653	50.9322
531.702	52.9568
532.718	78.6058
533.848	66.7629
534.878	57.1987
535.981	68.8502
537.04	43.3472
538.074	25.7667
539.07	20.6398
539.856	26.0521
540.558	12.3397
541.343	31.1469
542.162	19.9744
543.17	22.2278
544.257	28.1373
544.976	41.1016
546.172	40.7929
547.371	75.6018
548.237	89.5451
549.056	36.7941
549.849	31.7799
550.776	43.24
551.884	21.4332
552.856	24.2495
554.065	37.7317
554.988	25.6342
555.777	42.3405
556.882	47.5316
557.674	97.0674
558.598	129.172
559.538	68.8362
560.486	62.3709
561.434	89.1305
562.938	78.7822
563.959	59.1844
564.934	33.542
565.978	65.0212
567.008	28.0407
568.36	26.7525
569.582	17.395
570.605	34.3562
571.643	6.11101
572.312	37.9222
573.34	23.9359
574.17	40.696
574.9	34.0602
575.992	43.9834
576.942	31.7378
577.706	70.262
578.823	52.7408
579.814	39.6379
580.519	36.8702
581.311	20.0473
582.574	76.3741
583.396	30.4443
583.933	41.3705
584.749	30.1604
585.74	24.0941
586.937	35.649
588.165	46.3818
588.895	31.4229
589.868	32.3111
590.744	38.1407
591.93	27.9464
592.884	21.5429
593.825	39.1429
594.849	22.4421
595.816	33.9909
596.682	21.1287
597.801	19.6758
598.828	45.3891
599.808	50.1224
600.469	5.95165
601.104	41.8761
601.943	37.2016
602.797	28.3067
603.592	16.085
604.468	35.3556
605.486	44.8884
606.514	42.4196
607.052	20.6512
607.86	49.3332
608.875	105.107
610.221	2702.51
610.899	14097.9
611.791	5284.69
612.968	1793.9
613.853	73.7809
614.8	82.1876
615.609	57.1136
616.618	48.4305
617.604	28.1643
618.884	30.2095
619.873	18.6946
620.743	25.482
621.907	35.6521
623.003	22.0444
623.804	6.27764
624.403	15.9542
625.186	24.1734
626.693	205.362
627.766	87.2914
628.71	44.7827
629.805	29.8422
630.709	13.0243
631.372	10.0906
632.422	237.296
633.081	3195.12
634.063	1380.91
635.073	347.405
636.119	86.877
637.141	38.6137
638.274	23.0528
639.5	51.4267
640.824	118.391
641.768	502.641
642.756	242.614
643.719	112.4
644.698	44.2489
645.829	61.1774
646.851	59.827
647.786	32.646
648.523	2.85135
649.086	77.9195
650.086	37.4278
650.981	19.0032
652.337	23.7987
653.336	37.6774
654.434	80.6687
655.335	77.2611
655.982	55.3944
656.826	68.5427
657.347	8.05556
657.951	178.62
658.896	67.4401
659.858	57.8047
660.921	62.4566
661.916	39.2614
663.011	46.7003
663.955	21.1159
665.086	33.0029
666.173	23.0436
667.323	19.4612
668.157	18.7067
669.483	44.8691
670.345	31.8742
671.187	23.9035
671.984	120.649
673.215	206.487
673.959	626.403
674.95	257.169
675.905	72.3675
676.833	85.6645
677.832	54.4219
678.845	29.0681
679.935	19.3546
680.875	28.3276
681.889	31.7227
682.738	19.5358
683.908	20.0622
685.045	25.2561
685.923	31.6083
687.011	63.3968
687.68	45.8479
688.583	1175.07
689.65	447.688
690.526	1253.69
691.697	475.671
692.701	119.643
693.814	32.9092
695.93	10.3538
697.06	13.2274
698.057	9.67895
698.99	8.80579
700.229	47.5771
701.103	71.4291
702.009	48.7885
702.898	37.6296
704.068	65.9106
705.08	46.8568
705.918	171.41
706.928	98.5913
707.841	57.5481
708.75	18.1149
710.404	53.3716
711.042	209.748
712.166	119.058
713.029	228.129
713.97	90.1699
714.889	66.3518
716.063	42.814
717.08	36.7634
717.847	17.6944
718.848	57.6924
720.012	54.3137
721.198	46.3262
722.163	28.5124
723.259	23.9277
724.112	31.8253
725.056	20.7558
726.216	13.2497
727.992	26.8552
729.113	9.30218
729.94	8.89829
730.95	3.06196
731.74	15.5121
732.852	23.5606
733.881	14.3525
734.821	22.8521
735.967	19.9535
736.872	10.7015
737.911	31.2648
738.874	9.65489
739.788	16.1658
742.939	30.0761
743.772	60.9187
744.943	56.8475
745.863	27.9578
746.816	19.2564
748.122	17.2648
749.034	12.4673
750.052	17.2072
751.041	22.4807
751.849	21.3102
752.827	20.2337
753.789	16.3047
754.78	15.0323
755.727	10.4707
756.526	12.6056
757.351	8.84882
758.324	13.5596
759.431	3.51288
760.017	21.0557
761.129	18.812
762.469	16.3937
764.326	16.8632
765.811	12.4472
766.542	28.9607
767.989	33.9253
768.859	47.4173
769.888	45.3582
770.834	22.8849
771.903	21.1419
773.206	35.4327
774.123	27.4023
774.932	33.8558
775.912	20.2446
776.801	15.9791
778.413	5.62794
780.838	3.85988
781.755	9.45066
783.737	11.3844
785.095	29.4744
786.117	19.7772
786.786	14.9681
787.572	53.7779
788.75	33.3311
789.939	30.2444
790.89	31.7854
791.847	29.64
792.859	15.289
793.891	17.412
794.742	27.2221
795.933	15.4234
796.459	12.7381
797.146	17.6602
798.394	14.338
799.345	15.8534
805.674	5.56754
807.572	19.9919
809.02	27.6485
809.955	31.5969
810.939	31.0581
812.967	26.03
814.105	15.5495
817.726	10.2499
818.653	18.232
819.757	24.0308
820.682	21.0198
821.828	2.64658
822.686	19.4928
823.77	14.0586
824.651	24.3883
825.678	14.0472
826.643	12.822
829.209	13.5566
830.058	15.2164
831.171	31.5273
832.081	56.5833
832.99	36.6003
834.246	22.0124
835.262	31.8693
836.247	23.8254
837.336	22.0801
838.548	4.20162
841.164	9.84408
842.034	18.3881
843.83	17.9455
844.771	19.994
845.834	24.9841
846.903	25.9896
847.954	26.2444
849.013	21.682
850.066	44.4309
850.948	14.8441
852.538	22.7499
853.473	2.7985
854.567	31.8025
855.46	21.3586
856.746	15.3561
857.63	22.5115
858.581	12.7411
859.392	13.3534
860.269	9.84699
861.156	14.3621
862.189	13.6141
863.344	28.4304
863.995	9.74035
864.912	13.2765
865.957	22.1215
866.846	2.9977
867.552	20.8403
868.683	25.1838
869.792	25.5107
871.695	6.22902
873.596	19.3063
874.57	15.8301
875.52	25.2713
876.575	27.2621
877.617	13.2278
878.443	8.44491
879.47	15.5705
880.571	25.8716
881.586	20.044
882.753	8.42021
883.916	13.8106
884.989	22.9745
886.133	18.9902
887.123	28.9305
888.281	16.4546
889.235	19.1572
890.07	5.96123
891.735	15.1377
892.546	31.2636
893.637	18.7617
895.891	21.3
897.011	26.3159
897.943	17.2614
898.781	15.9469
900.424	17.0003
901.025	9.29667
901.782	13.094
902.594	5.82087
903.332	33.7035
904.627	49.8722
905.821	23.3879
906.573	7.65425
908.045	13.0121
909.035	16.1346
909.694	11.3047
910.654	27.5713
911.693	15.3958
912.66	23.1367
913.671	17.0455
914.551	17.8259
915.504	29.8145
916.439	15.2688
917.38	22.0451
919.028	13.602
920.002	9.10262
921.082	5.9877
921.993	20.4416
923.108	9.16564
924.093	37.3582
924.75	9.22716
925.364	12.5692
926.11	14.9684
927.307	6.68888
927.866	40.1133
928.931	25.0684
929.696	22.6635
930.777	43.0565
931.899	22.5318
933.046	35.6301
934.04	32.1541
934.915	9.69996
935.58	18.0661
936.597	54.8947
937.516	99.0583
938.558	599.8
939.794	264.875
940.651	83.9468
941.677	42.3383
942.627	32.3165
943.432	18.6807
944.417	25.4106
945.081	30.9751
946.176	19.9441
946.865	35.7942
947.617	27.5551
948.351	30.9752
949.506	220.32
950.352	294.306
951.431	111.193
952.409	93.066
953.515	66.5195
954.602	87.3034
955.789	77.6208
957.137	63.0784
957.891	27.5847
958.48	18.512
959.399	11.2589
960.334	260.618
961.058	1480.28
962.113	907.447
963.241	228.912
964.159	75.1875
965.065	75.1233
965.818	67.9641
966.565	31.2624
967.288	58.3257
968.441	46.4984
968.958	10.2208
969.665	30.4211
970.306	11.4585
970.985	51.2298
971.935	49.5966
972.973	58.0979
973.681	29.0553
974.703	28.8017
975.53	42.0309
976.659	48.2426
977.249	28.5205
978.139	143.504
979.185	89.2388
980.143	53.6361
981.026	35.532
981.818	31.2516
982.608	25.668
983.436	50.3283
984.465	55.1231
985.213	21.3518
986.025	19.0828
986.779	22.1239
987.68	37.8666
988.304	22.3739
988.851	60.4639
989.624	131.81
990.534	158.831
991.58	95.1855
992.746	81.591
993.629	17.3617
994.434	48.8708
995.339	32.7493
996.067	41.3743
996.937	53.3159
997.445	13.5406
998.45	36.7061
999.532	77.8601

## Sheet: 6AIIdGly
SPECTRUM - MS
6AIIdGly2_231221123010.raw
ITMS - c ESI Full ms [100.00-1000.00]
Scan #: 6-17
RT: 0.16-0.49
AV: 12
Data points: 802
Mass	Intensity
100.757	0.084355
102.826	0.496426
112.746	56.9823
113.751	1.16998
114.843	0.079727
120.684	0.061637
126.794	0.779015
129.983	0.119531
132.885	0.098359
133.855	0.065944
135.943	0.635253
139.288	0.021619
144.812	13.6085
145.808	0.730834
146.745	0.815441
147.857	1.82592
148.972	0.121482
150.935	0.087279
156.973	0.34681
159.935	0.283411
163.875	1.93168
164.91	0.346238
166.947	0.762601
167.948	0.165921
168.797	0.022353
171.31	0.274458
171.925	4.18609
172.976	0.85423
173.883	0.234471
175.026	0.068636
175.724	0.485859
179.979	0.177428
181.593	0.131049
182.961	9.94708
183.94	1.89198
184.845	0.716138
185.837	0.311328
186.985	1.14613
189.69	0.886138
190.732	0.257154
193.534	0.089278
196.543	0.022499
198	0.258592
199.219	0.093389
200.157	0.375835
203.803	0.171626
205.149	0.021663
205.98	0.399317
207.063	0.792745
207.879	3.6715
209.626	1.93365
210.885	0.490313
211.983	0.509817
213.973	0.676659
214.975	0.564757
216.062	0.021029
217.012	1.53906
217.512	0.05211
218.074	0.390804
220.519	0.133175
221.939	0.239508
226.533	0.623091
227.333	0.695303
230.204	0.058017
230.839	2.68653
231.598	0.702358
232.469	0.474499
233.155	0.044472
234.354	0.106368
234.92	4.47333
236.052	4.10437
237.125	0.282346
237.93	0.1134
238.87	0.287833
241.281	0.259886
242.221	0.101285
243.212	0.026454
245.295	0.255471
247.016	0.073294
248.1	0.613075
248.971	1.43094
249.92	1.16979
250.931	0.712392
251.807	0.544407
252.884	0.282424
253.834	0.066942
255.2	0.463209
256.146	0.145104
257.5	0.047536
258.932	0.409346
259.883	0.182939
261.076	0.554923
261.926	0.098359
263.035	0.282462
265.181	1.28772
266.126	0.340697
269.148	0.643768
269.951	0.685696
270.744	0.388499
271.67	0.052432
272.852	0.560967
273.544	0.103777
275.08	0.232932
275.791	0.864587
276.956	1.09302
277.898	0.524578
279.296	0.534529
279.987	44.5947
280.985	2.00141
281.921	4.17536
283.103	0.924935
284.157	0.359366
285.256	1.50584
286.014	9.70078
287.048	1.64073
288.132	0.714665
288.889	0.751595
289.844	0.259404
290.941	0.115974
293.186	1.11287
294.224	0.171027
295.298	0.493348
296.556	0.903178
297.212	4.68728
298.309	1.22008
299.038	0.62805
299.985	1.86816
300.837	0.611138
301.847	0.380898
303.125	0.364689
304.348	0.205277
304.962	4.98955
305.916	0.955257
306.987	0.922972
307.951	0.230827
309.234	1.13523
310.669	1.26536
311.408	14.0016
312.367	2.10972
313.249	1.42651
313.978	1.09148
314.775	0.350498
315.832	0.077205
317.28	0.418021
318.122	0.495434
319.135	0.514592
320.214	1.069
321.042	4.56054
322.04	0.9473
323.19	1.21327
324.299	0.55608
325.25	22.1367
326.24	4.88518
327.145	2.29143
328.013	2.52974
329.197	0.550572
330.191	0.095519
331.055	0.242701
332.045	0.677652
333.056	0.703626
334.413	0.270376
335.508	0.43407
336.687	0.98041
337.336	0.967302
338.399	0.138391
339.299	7.66411
340.247	1.90693
341.176	0.548564
341.998	0.442142
342.983	0.432916
344.014	0.483191
345.192	0.073869
345.971	0.223839
347.175	0.079192
347.948	0.264758
349.42	0.383151
350.142	0.255798
351.017	0.857485
351.855	0.405946
353.187	1.12472
354.346	0.437567
355.267	0.122169
357.109	0.021727
358.349	0.057268
360.09	0.124374
361.257	0.439017
362.15	0.99415
362.893	2.06363
363.94	0.393408
365.057	0.814881
366.148	0.442903
367.215	0.933996
368.479	0.35123
369.187	0.15317
370.741	0.189907
371.427	6.85763
372.321	3.03071
372.954	0.092279
373.831	0.970283
374.686	0.900999
375.31	0.342912
376.141	9.03508
377.171	2.84613
378.215	0.81316
379.35	0.883869
380.272	3.65492
381.047	2.28967
382.037	0.892015
383.046	0.493744
384.469	0.116129
385.097	0.534437
386.498	0.381103
388.418	0.21794
389.755	0.346958
390.768	0.189068
392.17	0.525738
393.132	0.677477
394.061	0.498185
395.039	0.716304
396.064	0.455875
397.134	0.747912
398.204	0.316287
398.888	0.487598
399.922	0.226559
401.087	0.291585
402.78	0.366943
403.372	0.126136
404.149	0.170582
405.007	0.485156
406.003	0.228516
407.035	0.654867
408.111	1.08047
409.356	1.40081
410.342	0.092197
411.263	5.74671
411.879	35.5086
412.938	9.369
413.875	14.0588
414.954	3.85481
415.959	1.49101
417.179	0.703918
418.174	0.877829
419.135	0.65754
420.235	1.01026
420.83	0.127054
421.556	1.53265
422.66	2.88659
423.582	0.61243
424.215	5.27342
425.184	1.72676
426.183	0.960539
427.182	0.801019
427.998	0.541127
429.042	0.653748
429.977	0.603963
430.855	0.526676
431.393	0.081726
432.342	0.381832
433.119	0.7831
434.084	0.770753
434.723	16.2301
435.838	6.35609
436.888	2.43151
438.072	2.98744
438.785	11.1617
439.918	3.30847
441.098	1.03904
442.011	0.702989
443.13	0.278936
443.896	0.258602
445.086	0.401626
446.232	0.30923
447.358	0.092573
448.198	0.206775
449.393	0.179144
450.016	0.640523
450.84	0.088548
451.955	50.979
452.99	15.7733
454.057	3.88609
455.106	0.816406
456.073	0.783598
457.386	0.5061
458.195	0.887556
459.21	0.542783
460.033	0.25873
461.047	0.221663
461.876	0.464002
463.204	0.627953
463.756	0.81873
464.817	1.368
465.777	3.69134
466.959	1.20063
467.941	1.69821
468.988	0.920921
469.989	1.96889
470.993	1.0655
471.64	0.279013
472.269	0.368777
473.21	1.64151
473.779	0.605555
474.916	0.532968
475.963	0.198668
476.97	0.606539
477.728	1.77223
478.841	1.01728
479.779	4.56106
480.928	2.04177
482.042	0.740485
483.373	1.20275
484.012	2.92613
484.876	0.105774
485.407	7.45906
486.504	2.51195
487.389	0.407208
488.278	0.444233
488.944	1.82933
489.653	28.9613
490.723	7.15802
491.685	1.6873
492.507	0.465862
493.31	1.84171
493.947	0.913991
494.956	1.26906
495.996	1.36877
496.975	0.765932
497.818	8.39447
498.886	2.37959
499.837	1.23346
500.893	1.25783
501.968	0.687342
502.977	1.05419
503.532	0.054927
504.578	0.92952
505.298	3.09347
506.219	1.20801
507.169	1.01983
507.991	0.451174
509.012	1.2306
509.909	0.830315
511.035	1.16743
511.872	2.49787
513.048	1.13275
513.894	0.841744
514.999	0.435764
515.912	0.406891
517.025	0.655461
518.132	0.390195
519.077	0.692111
519.995	1.5482
521.177	1.14024
522.223	0.48744
522.889	7.03713
523.951	4.06797
524.915	1.72578
525.84	1.1809
526.655	1.68691
527.736	1.06998
528.624	1.79571
529.619	0.47013
530.582	0.563937
531.933	0.338046
533.164	0.675548
533.917	0.061862
535.171	49.6197
536.23	16.7731
537.277	4.49698
538.175	1.01862
539.082	10.9734
540.06	4.88144
540.999	4.38209
542.011	1.15589
542.901	0.537448
543.849	0.458155
544.948	0.549423
546.054	0.473104
546.991	0.220493
548.047	0.683308
548.893	0.543079
549.813	0.77496
550.864	0.933563
551.856	0.794135
552.745	1.5949
553.765	0.936577
554.826	0.854507
555.72	0.182
556.435	0.614313
557.383	0.400265
558.293	0.027393
558.942	1.68932
559.814	7.67453
560.477	3.56283
561.331	1.09189
562.1	0.988906
563.07	2.39629
564.153	0.828674
564.819	0.56754
565.643	2.10202
566.886	26.7414
567.916	8.75914
568.955	2.91651
570.022	0.895901
570.959	0.422499
571.999	0.287778
572.74	0.843215
573.564	0.418806
574.325	0.265016
575.392	0.426176
577.082	13.1114
578.114	4.82348
579.006	1.37876
579.998	0.603293
580.925	0.784183
582.083	1.02451
582.842	3.18946
583.921	1.68101
584.946	1.18112
586.052	0.515075
586.914	0.808941
587.827	0.534358
588.839	0.629019
589.925	0.699343
591.139	0.387314
592.154	0.937552
593.073	0.037002
593.624	1.90749
594.746	1.65692
596.025	0.460789
596.852	0.484091
597.652	0.596413
598.557	0.538961
599.064	0.390255
599.666	0.029894
600.312	0.18227
601.02	0.392874
601.932	0.167159
603.419	0.55517
604.42	0.969665
605.133	0.206955
605.895	0.708911
606.702	0.066281
607.832	0.84218
608.89	1.18713
609.945	0.663855
610.998	1.11454
611.782	0.430158
612.977	0.495195
613.955	0.297627
614.984	0.290311
615.714	0.398353
616.818	0.205113
617.979	0.804482
618.98	0.388639
620.219	0.504206
620.891	0.374881
621.722	0.414986
622.643	0.203163
623.295	0.617918
623.905	0.584711
624.556	3.22043
625.666	1.73731
626.826	1.00435
627.957	0.531885
628.936	0.377546
629.866	0.644016
631.047	0.133141
631.678	1.01821
632.664	0.550921
634.367	0.387014
635.434	0.021926
636.879	0.793811
637.63	0.840081
638.179	0.396879
639.076	0.975251
640.123	0.756998
640.895	0.459883
641.665	0.694835
642.355	0.045134
642.911	0.941975
644.105	0.48235
645.152	0.472051
646.091	0.56155
646.886	0.29072
647.706	0.071485
648.507	0.823681
649.619	0.6301
650.303	0.465967
651.418	0.5338
652.354	0.906177
653.83	1.32879
655.043	0.60071
655.872	1.04457
656.763	1.76531
657.381	0.085915
657.937	1.21306
659.178	0.529325
659.848	0.855011
660.975	0.758891
661.899	1.46977
662.536	0.028852
663.358	0.508402
664.322	0.241633
666.396	0.712397
667.911	0.567616
668.813	0.342055
669.869	1.11683
670.871	0.664123
671.845	0.512575
673.614	1.19848
674.703	0.352528
675.744	0.195989
676.83	0.246395
678.097	0.688419
679.115	2.07919
680.217	0.826946
681.081	0.110317
681.754	3.209
682.821	1.89247
683.957	0.759992
684.761	0.521936
685.972	0.729214
686.904	0.715941
687.709	1.49528
688.77	0.867037
689.753	0.363145
690.67	0.295273
691.556	0.253504
692.374	0.071441
693.815	0.153692
695.099	0.663471
695.878	0.51763
696.779	0.65394
697.886	2.58194
698.82	1.16392
699.981	2.59803
701.062	1.49364
701.769	2.68701
702.777	0.882543
703.806	0.908474
704.936	0.046051
705.481	0.134437
706.702	0.1823
707.811	0.943378
709.192	0.486791
710.491	0.184916
711.359	0.303168
712.319	0.420829
713.627	0.92256
714.836	0.697143
715.787	0.71165
716.48	0.026123
717.439	0.184738
718.785	0.068944
719.95	0.368778
721.748	0.378424
722.494	0.189783
723.444	0.379337
724.539	0.527805
725.466	0.136793
726.194	0.255221
727.191	0.182274
728.181	0.161371
728.882	0.281594
729.896	0.421997
730.996	0.021806
731.882	0.042725
733.56	0.157785
734.766	0.069267
737.075	0.090699
737.88	0.044365
738.569	0.737307
739.751	1.4605
741.04	0.630986
742.014	0.116191
742.785	0.5506
744.153	0.795557
745.841	0.148437
746.427	0.100225
748.02	0.603983
748.569	4.48709
749.657	1.13668
750.455	0.374443
751.124	0.022261
752.098	0.963957
752.917	1.27033
753.839	0.478325
755.457	0.082571
756.02	0.281838
759.131	0.021543
760.241	0.345936
763.133	0.021605
763.663	0.043839
765.101	0.668117
766.209	0.140281
768.186	0.296854
770.897	0.637254
772.308	0.498251
773.213	0.340406
774.547	0.055052
775.413	0.197028
775.954	0.370605
776.771	0.121018
777.302	0.334431
778.135	0.193223
779.107	0.156373
782.424	0.32323
783.458	0.09067
784.42	0.473897
785.274	0.497328
786.019	0.350904
787.474	0.339936
788.101	0.192579
788.626	4.12624
789.718	1.26314
790.537	1.66077
791.658	0.883946
792.824	0.75735
793.879	0.066417
794.598	0.242818
795.366	0.126062
795.95	0.052143
796.937	0.023902
798.292	0.318215
799.465	0.195125
800.653	1.03953
801.824	0.440577
805.856	0.306877
806.581	0.161384
807.279	0.0932
809.285	0.321746
810.185	0.420558
811.206	1.28642
811.897	0.30431
812.445	0.823183
813.437	0.75276
813.959	0.023922
815.222	2.72011
816.24	1.90303
816.983	0.130776
817.691	0.682074
818.315	0.020408
819.205	0.023274
820.587	0.140096
821.564	0.381663
822.797	0.53636
823.431	5.73867
824.353	2.64748
825.163	1.04875
826.049	0.137527
827.109	0.628442
828.451	2.94523
829.732	1.60916
830.883	0.467896
831.866	0.071554
832.629	0.158451
834.634	0.358343
835.855	0.541975
837.893	0.046646
840.427	0.091636
841.139	0.326031
842.43	0.164309
844.233	0.222251
845.053	0.026319
845.613	0.339674
847.004	0.067458
848.357	0.305601
849.494	0.031796
851.082	0.285874
851.86	0.104399
852.972	0.070072
855.037	0.368668
856.039	0.050694
857.363	0.095946
857.964	0.019434
859.119	0.09079
859.719	0.278922
860.804	0.022041
861.5	0.463654
863.142	0.047793
864.039	0.301229
865.07	0.320193
866.459	0.849438
867.265	0.350525
868.212	0.53095
869.145	0.286707
870.218	0.239513
871.188	0.449186
872.236	0.680425
873.035	0.786312
874.167	0.024718
876.716	0.66729
877.474	0.02149
879.032	0.720669
880.297	0.541883
881.23	0.353474
882.32	0.385197
883.278	0.318623
884.053	0.441024
885.346	0.423228
886.252	0.31413
887.21	0.210972
888.409	0.022969
889.957	0.098063
891.763	0.162317
892.692	0.236669
894.468	0.119048
897.953	0.341743
899.062	0.368279
900.052	0.731478
900.852	0.428025
902.706	0.112006
903.425	0.391839
904.443	0.369375
905.318	0.432184
906.407	0.40675
907.451	0.133641
909.487	0.024685
910.216	0.302096
911.439	2.80519
912.48	0.969386
913.454	0.78141
914.334	0.265264
915.137	0.403592
916.177	0.618349
917.1	0.545087
917.842	0.044243
921.351	0.506462
923.15	0.291862
924.327	0.207349
925.488	0.178458
926.926	0.21955
927.897	0.366661
929.152	0.551501
930.143	0.675736
931.514	0.756603
932.457	0.250291
933.083	0.257908
934.041	0.558998
934.938	0.353665
936.148	0.438195
937.06	1.61529
938.043	0.531721
938.77	0.276214
939.612	0.307784
940.795	0.382196
941.995	0.378751
942.98	0.715263
943.692	1.39107
944.533	0.458439
945.156	0.196427
945.82	0.58066
946.902	0.689966
947.886	0.354885
948.654	0.41149
949.489	0.454756
951.668	0.25019
952.889	0.420878
953.862	0.067776
954.841	0.293991
955.767	0.36507
957.309	0.632638
958.397	0.404938
959.469	0.653729
960.027	0.191423
960.696	0.330447
961.764	0.477197
963.02	0.498969
964.118	0.406172
965.103	0.151732
966.37	0.294333
966.968	0.053752
967.992	0.309726
969.776	0.893106
970.812	0.534122
971.589	0.283565
972.586	0.457932
973.619	0.162838
975.242	0.553731
976.276	0.375106
977.099	0.434477
977.902	0.236771
978.783	0.530777
980.122	0.188469
981.413	0.185749
982.323	0.375408
983.769	0.231282
984.375	0.111226
985.417	0.442001
986.184	0.485243
987.426	0.439968
988.366	0.754658
988.965	0.043705
990.421	0.197626
991.403	0.187891
992.499	0.180579
993.822	0.509656
994.469	0.143128
995.511	0.938965
996.618	0.887301
997.688	0.200984
998.545	0.310002
999.581	0.280271

[truncated: 3 more sheets: 6AIIdSer Neg, 6AIIdSer Pos, 6B6AIIdSer]
