# Supplementary material for: Redox-tunable isoindigos for electrochemically mediated carbon capture
Source: Nat Commun. 2024 Feb 8;15:1175. doi: 10.1038/s41467-024-45410-z (PMC10853560; doi:10.1038/s41467-024-45410-z)
Supplement: Supplementary file 4 — Source Data [file 41467_2024_45410_MOESM4_ESM.zip › Source data/Source data for main figures.xlsx]

## Sheet: Fig. 2c
Voltage	Current	Voltage	Current	Voltage	Current
V vs Fc(+/0)	mA	V vs Fc(+/0)	mA	V vs Fc(+/0)	mA
	N2		CO2		Fc
-0.68777	-2.24279e-05	-0.73206	3.96173e-06	-0.75091	8.413e-06
-0.6895	-1.81915e-05	-0.73389	-2.18847e-05	-0.74934	1.56387e-05
-0.69253	-3.9464e-05	-0.73692	-4.55835e-05	-0.74631	4.6211e-05
-0.69568	-5.454e-05	-0.74009	-6.07806e-05	-0.74314	6.17733e-05
-0.69877	-6.37585e-05	-0.74322	-7.44541e-05	-0.74012	7.61901e-05
-0.70184	-7.50807e-05	-0.74621	-8.38401e-05	-0.73704	8.91126e-05
-0.70501	-8.4596e-05	-0.74928	-9.35757e-05	-0.73393	9.73173e-05
-0.70797	-8.97316e-05	-0.75237	-0.000104041	-0.73079	0.000104996
-0.7111	-9.61455e-05	-0.75542	-0.000111116	-0.72774	0.000115777
-0.71419	-0.000102596	-0.75855	-0.000117279	-0.7248	0.000123859
-0.71722	-0.000111068	-0.76164	-0.000124486	-0.72164	0.000129402
-0.72034	-0.000117885	-0.76475	-0.000133496	-0.71858	0.000136391
-0.72341	-0.000123582	-0.76782	-0.000136244	-0.7154	0.000144777
-0.7265	-0.000129199	-0.77081	-0.000144293	-0.71235	0.00014919
-0.72952	-0.000131601	-0.77391	-0.000151802	-0.70924	0.000154383
-0.73265	-0.000139248	-0.77704	-0.00015459	-0.70625	0.00016017
-0.73569	-0.000144444	-0.78007	-0.000160223	-0.70311	0.000166587
-0.73879	-0.000147743	-0.78323	-0.000168525	-0.7001	0.000171087
-0.74187	-0.000150423	-0.7863	-0.000173237	-0.69697	0.000176571
-0.74499	-0.000158135	-0.78932	-0.000175975	-0.69381	0.000182652
-0.74805	-0.000163801	-0.79243	-0.00018577	-0.69075	0.000188574
-0.75109	-0.00016635	-0.79546	-0.000189756	-0.68765	0.000188101
-0.75417	-0.000173258	-0.79863	-0.000192598	-0.68461	0.000194356
-0.75725	-0.000179644	-0.80172	-0.000197262	-0.6815	0.000201244
-0.76031	-0.000180816	-0.80477	-0.000204723	-0.67843	0.000205146
-0.7635	-0.000186364	-0.80778	-0.000208979	-0.67535	0.000207652
-0.76653	-0.000189982	-0.81085	-0.000211699	-0.67222	0.0002118
-0.76961	-0.00019504	-0.81403	-0.000218308	-0.66921	0.000215875
-0.77263	-0.000198504	-0.81701	-0.000221551	-0.66615	0.000220002
-0.77572	-0.000204629	-0.82013	-0.000226593	-0.66303	0.000225362
-0.77883	-0.000210263	-0.82327	-0.000232397	-0.65993	0.000230539
-0.78191	-0.000212931	-0.82629	-0.000238133	-0.65684	0.000230795
-0.78501	-0.000217867	-0.82942	-0.000240791	-0.65374	0.000238263
-0.78813	-0.000222525	-0.83251	-0.000246998	-0.65067	0.000241949
-0.79119	-0.000223722	-0.83556	-0.000251605	-0.64771	0.000243369
-0.79426	-0.000229477	-0.83865	-0.000256534	-0.64455	0.00024847
-0.79735	-0.000233755	-0.84176	-0.000257379	-0.64154	0.000254021
-0.80038	-0.00023839	-0.84483	-0.000265378	-0.63839	0.000255625
-0.80356	-0.000239596	-0.84789	-0.000267271	-0.63531	0.000258073
-0.80661	-0.000245066	-0.85094	-0.000270171	-0.63223	0.000263631
-0.8096	-0.000247911	-0.85405	-0.000276756	-0.62911	0.000267251
-0.81273	-0.00025176	-0.85714	-0.000281891	-0.62609	0.000269802
-0.81585	-0.000256222	-0.86024	-0.00028463	-0.62294	0.000274575
-0.81885	-0.00026131	-0.86333	-0.000293028	-0.61995	0.000278442
-0.82201	-0.000263594	-0.8664	-0.00029636	-0.61675	0.000280213
-0.82508	-0.000267272	-0.86944	-0.000298768	-0.61366	0.000284952
-0.82815	-0.00027178	-0.87259	-0.000301033	-0.61061	0.000288552
-0.83128	-0.000275282	-0.87567	-0.000308093	-0.60754	0.000289522
-0.83433	-0.000279375	-0.87875	-0.000312887	-0.60451	0.000293635
-0.83738	-0.000283825	-0.88186	-0.000315057	-0.60142	0.000298426
-0.84047	-0.000284304	-0.88489	-0.000321877	-0.59826	0.000300915
-0.84362	-0.000290372	-0.88793	-0.000325041	-0.59524	0.000303041
-0.84666	-0.000293745	-0.89098	-0.000330261	-0.59211	0.000310745
-0.84966	-0.000296428	-0.89405	-0.000333521	-0.58906	0.000312107
-0.85282	-0.000300259	-0.89719	-0.00033806	-0.58599	0.000312454
-0.85581	-0.000304184	-0.90025	-0.000341628	-0.58285	0.000316918
-0.85899	-0.000308966	-0.90341	-0.000346949	-0.57983	0.000321607
-0.86206	-0.00031122	-0.90645	-0.000350913	-0.5767	0.000322452
-0.86511	-0.000314612	-0.90949	-0.000354392	-0.57357	0.000327301
-0.86823	-0.000319021	-0.91261	-0.000360067	-0.57049	0.000331348
-0.87129	-0.000320069	-0.91573	-0.000363418	-0.56747	0.000334192
-0.87435	-0.000323419	-0.91876	-0.000366913	-0.56442	0.000334782
-0.87752	-0.000328925	-0.9219	-0.000370158	-0.56127	0.000338878
-0.88056	-0.000330989	-0.92496	-0.000376949	-0.55824	0.000343973
-0.88368	-0.000335233	-0.92801	-0.000384355	-0.55515	0.000346805
-0.88665	-0.000339302	-0.93106	-0.00038415	-0.55205	0.00035132
-0.88974	-0.000342119	-0.93416	-0.000389719	-0.54897	0.000352932
-0.8928	-0.000344975	-0.93732	-0.000396919	-0.54585	0.000353968
-0.89588	-0.00034676	-0.94038	-0.000398427	-0.5428	0.000359624
-0.89898	-0.000352986	-0.94342	-0.000401009	-0.53967	0.000362875
-0.90212	-0.000355317	-0.9465	-0.000409412	-0.53664	0.000365013
-0.90516	-0.0003571	-0.94958	-0.000411859	-0.5335	0.000367378
-0.90827	-0.000362522	-0.95266	-0.000415594	-0.53044	0.000371287
-0.91135	-0.000368084	-0.95576	-0.000422658	-0.52743	0.000375146
-0.91444	-0.000369001	-0.95887	-0.000425959	-0.52425	0.000376969
-0.91755	-0.000372789	-0.96195	-0.00043109	-0.52127	0.000380742
-0.9206	-0.000378736	-0.96502	-0.000435367	-0.51819	0.00038592
-0.9237	-0.000379376	-0.968	-0.000441129	-0.51501	0.000384722
-0.92678	-0.000382064	-0.97116	-0.000444307	-0.51201	0.000387632
-0.92984	-0.000388336	-0.97421	-0.000448742	-0.50887	0.000393653
-0.9329	-0.0003901	-0.97729	-0.00045576	-0.50579	0.000395157
-0.93603	-0.000392012	-0.98042	-0.000460978	-0.50266	0.00039721
-0.93908	-0.000397012	-0.98348	-0.000464477	-0.49967	0.000403705
-0.94223	-0.000402149	-0.98656	-0.000471913	-0.49651	0.00040297
-0.94522	-0.000404155	-0.98964	-0.000475541	-0.49348	0.000405692
-0.94833	-0.000408785	-0.99273	-0.000480194	-0.49043	0.000410134
-0.95151	-0.000414326	-0.99583	-0.000487718	-0.48731	0.000412149
-0.95447	-0.000412678	-0.99894	-0.000492721	-0.48421	0.000415126
-0.9576	-0.000418154	-1.00202	-0.000496167	-0.48117	0.000419131
-0.96071	-0.000424168	-1.00499	-0.000503189	-0.47805	0.000423365
-0.96381	-0.00042757	-1.00812	-0.000509211	-0.47497	0.000425926
-0.96684	-0.000427683	-1.01124	-0.000514097	-0.47189	0.000428426
-0.96984	-0.000435092	-1.01432	-0.000518027	-0.46883	0.000433013
-0.97294	-0.000438318	-1.01738	-0.000527933	-0.46568	0.000435491
-0.97602	-0.000441142	-1.02046	-0.000534966	-0.46266	0.00043725
-0.97915	-0.00044613	-1.02357	-0.000539822	-0.45951	0.000441654
-0.98227	-0.000452105	-1.0266	-0.000545409	-0.4564	0.000446111
-0.98531	-0.000455775	-1.0297	-0.000556555	-0.4534	0.000446579
-0.98841	-0.000458845	-1.0328	-0.000559201	-0.45029	0.000451071
-0.99151	-0.000468201	-1.0359	-0.000567278	-0.44721	0.000453834
-0.99455	-0.000467478	-1.03906	-0.000579109	-0.44412	0.000456158
-0.99766	-0.000472323	-1.04206	-0.000581054	-0.44106	0.000460874
-1.00077	-0.000479397	-1.04513	-0.000587503	-0.43797	0.000463498
-1.00381	-0.000483131	-1.04817	-0.000601851	-0.43486	0.000466837
-1.00688	-0.000486638	-1.05127	-0.00060783	-0.43181	0.000467729
-1.00999	-0.000492852	-1.05435	-0.000616029	-0.42875	0.00047247
-1.01301	-0.000498718	-1.05745	-0.000628082	-0.4256	0.000478965
-1.01615	-0.000503147	-1.06056	-0.000640076	-0.42251	0.000479283
-1.01928	-0.000509762	-1.06359	-0.00064654	-0.41945	0.000482997
-1.02234	-0.00051744	-1.06663	-0.000657624	-0.41637	0.000486718
-1.02541	-0.000521336	-1.06976	-0.000671645	-0.41328	0.000488862
-1.02844	-0.000527569	-1.07281	-0.000681045	-0.4103	0.000491738
-1.03158	-0.000537018	-1.07601	-0.000694164	-0.40721	0.000497352
-1.03466	-0.000540067	-1.07908	-0.000711229	-0.40403	0.000498922
-1.0377	-0.000545692	-1.08215	-0.000723531	-0.401	0.000502269
-1.04089	-0.000556289	-1.08523	-0.000737048	-0.39788	0.000506108
-1.04393	-0.000561948	-1.08825	-0.000756586	-0.39479	0.000512152
-1.04693	-0.000566489	-1.09131	-0.000771033	-0.39169	0.000512053
-1.05	-0.000577206	-1.09447	-0.00078865	-0.38862	0.000517355
-1.05306	-0.000585825	-1.09751	-0.000805343	-0.38554	0.000520484
-1.0562	-0.000592226	-1.10066	-0.000828434	-0.38244	0.000525078
-1.05932	-0.000600017	-1.10365	-0.00084401	-0.37945	0.000526878
-1.06237	-0.000611588	-1.10674	-0.000865092	-0.37634	0.000534117
-1.06541	-0.000620147	-1.1098	-0.000892396	-0.37323	0.000536138
-1.06857	-0.000629271	-1.11301	-0.00091429	-0.37019	0.000540704
-1.07161	-0.000641831	-1.116	-0.000940042	-0.3671	0.000544991
-1.0747	-0.000651801	-1.11912	-0.000969768	-0.36411	0.000549873
-1.07781	-0.000663222	-1.12222	-0.000995277	-0.36094	0.000553515
-1.08085	-0.000675934	-1.12519	-0.00102	-0.35781	0.000557389
-1.08392	-0.000687909	-1.12827	-0.00106	-0.35477	0.000563754
-1.08698	-0.000699233	-1.13142	-0.0011	-0.35165	0.000566728
-1.09007	-0.000713248	-1.13447	-0.00114	-0.34859	0.000571516
-1.09318	-0.000727773	-1.13761	-0.00118	-0.34554	0.000579103
-1.09619	-0.000739875	-1.14062	-0.00123	-0.3424	0.000581385
-1.09933	-0.000758045	-1.14372	-0.00128	-0.33934	0.000587252
-1.10244	-0.000771312	-1.14685	-0.00134	-0.33621	0.000591378
-1.10547	-0.000790008	-1.14994	-0.0014	-0.33322	0.000598131
-1.10858	-0.000803211	-1.15303	-0.00147	-0.33017	0.000599811
-1.11165	-0.000818491	-1.15604	-0.00154	-0.32704	0.000609422
-1.11475	-0.000839871	-1.15919	-0.00163	-0.32398	0.000614794
-1.11789	-0.000856554	-1.16222	-0.00172	-0.3209	0.000620038
-1.12091	-0.000874891	-1.16526	-0.00182	-0.31775	0.000625368
-1.12391	-0.000893018	-1.16844	-0.00194	-0.31464	0.000633482
-1.12705	-0.000911952	-1.17147	-0.00206	-0.31163	0.000639085
-1.13009	-0.000933851	-1.17458	-0.00219	-0.30853	0.000643784
-1.13325	-0.00095752	-1.17767	-0.00235	-0.30547	0.000650371
-1.13631	-0.000978404	-1.18075	-0.00251	-0.30237	0.000657652
-1.13941	-0.00101	-1.1838	-0.00268	-0.29922	0.000665412
-1.14249	-0.00103	-1.18683	-0.00289	-0.29615	0.000672255
-1.14556	-0.00106	-1.19001	-0.00311	-0.29309	0.00067781
-1.14866	-0.0011	-1.19307	-0.00335	-0.29008	0.000685368
-1.1517	-0.00113	-1.1962	-0.00361	-0.28697	0.000693992
-1.15485	-0.00117	-1.19925	-0.0039	-0.28384	0.000702386
-1.15793	-0.00121	-1.20208	-0.00417	-0.28081	0.000707475
-1.161	-0.00125	-1.20525	-0.00452	-0.27769	0.000716365
-1.16404	-0.0013	-1.20831	-0.00491	-0.27463	0.000723679
-1.16713	-0.00136	-1.21139	-0.00533	-0.27153	0.000731164
-1.17023	-0.00142	-1.2145	-0.00577	-0.26843	0.000740268
-1.1733	-0.00149	-1.21761	-0.00628	-0.26541	0.000746905
-1.17641	-0.00156	-1.22068	-0.00681	-0.26225	0.000756476
-1.17952	-0.00164	-1.22369	-0.00738	-0.25919	0.000765487
-1.18256	-0.00173	-1.22681	-0.00803	-0.25609	0.000772574
-1.18564	-0.00183	-1.2299	-0.00871	-0.25302	0.000781894
-1.18871	-0.00195	-1.233	-0.00945	-0.25	0.000793372
-1.1918	-0.00207	-1.2361	-0.01026	-0.24689	0.000802577
-1.19488	-0.00221	-1.24066	-0.01152	-0.24377	0.000814531
-1.19802	-0.00236	-1.24369	-0.01245	-0.24075	0.000822772
-1.20104	-0.0025	-1.24681	-0.01349	-0.23764	0.00083572
-1.20394	-0.00268	-1.2499	-0.01457	-0.23454	0.00084682
-1.20701	-0.00291	-1.25302	-0.01571	-0.23152	0.000858097
-1.21004	-0.00313	-1.25611	-0.01694	-0.22839	0.000871679
-1.21321	-0.00339	-1.25917	-0.0182	-0.2253	0.000881948
-1.21632	-0.00368	-1.2623	-0.01954	-0.22223	0.000897446
-1.2194	-0.00397	-1.26527	-0.02094	-0.21909	0.000912181
-1.22249	-0.00431	-1.26845	-0.02239	-0.21604	0.000924719
-1.22556	-0.00469	-1.27152	-0.02393	-0.21301	0.000941779
-1.22861	-0.00508	-1.27461	-0.02546	-0.20992	0.000958608
-1.23175	-0.00553	-1.27771	-0.02706	-0.20689	0.000973782
-1.23483	-0.006	-1.28073	-0.02864	-0.20373	0.000993134
-1.23792	-0.00651	-1.28377	-0.03027	-0.20058	0.00101
-1.24097	-0.00704	-1.28685	-0.03197	-0.19755	0.00103
-1.24409	-0.00761	-1.29	-0.03364	-0.19446	0.00105
-1.24716	-0.00828	-1.29309	-0.03529	-0.19144	0.00108
-1.25024	-0.00893	-1.29613	-0.03696	-0.18829	0.0011
-1.25328	-0.00963	-1.29925	-0.03853	-0.1852	0.00113
-1.2572	-0.01063	-1.30227	-0.04008	-0.18214	0.00116
-1.26098	-0.01151	-1.3054	-0.0416	-0.17898	0.00119
-1.26409	-0.01234	-1.30844	-0.04298	-0.17599	0.00122
-1.26721	-0.01324	-1.31158	-0.04432	-0.17296	0.00126
-1.27029	-0.01414	-1.31472	-0.04554	-0.16983	0.0013
-1.2733	-0.01504	-1.31774	-0.04661	-0.16678	0.00134
-1.27642	-0.01604	-1.3208	-0.04754	-0.16366	0.00139
-1.27954	-0.01692	-1.32388	-0.04836	-0.16057	0.00144
-1.2825	-0.01784	-1.32695	-0.04902	-0.15746	0.0015
-1.28566	-0.01887	-1.33008	-0.04953	-0.15441	0.00156
-1.28865	-0.01981	-1.33313	-0.04985	-0.1514	0.00163
-1.29184	-0.02077	-1.33626	-0.05006	-0.14824	0.0017
-1.29489	-0.02173	-1.3393	-0.05006	-0.14515	0.00178
-1.29795	-0.02261	-1.34235	-0.04994	-0.14203	0.00187
-1.3011	-0.02347	-1.34549	-0.04971	-0.13899	0.00197
-1.30408	-0.02428	-1.34855	-0.04933	-0.13588	0.00207
-1.30723	-0.02505	-1.35169	-0.04886	-0.13281	0.00219
-1.31026	-0.02577	-1.35477	-0.04831	-0.12972	0.00233
-1.31338	-0.02637	-1.35783	-0.04767	-0.1267	0.00247
-1.3165	-0.02698	-1.36087	-0.04699	-0.12364	0.00263
-1.31958	-0.02741	-1.36392	-0.04629	-0.12049	0.00282
-1.32261	-0.02778	-1.36706	-0.04556	-0.11739	0.00301
-1.3257	-0.02816	-1.37008	-0.04483	-0.11435	0.00322
-1.32876	-0.02836	-1.3732	-0.04409	-0.11122	0.00347
-1.3319	-0.0285	-1.37631	-0.04337	-0.10822	0.00373
-1.33497	-0.02859	-1.37932	-0.04265	-0.1051	0.00403
-1.33805	-0.02855	-1.38243	-0.04196	-0.10201	0.00435
-1.34111	-0.02845	-1.38551	-0.04129	-0.09885	0.00471
-1.34421	-0.02831	-1.38865	-0.04064	-0.09586	0.00507
-1.34727	-0.02808	-1.39171	-0.04002	-0.09286	0.00551
-1.35041	-0.02783	-1.39474	-0.03944	-0.08968	0.00599
-1.3534	-0.0275	-1.39792	-0.03886	-0.08661	0.00651
-1.35658	-0.02715	-1.40092	-0.03831	-0.08356	0.00706
-1.35966	-0.02674	-1.40402	-0.03781	-0.08045	0.00772
-1.36269	-0.02634	-1.40705	-0.03731	-0.07738	0.00837
-1.36576	-0.02594	-1.41016	-0.03684	-0.07425	0.00908
-1.36879	-0.02553	-1.41327	-0.0364	-0.07118	0.00991
-1.37187	-0.02508	-1.41631	-0.03597	-0.06736	0.011
-1.37505	-0.02468	-1.41943	-0.03557	-0.06353	0.01207
-1.37811	-0.02424	-1.42246	-0.03518	-0.0604	0.01313
-1.38116	-0.02382	-1.42555	-0.03482	-0.0573	0.01418
-1.38425	-0.02343	-1.42871	-0.03447	-0.05425	0.0153
-1.38735	-0.02302	-1.43171	-0.03413	-0.05119	0.0166
-1.39045	-0.02264	-1.43487	-0.03381	-0.04808	0.01788
-1.39355	-0.02227	-1.4379	-0.0335	-0.04502	0.01925
-1.39664	-0.02191	-1.44095	-0.0332	-0.04197	0.02073
-1.39968	-0.02156	-1.44407	-0.03293	-0.03883	0.02221
-1.40267	-0.02123	-1.44706	-0.03266	-0.03579	0.02379
-1.40583	-0.02092	-1.45024	-0.03239	-0.03267	0.02545
-1.40894	-0.02062	-1.45331	-0.03215	-0.02962	0.02714
-1.41198	-0.02033	-1.45633	-0.0319	-0.02647	0.02895
-1.41514	-0.02006	-1.45944	-0.03167	-0.02345	0.03072
-1.41814	-0.01979	-1.46252	-0.03144	-0.02035	0.03259
-1.42123	-0.01954	-1.46567	-0.03121	-0.01722	0.03438
-1.42434	-0.01929	-1.46874	-0.031	-0.01424	0.03626
-1.42742	-0.01906	-1.47183	-0.03078	-0.01109	0.0383
-1.43051	-0.01884	-1.4749	-0.03057	-0.00805	0.04028
-1.43366	-0.01863	-1.47796	-0.03036	-0.00501	0.04223
-1.43669	-0.01843	-1.481	-0.03016	-0.0018	0.0443
-1.43967	-0.01823	-1.48409	-0.02996	0.00119	0.04622
-1.44279	-0.01805	-1.48721	-0.02977	0.00429	0.04817
-1.44584	-0.01787	-1.49028	-0.02957	0.00736	0.05017
-1.44895	-0.01771	-1.49337	-0.02939	0.01044	0.05203
-1.45206	-0.01755	-1.49646	-0.0292	0.01351	0.05392
-1.45514	-0.01739	-1.49952	-0.02901	0.01668	0.05572
-1.45818	-0.01724	-1.50261	-0.02883	0.01972	0.05741
-1.46129	-0.0171	-1.50569	-0.02865	0.02277	0.05895
-1.4644	-0.01696	-1.50882	-0.02847	0.02587	0.06045
-1.4675	-0.01683	-1.51193	-0.0283	0.02898	0.06188
-1.47057	-0.01671	-1.51494	-0.02812	0.03202	0.06317
-1.4737	-0.01659	-1.518	-0.02795	0.03514	0.06425
-1.47675	-0.01647	-1.52109	-0.02778	0.03823	0.06529
-1.47978	-0.01636	-1.52416	-0.02761	0.04129	0.06606
-1.48282	-0.01626	-1.52726	-0.02745	0.04436	0.06669
-1.48591	-0.01616	-1.53031	-0.02728	0.04744	0.06725
-1.48906	-0.01606	-1.53346	-0.02712	0.05053	0.06753
-1.49212	-0.01597	-1.5365	-0.02697	0.05362	0.06768
-1.49519	-0.01588	-1.53957	-0.02681	0.05675	0.06769
-1.49832	-0.0158	-1.5427	-0.02666	0.05978	0.06742
-1.5014	-0.01572	-1.54574	-0.0265	0.06272	0.06683
-1.50446	-0.01564	-1.54888	-0.02636	0.06577	0.06647
-1.50754	-0.01557	-1.55194	-0.0262	0.0689	0.06587
-1.51064	-0.0155	-1.55505	-0.02606	0.072	0.0652
-1.51374	-0.01543	-1.55809	-0.02591	0.07502	0.06438
-1.51678	-0.01536	-1.56114	-0.02577	0.07813	0.06349
-1.51982	-0.01531	-1.56423	-0.02564	0.08122	0.06253
-1.52288	-0.01525	-1.56734	-0.0255	0.08431	0.06152
-1.52595	-0.0152	-1.57038	-0.02537	0.08738	0.06053
-1.52909	-0.01515	-1.57353	-0.02523	0.09047	0.05949
-1.53222	-0.01511	-1.57658	-0.0251	0.09356	0.05845
-1.53529	-0.01506	-1.57968	-0.02497	0.09669	0.05746
-1.53832	-0.01502	-1.58277	-0.02485	0.09972	0.05641
-1.54145	-0.01499	-1.58587	-0.02473	0.10277	0.05542
-1.54448	-0.01495	-1.58889	-0.02461	0.10587	0.05448
-1.54762	-0.01492	-1.59201	-0.02449	0.10895	0.05354
-1.55068	-0.01489	-1.59508	-0.02437	0.11208	0.05265
-1.55369	-0.01487	-1.5981	-0.02426	0.11514	0.0518
-1.55686	-0.01485	-1.60118	-0.02414	0.11826	0.05096
-1.55986	-0.01482	-1.60429	-0.02403	0.12136	0.05017
-1.56302	-0.01481	-1.60738	-0.02393	0.12435	0.04942
-1.56607	-0.0148	-1.61044	-0.02382	0.12742	0.04869
-1.56917	-0.01479	-1.61348	-0.02372	0.13059	0.048
-1.57229	-0.01479	-1.61663	-0.02361	0.13361	0.04733
-1.57524	-0.01478	-1.61969	-0.02351	0.13676	0.04671
-1.57843	-0.01477	-1.62284	-0.02341	0.13983	0.04609
-1.5815	-0.01478	-1.62586	-0.02332	0.14285	0.04551
-1.58456	-0.01478	-1.62898	-0.02322	0.14597	0.04497
-1.58764	-0.01479	-1.6321	-0.02313	0.14902	0.04444
-1.59077	-0.0148	-1.63507	-0.02304	0.15211	0.04393
-1.59387	-0.01482	-1.63815	-0.02295	0.15524	0.04345
-1.59684	-0.01483	-1.6413	-0.02286	0.15824	0.04299
-1.59995	-0.01485	-1.64435	-0.02277	0.16132	0.04254
-1.60303	-0.01488	-1.64741	-0.02269	0.16444	0.04211
-1.60614	-0.01491	-1.65057	-0.02261	0.16752	0.04171
-1.60919	-0.01494	-1.65364	-0.02253	0.17065	0.04132
-1.61232	-0.01498	-1.65667	-0.02245	0.17364	0.04095
-1.6154	-0.01503	-1.65978	-0.02237	0.17679	0.04058
-1.61843	-0.01507	-1.66289	-0.0223	0.17983	0.04024
-1.62157	-0.01513	-1.66601	-0.02222	0.18293	0.03991
-1.62465	-0.01519	-1.66903	-0.02215	0.18601	0.03959
-1.62772	-0.01526	-1.6721	-0.02208	0.18908	0.03929
-1.63089	-0.01533	-1.67515	-0.022	0.19217	0.03899
-1.63391	-0.01541	-1.67826	-0.02193	0.19526	0.03871
-1.63697	-0.0155	-1.68137	-0.02187	0.19843	0.03844
-1.63999	-0.01559	-1.6844	-0.0218	0.20143	0.03818
-1.64305	-0.0157	-1.68752	-0.02173	0.20451	0.03793
-1.64623	-0.01582	-1.69059	-0.02167	0.20762	0.03769
-1.64925	-0.01593	-1.69366	-0.0216	0.21069	0.03746
-1.65241	-0.01606	-1.69667	-0.02154	0.2138	0.03724
-1.65547	-0.0162	-1.69985	-0.02148	0.21687	0.03703
-1.6585	-0.01633	-1.70296	-0.02142	0.21992	0.03683
-1.6617	-0.01649	-1.70602	-0.02136	0.22292	0.03664
-1.66473	-0.01665	-1.70911	-0.02131	0.22604	0.03646
-1.66779	-0.01681	-1.71217	-0.02125	0.22916	0.03629
-1.67094	-0.01699	-1.71522	-0.02119	0.23219	0.03612
-1.67392	-0.01715	-1.71829	-0.02113	0.23533	0.03596
-1.677	-0.01733	-1.72139	-0.02108	0.23839	0.03581
-1.68007	-0.01751	-1.72448	-0.02103	0.24145	0.03566
-1.68318	-0.01769	-1.72753	-0.02097	0.24461	0.03551
-1.68624	-0.01788	-1.73069	-0.02092	0.24761	0.03537
-1.68935	-0.01807	-1.73368	-0.02087	0.25072	0.03523
-1.69244	-0.01825	-1.73681	-0.02082	0.25383	0.0351
-1.69553	-0.01843	-1.73997	-0.02077	0.25697	0.03497
-1.6986	-0.0186	-1.74307	-0.02072	0.25999	0.03485
-1.7017	-0.01878	-1.74606	-0.02067	0.26304	0.03473
-1.70479	-0.01895	-1.74915	-0.02062	0.26612	0.03462
-1.70785	-0.01911	-1.7523	-0.02058	0.26923	0.03451
-1.71095	-0.01928	-1.75526	-0.02053	0.27231	0.0344
-1.71406	-0.01943	-1.75837	-0.02048	0.27543	0.0343
-1.71703	-0.01957	-1.76146	-0.02044	0.27845	0.0342
-1.72018	-0.01974	-1.76454	-0.02039	0.28159	0.03411
-1.72324	-0.01988	-1.76765	-0.02035	0.28467	0.03401
-1.72633	-0.02002	-1.77071	-0.02031	0.28778	0.03392
-1.72944	-0.02017	-1.7738	-0.02026	0.29083	0.03383
-1.73248	-0.0203	-1.77691	-0.02022	0.29397	0.03375
-1.73559	-0.02043	-1.77997	-0.02017	0.29704	0.03366
-1.73865	-0.02057	-1.78307	-0.02013	0.29998	0.03358
-1.74176	-0.02069	-1.78614	-0.02009	0.30317	0.0335
-1.74485	-0.02083	-1.78923	-0.02005	0.30619	0.03342
-1.74793	-0.02095	-1.79229	-0.02001	0.30931	0.03334
-1.75104	-0.02108	-1.79533	-0.01997	0.3124	0.03327
-1.75409	-0.02118	-1.7985	-0.01993	0.31542	0.0332
-1.75706	-0.0213	-1.80151	-0.0199	0.31862	0.03312
-1.76021	-0.02143	-1.80463	-0.01985	0.32155	0.03305
-1.76328	-0.02154	-1.80764	-0.01982	0.32477	0.03298
-1.7664	-0.02166	-1.81083	-0.01978	0.3278	0.03291
-1.76947	-0.02178	-1.81389	-0.01975	0.33085	0.03284
-1.77258	-0.02188	-1.81691	-0.01971	0.33401	0.03277
-1.77562	-0.02198	-1.82007	-0.01968	0.33705	0.0327
-1.77873	-0.0221	-1.82315	-0.01964	0.34011	0.03264
-1.78176	-0.02219	-1.82619	-0.01961	0.34322	0.03258
-1.78486	-0.02231	-1.82932	-0.01957	0.34623	0.03251
-1.788	-0.02242	-1.83231	-0.01954	0.34939	0.03245
-1.79112	-0.02252	-1.83541	-0.01951	0.35245	0.03239
-1.79413	-0.02262	-1.83849	-0.01947	0.35555	0.03233
-1.79718	-0.02273	-1.84155	-0.01944	0.3586	0.03227
-1.80026	-0.02284	-1.84461	-0.01941	0.36177	0.03221
-1.80339	-0.02295	-1.84778	-0.01938	0.3648	0.03216
-1.80647	-0.02306	-1.85085	-0.01935	0.36789	0.03209
-1.80953	-0.02318	-1.85387	-0.01932	0.37099	0.03204
-1.81259	-0.02327	-1.857	-0.01929	0.37411	0.03199
-1.81564	-0.02337	-1.86013	-0.01926	0.37714	0.03193
-1.81883	-0.0235	-1.86321	-0.01924	0.38014	0.03188
-1.82189	-0.02359	-1.8663	-0.01921	0.38321	0.03182
-1.82497	-0.02368	-1.86934	-0.01918	0.38635	0.03177
-1.82806	-0.02379	-1.87245	-0.01916	0.38933	0.03172
-1.83113	-0.02386	-1.87546	-0.01913	0.3925	0.03168
-1.83416	-0.02393	-1.87856	-0.01911	0.39561	0.03163
-1.83725	-0.02402	-1.88165	-0.01908	0.3987	0.03158
-1.84033	-0.02409	-1.8847	-0.01906	0.40176	0.03153
-1.8434	-0.02416	-1.88786	-0.01904	0.40483	0.03149
-1.84649	-0.02421	-1.89087	-0.01902	0.40791	0.03144
-1.84964	-0.02426	-1.89398	-0.01899	0.41107	0.0314
-1.85262	-0.02429	-1.89709	-0.01897	0.41414	0.03136
-1.85577	-0.02431	-1.90009	-0.01895	0.41716	0.03132
-1.85884	-0.02434	-1.90324	-0.01893	0.4202	0.03128
-1.86191	-0.02434	-1.90634	-0.01891	0.42333	0.03124
-1.86501	-0.02433	-1.90944	-0.01889	0.42524	0.03121
-1.86813	-0.02433	-1.91243	-0.01887	0.42558	0.03118
-1.8712	-0.0243	-1.9155	-0.01886	0.42394	0.03103
-1.87425	-0.02425	-1.91865	-0.01884	0.42083	0.03085
-1.87734	-0.02422	-1.9217	-0.01883	0.41778	0.03071
-1.88042	-0.02417	-1.92477	-0.01881	0.41468	0.03059
-1.88349	-0.02412	-1.92785	-0.01879	0.41165	0.03047
-1.88662	-0.02405	-1.93091	-0.01878	0.40853	0.03036
-1.88966	-0.02398	-1.93401	-0.01876	0.40547	0.03025
-1.89272	-0.02391	-1.93714	-0.01875	0.40244	0.03016
-1.8958	-0.02383	-1.94019	-0.01874	0.39925	0.03006
-1.89894	-0.02375	-1.9433	-0.01873	0.39615	0.02997
-1.90203	-0.02367	-1.94637	-0.01872	0.39314	0.02988
-1.90502	-0.02357	-1.9495	-0.01871	0.39005	0.0298
-1.90824	-0.02349	-1.9525	-0.0187	0.387	0.02971
-1.91124	-0.0234	-1.95562	-0.01869	0.38391	0.02964
-1.91426	-0.0233	-1.95869	-0.01868	0.38084	0.02955
-1.91734	-0.02322	-1.96176	-0.01868	0.37766	0.02948
-1.92043	-0.02313	-1.96482	-0.01868	0.37471	0.02941
-1.92353	-0.02304	-1.96794	-0.01867	0.37161	0.02933
-1.92665	-0.02296	-1.97104	-0.01865	0.36853	0.02926
-1.92969	-0.02288	-1.97407	-0.01863	0.36544	0.02918
-1.93278	-0.02279	-1.97723	-0.01864	0.36239	0.02912
-1.93586	-0.02271	-1.98031	-0.01864	0.35927	0.02905
-1.93895	-0.02264	-1.98339	-0.01864	0.35609	0.02898
-1.94208	-0.02257	-1.9865	-0.01864	0.35312	0.02891
-1.94516	-0.02249	-1.98948	-0.01863	0.34999	0.02885
-1.94825	-0.02242	-1.99257	-0.01863	0.34688	0.02878
-1.9513	-0.02236	-1.99565	-0.01864	0.34382	0.02872
-1.95431	-0.02229	-1.99868	-0.01863	0.34072	0.02866
-1.95743	-0.02223	-2.00183	-0.01863	0.33769	0.0286
-1.9605	-0.02218	-2.00486	-0.01863	0.3346	0.02853
-1.96365	-0.02212	-2.00798	-0.01863	0.33147	0.02847
-1.96673	-0.02207	-2.01108	-0.01863	0.32846	0.02841
-1.96978	-0.02202	-2.01413	-0.01863	0.3253	0.02835
-1.97283	-0.02198	-2.01717	-0.01863	0.32227	0.02829
-1.97598	-0.02194	-2.02031	-0.01863	0.31914	0.02824
-1.97903	-0.0219	-2.02343	-0.01863	0.31606	0.02818
-1.98212	-0.02186	-2.02648	-0.01863	0.31307	0.02812
-1.98525	-0.02183	-2.02959	-0.01862	0.30988	0.02807
-1.98829	-0.02179	-2.03264	-0.01862	0.3068	0.02801
-1.99139	-0.02176	-2.03566	-0.01862	0.30371	0.02795
-1.99435	-0.02174	-2.03875	-0.01862	0.30063	0.0279
-1.9975	-0.02171	-2.04182	-0.01861	0.29754	0.02785
-2.00053	-0.02169	-2.04498	-0.01861	0.29454	0.0278
-2.00363	-0.02167	-2.04807	-0.01861	0.29144	0.02775
-2.00674	-0.02166	-2.05112	-0.01861	0.2884	0.0277
-2.00977	-0.02164	-2.05423	-0.01861	0.2853	0.02765
-2.01287	-0.02163	-2.0573	-0.0186	0.28218	0.02761
-2.01602	-0.02162	-2.06039	-0.0186	0.27914	0.02756
-2.01904	-0.02161	-2.06338	-0.01859	0.27605	0.02751
-2.02214	-0.02161	-2.06657	-0.01859	0.27293	0.02747
-2.02525	-0.02161	-2.0696	-0.01858	0.2699	0.02743
-2.02836	-0.02161	-2.07261	-0.01858	0.26673	0.02739
-2.0314	-0.02161	-2.07439	-0.0186	0.26372	0.02735
-2.03441	-0.02162	-2.07264	-0.01845	0.26059	0.02731
-2.03756	-0.02163	-2.06959	-0.01831	0.25751	0.02727
-2.04063	-0.02164	-2.06657	-0.0182	0.25448	0.02723
-2.04372	-0.02165	-2.06349	-0.0181	0.25136	0.0272
-2.04681	-0.02166	-2.0604	-0.01801	0.24826	0.02716
-2.04991	-0.02168	-2.0573	-0.01793	0.24524	0.02713
-2.05292	-0.0217	-2.05419	-0.01785	0.24205	0.0271
-2.05606	-0.02172	-2.05111	-0.01778	0.23906	0.02707
-2.05912	-0.02175	-2.04805	-0.01772	0.23589	0.02703
-2.06221	-0.02177	-2.04498	-0.01765	0.23285	0.027
-2.06535	-0.0218	-2.04187	-0.01758	0.22977	0.02697
-2.0684	-0.02183	-2.03877	-0.01753	0.22667	0.02694
-2.07138	-0.02186	-2.0357	-0.01747	0.22357	0.02691
-2.07342	-0.02189	-2.03261	-0.01741	0.22046	0.02688
-2.07433	-0.02188	-2.02954	-0.01736	0.21749	0.02685
-2.07258	-0.02163	-2.02652	-0.01731	0.21444	0.02682
-2.06955	-0.0213	-2.02337	-0.01726	0.21129	0.02679
-2.06659	-0.02105	-2.02029	-0.01721	0.20824	0.02677
-2.06347	-0.02084	-2.01724	-0.01716	0.2051	0.02674
-2.06037	-0.02065	-2.01412	-0.01712	0.20207	0.0267
-2.05727	-0.02049	-2.01104	-0.01707	0.19899	0.02667
-2.0542	-0.02034	-2.00803	-0.01703	0.19588	0.02664
-2.05108	-0.0202	-2.00489	-0.01699	0.19284	0.02661
-2.04806	-0.02008	-2.00182	-0.01695	0.18971	0.02658
-2.04493	-0.01996	-1.99867	-0.01691	0.18669	0.02654
-2.04184	-0.01986	-1.99564	-0.01687	0.18354	0.0265
-2.03872	-0.01975	-1.99256	-0.01683	0.18046	0.02647
-2.03569	-0.01967	-1.9895	-0.0168	0.17741	0.02643
-2.03256	-0.01958	-1.98648	-0.01677	0.17433	0.02639
-2.02955	-0.0195	-1.98334	-0.01673	0.17126	0.02635
-2.0265	-0.01942	-1.9803	-0.0167	0.16814	0.02629
-2.02337	-0.01935	-1.97721	-0.01667	0.16506	0.02625
-2.02031	-0.01928	-1.97407	-0.01664	0.16193	0.02619
-2.01719	-0.01921	-1.97102	-0.01661	0.15884	0.02614
-2.0141	-0.01915	-1.96796	-0.01658	0.15577	0.02607
-2.01107	-0.0191	-1.96489	-0.01655	0.15275	0.026
-2.00793	-0.01904	-1.96177	-0.01653	0.14966	0.02593
-2.00485	-0.01899	-1.9587	-0.0165	0.14657	0.02585
-2.0018	-0.01894	-1.95558	-0.01648	0.14343	0.02575
-1.99867	-0.01889	-1.95251	-0.01646	0.14043	0.02566
-1.99565	-0.01884	-1.9495	-0.01644	0.13736	0.02556
-1.99251	-0.0188	-1.94635	-0.01642	0.13423	0.02543
-1.9895	-0.01876	-1.94334	-0.0164	0.13125	0.0253
-1.98648	-0.01872	-1.94023	-0.01637	0.12808	0.02516
-1.98336	-0.01867	-1.93716	-0.01636	0.12502	0.02499
-1.98028	-0.01863	-1.93401	-0.01634	0.12194	0.02482
-1.97718	-0.01859	-1.93095	-0.01631	0.11884	0.02462
-1.97407	-0.01855	-1.92795	-0.0163	0.11579	0.0244
-1.97098	-0.01851	-1.92479	-0.01628	0.11266	0.02416
-1.96794	-0.01847	-1.92174	-0.01626	0.10956	0.02389
-1.96484	-0.01843	-1.91861	-0.01624	0.10651	0.0236
-1.96172	-0.01839	-1.91555	-0.01623	0.10339	0.02326
-1.95868	-0.01834	-1.91243	-0.01621	0.10033	0.02291
-1.95557	-0.0183	-1.9094	-0.0162	0.09729	0.02253
-1.9525	-0.01826	-1.90636	-0.01618	0.09413	0.02206
-1.94947	-0.01821	-1.90325	-0.01616	0.09108	0.02158
-1.94644	-0.01816	-1.90015	-0.01615	0.08801	0.02106
-1.94332	-0.01811	-1.89709	-0.01614	0.08489	0.02045
-1.94017	-0.01805	-1.89391	-0.01612	0.08187	0.01984
-1.93711	-0.01799	-1.89095	-0.0161	0.07872	0.01914
-1.93398	-0.01793	-1.88781	-0.01609	0.07565	0.01837
-1.93095	-0.01786	-1.88474	-0.01608	0.07255	0.01757
-1.92789	-0.01778	-1.88166	-0.01606	0.06949	0.01664
-1.92476	-0.0177	-1.87859	-0.01605	0.06647	0.0157
-1.9217	-0.01761	-1.8755	-0.01604	0.0633	0.01467
-1.91861	-0.01751	-1.87241	-0.01602	0.06039	0.01376
-1.91543	-0.0174	-1.86937	-0.016	0.05736	0.01259
-1.91248	-0.01729	-1.8663	-0.01599	0.05426	0.01127
-1.90943	-0.01717	-1.86318	-0.01598	0.05119	0.00993
-1.90638	-0.01703	-1.86014	-0.01597	0.0481	0.00854
-1.90324	-0.01688	-1.85695	-0.01595	0.045	0.00702
-1.90009	-0.01672	-1.85391	-0.01594	0.04186	0.00551
-1.89706	-0.01654	-1.85082	-0.01593	0.03884	0.00391
-1.894	-0.01635	-1.84776	-0.01591	0.0349	0.00169
-1.8909	-0.01614	-1.84469	-0.0159	0.03105	-0.000542867
-1.88783	-0.01593	-1.84157	-0.01589	0.02795	-0.00233
-1.88471	-0.01568	-1.83851	-0.01587	0.0249	-0.00429
-1.88162	-0.01544	-1.83539	-0.01586	0.02185	-0.00614
-1.87856	-0.01518	-1.83238	-0.01585	0.01881	-0.00805
-1.87544	-0.01489	-1.82938	-0.01583	0.01494	-0.01064
-1.87235	-0.01462	-1.8262	-0.01582	0.01104	-0.01306
-1.86942	-0.01434	-1.82313	-0.01581	0.00801	-0.01509
-1.86627	-0.01403	-1.82005	-0.0158	0.00485	-0.01723
-1.86315	-0.01374	-1.81691	-0.01578	0.00179	-0.01926
-1.86011	-0.01343	-1.81386	-0.01577	-0.00126	-0.02125
-1.85695	-0.01313	-1.81077	-0.01576	-0.00439	-0.02335
-1.85391	-0.01285	-1.80771	-0.01574	-0.00733	-0.02525
-1.8508	-0.01257	-1.80458	-0.01573	-0.01055	-0.02715
-1.84778	-0.01229	-1.8015	-0.01572	-0.01356	-0.02902
-1.84461	-0.01202	-1.79845	-0.01571	-0.01668	-0.0307
-1.84152	-0.01177	-1.79538	-0.01569	-0.01969	-0.03223
-1.83846	-0.01154	-1.79232	-0.01568	-0.02278	-0.03383
-1.83536	-0.01131	-1.78923	-0.01567	-0.02587	-0.03525
-1.83235	-0.01113	-1.78615	-0.01566	-0.02899	-0.03661
-1.82933	-0.01095	-1.78303	-0.01564	-0.03199	-0.03776
-1.82613	-0.01075	-1.77995	-0.01563	-0.03518	-0.03881
-1.82311	-0.0106	-1.77688	-0.01562	-0.03824	-0.03967
-1.82004	-0.01046	-1.77374	-0.0156	-0.04132	-0.04037
-1.81692	-0.01032	-1.77072	-0.01559	-0.04438	-0.04101
-1.81389	-0.01021	-1.76764	-0.01558	-0.0475	-0.04143
-1.81077	-0.01011	-1.76455	-0.01557	-0.05057	-0.04168
-1.80769	-0.01	-1.76147	-0.01555	-0.05362	-0.04185
-1.80458	-0.00992	-1.75833	-0.01554	-0.05679	-0.04171
-1.80149	-0.00983	-1.75534	-0.01553	-0.05976	-0.04144
-1.79843	-0.00976	-1.75225	-0.01552	-0.06284	-0.04112
-1.79532	-0.0097	-1.74914	-0.0155	-0.06593	-0.04057
-1.7923	-0.00965	-1.74607	-0.01549	-0.06907	-0.03995
-1.78921	-0.00959	-1.74296	-0.01548	-0.07215	-0.0392
-1.78614	-0.00952	-1.73995	-0.01547	-0.07522	-0.03833
-1.78304	-0.00946	-1.73676	-0.01545	-0.0783	-0.0374
-1.77996	-0.00942	-1.73375	-0.01544	-0.08136	-0.03641
-1.77684	-0.00935	-1.73069	-0.01543	-0.0845	-0.03539
-1.77373	-0.0093	-1.72762	-0.01542	-0.08754	-0.03435
-1.7707	-0.00925	-1.72453	-0.0154	-0.09059	-0.03326
-1.7676	-0.00919	-1.72141	-0.01539	-0.09377	-0.03222
-1.76454	-0.00914	-1.71836	-0.01538	-0.09682	-0.03112
-1.76142	-0.00907	-1.71523	-0.01537	-0.09982	-0.03007
-1.75835	-0.00901	-1.71221	-0.01536	-0.10294	-0.02909
-1.75528	-0.00895	-1.70912	-0.01535	-0.10598	-0.02809
-1.75227	-0.0089	-1.70605	-0.01533	-0.10912	-0.02714
-1.7492	-0.00883	-1.70296	-0.01532	-0.11215	-0.02623
-1.74607	-0.00877	-1.69982	-0.01531	-0.11527	-0.02534
-1.74301	-0.00869	-1.69671	-0.0153	-0.11839	-0.02448
-1.73989	-0.00863	-1.69374	-0.01529	-0.12148	-0.02368
-1.73681	-0.00855	-1.69061	-0.01528	-0.12449	-0.02289
-1.7337	-0.00848	-1.68746	-0.01527	-0.12766	-0.02215
-1.73064	-0.00841	-1.68438	-0.01526	-0.13069	-0.02143
-1.72751	-0.00833	-1.68136	-0.01525	-0.1338	-0.02076
-1.72447	-0.00826	-1.67823	-0.01523	-0.13682	-0.0201
-1.72139	-0.00819	-1.67519	-0.01522	-0.1399	-0.01948
-1.71831	-0.00812	-1.67219	-0.01521	-0.14299	-0.01889
-1.71524	-0.00805	-1.66909	-0.0152	-0.14612	-0.01832
-1.71222	-0.00798	-1.66595	-0.01519	-0.14914	-0.01777
-1.70911	-0.00791	-1.66288	-0.01518	-0.15224	-0.01726
-1.70594	-0.00784	-1.65977	-0.01517	-0.15538	-0.01676
-1.7029	-0.00777	-1.65667	-0.01516	-0.15833	-0.01628
-1.69984	-0.00771	-1.6536	-0.01514	-0.1615	-0.01583
-1.69671	-0.00764	-1.65053	-0.01514	-0.16459	-0.01538
-1.69366	-0.00758	-1.64746	-0.01512	-0.16769	-0.01497
-1.69061	-0.00753	-1.64436	-0.01511	-0.17082	-0.01457
-1.68752	-0.00747	-1.6413	-0.0151	-0.17383	-0.01418
-1.68438	-0.00742	-1.63815	-0.01509	-0.17689	-0.01381
-1.6813	-0.00737	-1.63516	-0.01507	-0.17991	-0.01345
-1.67825	-0.00732	-1.63206	-0.01506	-0.18306	-0.0131
-1.67515	-0.00729	-1.62904	-0.01505	-0.18613	-0.01278
-1.67218	-0.00725	-1.62587	-0.01504	-0.18919	-0.01246
-1.66904	-0.00721	-1.6228	-0.01503	-0.19232	-0.01215
-1.666	-0.00718	-1.61971	-0.01501	-0.19539	-0.01186
-1.66283	-0.00715	-1.61663	-0.015	-0.19848	-0.01157
-1.65975	-0.00712	-1.61357	-0.01499	-0.20155	-0.01129
-1.65672	-0.0071	-1.61045	-0.01497	-0.20464	-0.01103
-1.65362	-0.00708	-1.60736	-0.01496	-0.20776	-0.01077
-1.65056	-0.00706	-1.6043	-0.01494	-0.2108	-0.01052
-1.64744	-0.00704	-1.60122	-0.01493	-0.21393	-0.01028
-1.64433	-0.00702	-1.59813	-0.01491	-0.21695	-0.01005
-1.64129	-0.00701	-1.59513	-0.0149	-0.22004	-0.00982
-1.63817	-0.00699	-1.59201	-0.01489	-0.2231	-0.0096
-1.63513	-0.00698	-1.58893	-0.01487	-0.22622	-0.00939
-1.63208	-0.00697	-1.58579	-0.01485	-0.22931	-0.00919
-1.62896	-0.00695	-1.58275	-0.01484	-0.23246	-0.00899
-1.62587	-0.00695	-1.57964	-0.01482	-0.23548	-0.00879
-1.62277	-0.00694	-1.57661	-0.01481	-0.23857	-0.00861
-1.61971	-0.00692	-1.5735	-0.01479	-0.24167	-0.00842
-1.61656	-0.00692	-1.57042	-0.01477	-0.24474	-0.00824
-1.61355	-0.00691	-1.56732	-0.01475	-0.24782	-0.00807
-1.61046	-0.0069	-1.56419	-0.01473	-0.25094	-0.00791
-1.60734	-0.0069	-1.56117	-0.01471	-0.25396	-0.00774
-1.60431	-0.00689	-1.55813	-0.0147	-0.25701	-0.00758
-1.60121	-0.00688	-1.55502	-0.01468	-0.26011	-0.00743
-1.59807	-0.00688	-1.55199	-0.01465	-0.26314	-0.00728
-1.59506	-0.00689	-1.54881	-0.01464	-0.26627	-0.00713
-1.59199	-0.00689	-1.54579	-0.01461	-0.26936	-0.00699
-1.58894	-0.00688	-1.54272	-0.01459	-0.27248	-0.00685
-1.58579	-0.00689	-1.53954	-0.01457	-0.27555	-0.00671
-1.58276	-0.0069	-1.53647	-0.01455	-0.27856	-0.00658
-1.57963	-0.0069	-1.53346	-0.01452	-0.28174	-0.00645
-1.57654	-0.00691	-1.53031	-0.0145	-0.28482	-0.00633
-1.5735	-0.00693	-1.52725	-0.01447	-0.28789	-0.00621
-1.57037	-0.00694	-1.52419	-0.01445	-0.29096	-0.00608
-1.56729	-0.00696	-1.52109	-0.01442	-0.29404	-0.00597
-1.56426	-0.00698	-1.51799	-0.0144	-0.2971	-0.00585
-1.56119	-0.007	-1.51496	-0.01437	-0.30023	-0.00574
-1.55807	-0.00703	-1.51191	-0.01434	-0.30326	-0.00563
-1.55499	-0.00706	-1.50882	-0.01432	-0.30635	-0.00553
-1.55193	-0.0071	-1.50569	-0.01429	-0.30943	-0.00543
-1.54883	-0.00713	-1.50263	-0.01426	-0.31254	-0.00532
-1.54576	-0.00717	-1.49956	-0.01423	-0.31556	-0.00523
-1.5427	-0.00721	-1.49651	-0.0142	-0.31871	-0.00513
-1.53952	-0.00725	-1.49342	-0.01417	-0.32178	-0.00504
-1.53651	-0.0073	-1.4903	-0.01414	-0.32491	-0.00495
-1.53342	-0.00735	-1.48719	-0.01411	-0.32794	-0.00486
-1.53032	-0.00739	-1.48418	-0.01407	-0.33109	-0.00477
-1.52722	-0.00745	-1.48102	-0.01404	-0.33409	-0.00468
-1.52417	-0.0075	-1.47794	-0.01401	-0.33712	-0.0046
-1.52097	-0.00755	-1.47489	-0.01398	-0.34024	-0.00452
-1.518	-0.0076	-1.47183	-0.01394	-0.34334	-0.00444
-1.515	-0.00766	-1.46878	-0.01391	-0.34709	-0.00435
-1.51188	-0.00771	-1.46559	-0.01387	-0.35108	-0.00425
-1.50881	-0.00776	-1.46251	-0.01383	-0.35414	-0.00417
-1.50568	-0.00781	-1.45948	-0.0138	-0.35722	-0.0041
-1.50263	-0.00787	-1.45638	-0.01376	-0.36032	-0.00403
-1.49955	-0.00792	-1.45328	-0.01372	-0.36338	-0.00396
-1.49641	-0.00796	-1.45019	-0.01368	-0.36649	-0.00389
-1.49338	-0.00802	-1.44712	-0.01365	-0.36951	-0.00383
-1.49027	-0.00806	-1.44405	-0.01361	-0.3726	-0.00376
-1.48717	-0.0081	-1.44095	-0.01357	-0.37571	-0.0037
-1.48414	-0.00815	-1.43794	-0.01354	-0.37881	-0.00364
-1.48102	-0.00819	-1.43484	-0.0135	-0.38189	-0.00358
-1.47797	-0.00822	-1.43182	-0.01346	-0.385	-0.00352
-1.47492	-0.00826	-1.42868	-0.01342	-0.38807	-0.00346
-1.47174	-0.00829	-1.42558	-0.01338	-0.39111	-0.0034
-1.46875	-0.00832	-1.42251	-0.01334	-0.39422	-0.00335
-1.46561	-0.00835	-1.4194	-0.01331	-0.39727	-0.00329
-1.46254	-0.00838	-1.41636	-0.01326	-0.40032	-0.00324
-1.45944	-0.0084	-1.41325	-0.01323	-0.40352	-0.00319
-1.4564	-0.00841	-1.41017	-0.01319	-0.40653	-0.00314
-1.45328	-0.00843	-1.40707	-0.01314	-0.40965	-0.00309
-1.45018	-0.00845	-1.40394	-0.0131	-0.41269	-0.00304
-1.44713	-0.00846	-1.40093	-0.01306	-0.41575	-0.00299
-1.44399	-0.00847	-1.39781	-0.01302	-0.41887	-0.00294
-1.44097	-0.00847	-1.3948	-0.01297	-0.42192	-0.0029
-1.43787	-0.00847	-1.39166	-0.01292	-0.425	-0.00285
-1.43484	-0.00847	-1.38859	-0.01287	-0.42817	-0.00281
-1.43176	-0.00845	-1.38551	-0.01282	-0.43116	-0.00277
-1.42866	-0.00844	-1.38235	-0.01276	-0.43429	-0.00272
-1.42552	-0.00842	-1.37936	-0.0127	-0.43733	-0.00268
-1.42251	-0.0084	-1.37627	-0.01264	-0.44048	-0.00264
-1.41944	-0.00837	-1.37315	-0.01257	-0.44358	-0.0026
-1.41636	-0.00833	-1.37007	-0.0125	-0.44662	-0.00257
-1.41323	-0.00829	-1.36702	-0.01242	-0.44971	-0.00253
-1.41012	-0.00824	-1.36395	-0.01233	-0.45273	-0.00249
-1.40701	-0.00817	-1.36086	-0.01224	-0.4558	-0.00245
-1.40398	-0.00811	-1.35783	-0.01213	-0.45891	-0.00242
-1.40094	-0.00803	-1.35474	-0.01202	-0.462	-0.00238
-1.39783	-0.00794	-1.35161	-0.01189	-0.46509	-0.00235
-1.39481	-0.00784	-1.34857	-0.01175	-0.46825	-0.00231
-1.39169	-0.00772	-1.34543	-0.0116	-0.47123	-0.00228
-1.38859	-0.00759	-1.34239	-0.01143	-0.47437	-0.00225
-1.3855	-0.00744	-1.33928	-0.01125	-0.47742	-0.00222
-1.38234	-0.00727	-1.33623	-0.01105	-0.48052	-0.00219
-1.37935	-0.0071	-1.33317	-0.01082	-0.48359	-0.00216
-1.3763	-0.00689	-1.33003	-0.01059	-0.48671	-0.00213
-1.37315	-0.00666	-1.32695	-0.01033	-0.48977	-0.0021
-1.37009	-0.00642	-1.32389	-0.01005	-0.49281	-0.00207
-1.36701	-0.00613	-1.32078	-0.00975	-0.49583	-0.00204
-1.36398	-0.00582	-1.31776	-0.00943	-0.49893	-0.00201
-1.36084	-0.0055	-1.31467	-0.00909	-0.50209	-0.00198
-1.3578	-0.00515	-1.31158	-0.00872	-0.50511	-0.00196
-1.35477	-0.00475	-1.30853	-0.00832	-0.50826	-0.00193
-1.35084	-0.00413	-1.30544	-0.00791	-0.51135	-0.00191
-1.34695	-0.00355	-1.3023	-0.00748	-0.51433	-0.00188
-1.34389	-0.00301	-1.29921	-0.00703	-0.51755	-0.00186
-1.34081	-0.00247	-1.29623	-0.00657	-0.52056	-0.00184
-1.33771	-0.00187	-1.29304	-0.00607	-0.52365	-0.00181
-1.3346	-0.00123	-1.28997	-0.00557	-0.52676	-0.00179
-1.33156	-0.00058013	-1.28694	-0.00506	-0.52985	-0.00177
-1.32848	0.000139229	-1.28377	-0.00452	-0.53288	-0.00174
-1.3254	0.000850708	-1.27999	-0.00391	-0.53601	-0.00173
-1.32229	0.00161	-1.27617	-0.00321	-0.53904	-0.0017
-1.31927	0.00235	-1.27306	-0.00266	-0.54213	-0.00168
-1.31615	0.00312	-1.26997	-0.00211	-0.54523	-0.00166
-1.31309	0.00397	-1.26687	-0.00158	-0.54831	-0.00164
-1.30996	0.00477	-1.26379	-0.00104	-0.55144	-0.00162
-1.3069	0.00558	-1.26073	-0.000522562	-0.55444	-0.00161
-1.30376	0.00643	-1.25764	-1.67348e-05	-0.55758	-0.00159
-1.30073	0.00719	-1.25454	0.000491415	-0.56059	-0.00157
-1.29767	0.00797	-1.25146	0.000970534	-0.56373	-0.00155
-1.29454	0.00876	-1.24838	0.00145	-0.56687	-0.00154
-1.29148	0.00946	-1.24531	0.0019	-0.56988	-0.00152
-1.28837	0.0102	-1.24218	0.00234	-0.57298	-0.0015
-1.28457	0.01096	-1.23919	0.00275	-0.57607	-0.00148
-1.28072	0.01162	-1.23611	0.00315	-0.57919	-0.00147
-1.27769	0.01211	-1.23301	0.00352	-0.58221	-0.00145
-1.27459	0.01264	-1.22988	0.0039	-0.58537	-0.00144
-1.27152	0.01302	-1.22681	0.00423	-0.58837	-0.00142
-1.26838	0.01339	-1.22377	0.00456	-0.59149	-0.00141
-1.26534	0.0137	-1.22065	0.00486	-0.59457	-0.00139
-1.2622	0.0139	-1.21766	0.00514	-0.59764	-0.00138
-1.25916	0.01406	-1.21445	0.00542	-0.60079	-0.00137
-1.25608	0.01416	-1.21142	0.00566	-0.60384	-0.00135
-1.25293	0.01421	-1.20831	0.00591	-0.60696	-0.00134
-1.24992	0.01421	-1.20521	0.00613	-0.61004	-0.00133
-1.24684	0.01413	-1.20217	0.00632	-0.61304	-0.00131
-1.2437	0.01405	-1.1993	0.0065	-0.61621	-0.0013
-1.24066	0.01388	-1.19615	0.00669	-0.61926	-0.00129
-1.23765	0.0137	-1.19312	0.00685	-0.62235	-0.00128
-1.23452	0.01353	-1.18999	0.00701	-0.62542	-0.00127
-1.23144	0.01329	-1.18696	0.00716	-0.62849	-0.00126
-1.22835	0.01304	-1.18381	0.0073	-0.6316	-0.00124
-1.22521	0.01281	-1.18079	0.00743	-0.63471	-0.00124
-1.2222	0.01252	-1.17765	0.00756	-0.63777	-0.00122
-1.21916	0.01225	-1.17459	0.00768	-0.64085	-0.00122
-1.21597	0.01198	-1.17148	0.0078	-0.64394	-0.0012
-1.21293	0.0117	-1.16843	0.00791	-0.64702	-0.0012
-1.20976	0.01142	-1.16533	0.00803	-0.65005	-0.00119
-1.20679	0.01115	-1.16224	0.00813	-0.65305	-0.00118
-1.20364	0.01087	-1.15913	0.00823	-0.65618	-0.00117
-1.20071	0.01057	-1.15613	0.00834	-0.65931	-0.00116
-1.19773	0.01032	-1.15296	0.00844	-0.66236	-0.00115
-1.19459	0.01008	-1.14991	0.00855	-0.6655	-0.00114
-1.19152	0.00984	-1.14681	0.00866	-0.66859	-0.00113
-1.18844	0.00959	-1.14375	0.00876	-0.67159	-0.00113
-1.18528	0.00937	-1.14072	0.00887	-0.67473	-0.00112
-1.1823	0.00914	-1.13758	0.00898	-0.67779	-0.00111
-1.17917	0.00892	-1.13449	0.00909	-0.68091	-0.0011
-1.17608	0.00871	-1.1314	0.00919	-0.68399	-0.0011
-1.17299	0.00851	-1.12832	0.0093	-0.68708	-0.00109
-1.16991	0.00831	-1.12525	0.0094	-0.69013	-0.00108
-1.16683	0.00812	-1.12216	0.00949	-0.69322	-0.00108
-1.16375	0.00794	-1.11915	0.00958	-0.6963	-0.00107
-1.16073	0.00776	-1.116	0.00968	-0.69944	-0.00107
-1.15762	0.00759	-1.11297	0.00976	-0.70242	-0.00106
-1.15451	0.00743	-1.10986	0.00983	-0.70556	-0.00106
-1.15142	0.00727	-1.1068	0.00989	-0.70861	-0.00105
-1.14839	0.00712	-1.10373	0.00993	-0.71168	-0.00104
-1.1453	0.00697	-1.10061	0.00996	-0.71478	-0.00104
-1.1422	0.00684	-1.09751	0.00997	-0.71791	-0.00103
-1.13911	0.0067	-1.09447	0.00996	-0.72098	-0.00103
-1.13601	0.00657	-1.09137	0.00993	-0.72406	-0.00102
-1.13288	0.00644	-1.08829	0.00988	-0.72715	-0.00102
-1.12984	0.00632	-1.08518	0.00981	-0.73022	-0.00101
-1.12675	0.0062	-1.08215	0.00971	-0.7333	-0.00101
-1.12369	0.00609	-1.07906	0.00959	-0.73638	-0.00101
-1.12063	0.00598	-1.07594	0.00946	-0.73941	-0.001
-1.11756	0.00587	-1.07287	0.0093	-0.74247	-0.001
-1.11449	0.00577	-1.06985	0.00912	-0.74551	-0.000995333
-1.11138	0.00567	-1.06672	0.00894	-0.74867	-0.00099203
-1.10831	0.00557	-1.06362	0.00873	-0.75175	-0.000989708
-1.10523	0.00547	-1.06053	0.00852	-0.7548	-0.000986205
-1.10211	0.00537	-1.05743	0.0083	-0.75794	-0.000981659
-1.09908	0.00528	-1.05438	0.00808	-0.76097	-0.000979978
-1.09593	0.00519	-1.0513	0.00786	-0.76418	-0.000979147
-1.09289	0.0051	-1.04818	0.00763	-0.7671	-0.000974989
-1.0898	0.00501	-1.0451	0.00741	-0.77023	-0.000974117
-1.08668	0.00492	-1.04211	0.00719	-0.77333	-0.000970552
-1.08364	0.00483	-1.03894	0.00698	-0.77638	-0.000968824
-1.08055	0.00474	-1.03591	0.00678	-0.77956	-0.000967328
-1.07747	0.00466	-1.03282	0.00658	-0.7826	-0.000967019
-1.07439	0.00457	-1.02975	0.00638	-0.78563	-0.000963853
-1.07127	0.00449	-1.02662	0.0062	-0.78873	-0.000962275
-1.0682	0.0044	-1.02353	0.00603	-0.79178	-0.000960502
-1.06438	0.0043	-1.02052	0.00586	-0.79493	-0.000962568
-1.06051	0.00416	-1.01735	0.0057	-0.79795	-0.000958099
-1.05747	0.00407	-1.01434	0.00555	-0.80107	-0.000959164
-1.05434	0.00399	-1.01128	0.0054	-0.80421	-0.000958885
-1.05127	0.00391	-1.00809	0.00526	-0.80719	-0.000956424
-1.04812	0.00383	-1.00511	0.00513	-0.81028	-0.00095456
-1.04508	0.00375	-1.00202	0.005	-0.81339	-0.000956304
-1.04211	0.00368	-0.9989	0.00488	-0.81646	-0.000953904
-1.03904	0.0036	-0.99585	0.00477	-0.81949	-0.000953638
-1.03591	0.00353	-0.99275	0.00466	-0.82265	-0.000954764
-1.03279	0.00346	-0.98965	0.00455	-0.82567	-0.000955533
-1.02972	0.00339	-0.98653	0.00445	-0.82878	-0.000953791
-1.02658	0.00332	-0.98347	0.00435	-0.83188	-0.000954765
-1.02351	0.00325	-0.98041	0.00425	-0.83493	-0.000955253
-1.02046	0.00318	-0.97731	0.00417	-0.83805	-0.000953931
-1.01736	0.00312	-0.97429	0.00408	-0.84111	-0.000956328
-1.0143	0.00306	-0.97119	0.004	-0.84422	-0.000958296
-1.01123	0.003	-0.96804	0.00392	-0.84728	-0.00095676
-1.00809	0.00294	-0.96497	0.00384	-0.85033	-0.000954675
-1.00506	0.00288	-0.96197	0.00377	-0.85345	-0.000960403
-1.00194	0.00283	-0.95889	0.0037	-0.85652	-0.000959305
-0.99891	0.00277	-0.95579	0.00363	-0.85958	-0.000958703
-0.99582	0.00272	-0.95269	0.00356	-0.86271	-0.000960615
-0.9927	0.00267	-0.94963	0.0035	-0.86578	-0.000962646
-0.98966	0.00262	-0.94653	0.00343	-0.86882	-0.000962561
-0.98651	0.00257	-0.94345	0.00338	-0.87194	-0.000964684
-0.98352	0.00252	-0.94036	0.00332	-0.87504	-0.000967569
-0.98036	0.00247	-0.93732	0.00326	-0.87814	-0.000966935
-0.9773	0.00243	-0.93417	0.0032	-0.88119	-0.000966694
-0.97421	0.00238	-0.93117	0.00315	-0.88427	-0.00097174
-0.97112	0.00234	-0.92799	0.0031	-0.88732	-0.000970747
-0.96798	0.0023	-0.92494	0.00306	-0.89036	-0.00097163
-0.96491	0.00225	-0.92195	0.003	-0.89352	-0.000973759
-0.96194	0.00221	-0.91875	0.00296	-0.89654	-0.000978982
-0.95886	0.00217	-0.91573	0.00291	-0.89969	-0.000977864
-0.95577	0.00213	-0.91266	0.00287	-0.90276	-0.000984062
-0.95274	0.0021	-0.90953	0.00282	-0.90584	-0.000985731
-0.94956	0.00206	-0.90648	0.00278	-0.90891	-0.000985913
-0.9465	0.00202	-0.90335	0.00274	-0.91198	-0.000989591
-0.94346	0.00199	-0.90031	0.0027	-0.91514	-0.000991922
-0.94034	0.00196	-0.89719	0.00266	-0.91817	-0.000994902
-0.93725	0.00192	-0.89407	0.00263	-0.9213	-0.000999547
-0.93419	0.00189	-0.89103	0.00259	-0.9243	-0.001
-0.93112	0.00186	-0.88789	0.00256	-0.92736	-0.001
-0.92798	0.00183	-0.88493	0.00252	-0.93051	-0.00101
-0.92493	0.0018	-0.88185	0.00249	-0.93351	-0.00101
-0.92193	0.00177	-0.87874	0.00245	-0.93669	-0.00101
-0.91872	0.00174	-0.87571	0.00242	-0.9397	-0.00102
-0.91567	0.00172	-0.87256	0.00239	-0.94278	-0.00102
-0.91262	0.00169	-0.86952	0.00236	-0.94594	-0.00103
-0.90946	0.00167	-0.86639	0.00233	-0.94893	-0.00103
-0.90645	0.00164	-0.86331	0.00231	-0.95209	-0.00103
-0.90334	0.00162	-0.86022	0.00228	-0.95511	-0.00104
-0.90024	0.00159	-0.85715	0.00225	-0.95827	-0.00105
-0.89716	0.00157	-0.85408	0.00223	-0.96132	-0.00105
-0.89409	0.00155	-0.85099	0.0022	-0.96441	-0.00105
-0.89101	0.00153	-0.84793	0.00218	-0.96745	-0.00106
-0.88794	0.00151	-0.84483	0.00215	-0.97052	-0.00106
-0.88485	0.00149	-0.84178	0.00213	-0.97362	-0.00107
-0.88177	0.00146	-0.8387	0.00211	-0.97671	-0.00107
-0.87871	0.00145	-0.83556	0.00209	-0.97978	-0.00108
-0.87564	0.00143	-0.83255	0.00207	-0.98288	-0.00108
-0.87253	0.00141	-0.8294	0.00205	-0.98592	-0.00109
-0.86947	0.00139	-0.82636	0.00203	-0.989	-0.0011
-0.86642	0.00138	-0.82327	0.00201	-0.99213	-0.0011
-0.8633	0.00136	-0.82015	0.002	-0.99518	-0.00111
-0.8602	0.00134	-0.81707	0.00198	-0.99831	-0.00111
-0.85712	0.00133	-0.814	0.00196	-1.00137	-0.00112
-0.8541	0.00131	-0.81088	0.00195	-1.00444	-0.00112
-0.85095	0.00129	-0.8078	0.00193	-1.00747	-0.00113
-0.84785	0.00128	-0.80477	0.00191	-1.01066	-0.00114
-0.84479	0.00127	-0.80173	0.0019	-1.01365	-0.00114
-0.84175	0.00125	-0.79864	0.00189	-1.01674	-0.00115
-0.83864	0.00124	-0.79554	0.00187	-1.01989	-0.00116
-0.83552	0.00123	-0.79244	0.00186	-1.02293	-0.00116
-0.83247	0.00121	-0.78933	0.00185	-1.02599	-0.00117
-0.82937	0.0012	-0.7863	0.00183	-1.02913	-0.00118
-0.82636	0.00119	-0.78318	0.00182	-1.03217	-0.00119
-0.82328	0.00118	-0.7801	0.0018	-1.03531	-0.00119
-0.82014	0.00117	-0.77702	0.00179	-1.03836	-0.00121
-0.81711	0.00116	-0.77394	0.00177	-1.04148	-0.00121
-0.81393	0.00114	-0.77079	0.00176	-1.04449	-0.00122
-0.81084	0.00113	-0.76777	0.00175	-1.0476	-0.00123
-0.80778	0.00112	-0.76474	0.00173	-1.05071	-0.00124
-0.80472	0.00111	-0.76163	0.00172	-1.05375	-0.00125
-0.80166	0.0011	-0.7586	0.0017	-1.05675	-0.00126
-0.79855	0.00109	-0.75546	0.00169	-1.05996	-0.00127
-0.79548	0.00109	-0.75235	0.00167	-1.06299	-0.00129
-0.79241	0.00108	-0.7492	0.00166	-1.06601	-0.00129
-0.78931	0.00107	-0.74614	0.00164	-1.06921	-0.00131
-0.78627	0.00106	-0.74316	0.00163	-1.07226	-0.00132
-0.78319	0.00105	-0.74012	0.00162	-1.07535	-0.00134
-0.7801	0.00104	-0.73698	0.00161	-1.07843	-0.00135
-0.77703	0.00104	-0.73387	0.00159	-1.08151	-0.00137
-0.77389	0.00103	-0.73077	0.00158	-1.08454	-0.00138
-0.77085	0.00102	-0.7278	0.00157	-1.08767	-0.0014
-0.76776	0.00101	-0.72474	0.00155	-1.09075	-0.00142
-0.76468	0.00101	-0.72155	0.00154	-1.09383	-0.00144
-0.76159	0.001	-0.71854	0.00153	-1.09683	-0.00146
-0.75851	0.000994387	-0.71541	0.00152	-1.1	-0.00149
-0.75545	0.000989346	-0.71237	0.00151	-1.10304	-0.00151
-0.75227	0.000980929	-0.70924	0.0015	-1.10612	-0.00153
-0.74924	0.000974291	-0.70615	0.00149	-1.10932	-0.00156
-0.74617	0.000970017	-0.70312	0.00148	-1.11227	-0.00159
-0.74309	0.000962862	-0.7	0.00147	-1.11538	-0.00162
-0.74001	0.000957144	-0.69693	0.00146	-1.11853	-0.00165
-0.73693	0.000952072	-0.69379	0.00145	-1.12156	-0.00169
-0.73392	0.00094914	-0.69077	0.00145	-1.1246	-0.00172
-0.73075	0.000942826	-0.68769	0.00143	-1.12766	-0.00175
-0.72769	0.000937004	-0.68466	0.00142	-1.13078	-0.00179
-0.72468	0.000932261	-0.68149	0.00141	-1.1339	-0.00183
-0.72156	0.000925833	-0.67842	0.00141	-1.13693	-0.00188
-0.7185	0.00092135	-0.67541	0.0014	-1.14008	-0.00193
-0.71549	0.000918826	-0.67223	0.00139	-1.14308	-0.00198
-0.71229	0.000911942	-0.66918	0.00138	-1.14618	-0.00203
-0.7092	0.00090659	-0.66612	0.00138	-1.14927	-0.00209
-0.70611	0.000901627	-0.66301	0.00137	-1.15234	-0.00215
-0.703	0.000899564	-0.6599	0.00136	-1.1555	-0.00222
-0.69997	0.000895715	-0.65684	0.00135	-1.15855	-0.0023
-0.69689	0.000891274	-0.65369	0.00135	-1.16165	-0.00239
-0.69381	0.000889931	-0.65066	0.00134	-1.16462	-0.00248
-0.69071	0.000883044	-0.64762	0.00134	-1.16779	-0.00258
-0.68772	0.000880318	-0.64453	0.00133	-1.17088	-0.0027
-0.68455	0.000878045	-0.64151	0.00132	-1.17391	-0.00283
-0.68146	0.000872781	-0.63839	0.00132	-1.17706	-0.00298
-0.67842	0.00086883	-0.63531	0.00131	-1.18011	-0.00314
-0.67534	0.00086708	-0.63224	0.00131	-1.18316	-0.00331
-0.67224	0.000863246	-0.62913	0.0013	-1.18625	-0.00351
-0.66913	0.000860761	-0.62607	0.0013	-1.18938	-0.00372
-0.66609	0.000859679	-0.62294	0.00129	-1.19249	-0.00396
-0.66294	0.000855693	-0.6199	0.00129	-1.19556	-0.00422
-0.65987	0.000851331	-0.61679	0.00128	-1.19864	-0.00451
-0.6568	0.000850026	-0.61372	0.00128	-1.20158	-0.0048
-0.6537	0.000847236	-0.6106	0.00127	-1.20461	-0.00513
-0.65064	0.000844122	-0.60758	0.00127	-1.20771	-0.00552
-0.64758	0.000841196	-0.60447	0.00126	-1.21077	-0.00594
-0.64457	0.000839925	-0.60139	0.00126	-1.21389	-0.00639
-0.64145	0.000838202	-0.5983	0.00126	-1.217	-0.0069
-0.63836	0.000833795	-0.59522	0.00125	-1.22001	-0.00743
-0.63527	0.000834402	-0.59215	0.00125	-1.22309	-0.00802
-0.63214	0.000832067	-0.58907	0.00125	-1.22618	-0.00867
-0.62909	0.000829348	-0.58596	0.00124	-1.22929	-0.00936
-0.62605	0.000829762	-0.58287	0.00124	-1.23238	-0.01013
-0.62289	0.000829745	-0.57978	0.00123	-1.23623	-0.01118
-0.61989	0.000822288	-0.57671	0.00124	-1.24011	-0.01224
-0.61677	0.000821139	-0.57359	0.00123	-1.2431	-0.0132
-0.61365	0.00082223	-0.57052	0.00123	-1.24622	-0.01427
-0.61053	0.000819403	-0.5675	0.00123	-1.24932	-0.01537
-0.60756	0.000817229	-0.56432	0.00122	-1.25235	-0.01657
-0.6045	0.000819593	-0.56133	0.00122	-1.25552	-0.01784
-0.60141	0.000816596	-0.55819	0.00122	-1.25851	-0.01915
-0.59829	0.000817925	-0.55509	0.00122	-1.2617	-0.02054
-0.59521	0.000816243	-0.55207	0.00121	-1.26472	-0.02199
-0.5921	0.00081607	-0.54891	0.00121	-1.26779	-0.0235
-0.58904	0.000812722	-0.54592	0.00121	-1.27091	-0.02509
-0.58597	0.000812928	-0.54278	0.00121	-1.27394	-0.02668
-0.58288	0.000813436	-0.53969	0.00121	-1.27711	-0.02837
-0.57978	0.000812589	-0.53661	0.00121	-1.28009	-0.03
-0.57667	0.000811523	-0.53352	0.00121	-1.28313	-0.03167
-0.57357	0.000812699	-0.53048	0.00121	-1.28629	-0.03344
-0.57048	0.000811261	-0.52739	0.0012	-1.28931	-0.03513
-0.56744	0.000810445	-0.52431	0.00121	-1.29248	-0.03683
-0.56432	0.000811184	-0.5212	0.0012	-1.29552	-0.03853
-0.5613	0.00081184	-0.51816	0.0012	-1.2986	-0.04011
-0.55817	0.000809233	-0.51502	0.00121	-1.30168	-0.04166
-0.55503	0.00081087	-0.51195	0.0012	-1.30482	-0.04315
-0.55202	0.00081133	-0.50892	0.0012	-1.30787	-0.0445
-0.54887	0.000810184	-0.50577	0.00121	-1.31095	-0.04579
-0.54592	0.000809309	-0.50269	0.0012	-1.31403	-0.04692
-0.54276	0.000810837	-0.49957	0.0012	-1.31715	-0.04791
-0.53965	0.000812067	-0.49648	0.00121	-1.32017	-0.04872
-0.5366	0.000811096	-0.49341	0.00121	-1.32322	-0.04938
-0.53345	0.000815184	-0.4904	0.0012	-1.32641	-0.04992
-0.53048	0.000813525	-0.48737	0.0012	-1.32944	-0.05025
-0.52741	0.00081195	-0.48425	0.00121	-1.33253	-0.05041
-0.52425	0.000816324	-0.48114	0.00121	-1.33561	-0.05046
-0.52127	0.000816707	-0.47809	0.00121	-1.33869	-0.05029
-0.51808	0.000818002	-0.47493	0.00121	-1.34174	-0.05
-0.51496	0.000820097	-0.47187	0.00121	-1.34483	-0.04962
-0.51193	0.000818083	-0.46889	0.00121	-1.34796	-0.04909
-0.50884	0.000820269	-0.46574	0.00121	-1.35102	-0.04851
-0.50572	0.000819861	-0.46266	0.00122	-1.3541	-0.04785
-0.50268	0.000821116	-0.45951	0.00122	-1.35718	-0.04713
-0.49959	0.000821513	-0.45649	0.00122	-1.36028	-0.04636
-0.49643	0.000821775	-0.45337	0.00122	-1.36329	-0.0456
-0.49342	0.000824114	-0.45031	0.00122	-1.3664	-0.04483
-0.49038	0.000822714	-0.44726	0.00122	-1.36948	-0.04407
-0.48731	0.000821774	-0.44419	0.00123	-1.37253	-0.0433
-0.48424	0.000823517	-0.44112	0.00123	-1.37572	-0.04257
-0.48108	0.00082228	-0.43797	0.00123	-1.37872	-0.04184
-0.47805	0.000820967	-0.4349	0.00124	-1.38179	-0.04114
-0.47494	0.00081898	-0.43183	0.00124	-1.38491	-0.04047
-0.47184	0.000822004	-0.42872	0.00124	-1.38795	-0.03983
-0.46881	0.000819583	-0.42568	0.00124	-1.39108	-0.03921
-0.46566	0.000818531	-0.42257	0.00125	-1.39416	-0.03863
-0.46265	0.000818829	-0.41949	0.00125	-1.39725	-0.03806
-0.45949	0.000818177	-0.41637	0.00125	-1.40031	-0.03753
-0.45641	0.000816823	-0.41328	0.00126	-1.40336	-0.03702
-0.45339	0.000817453	-0.41027	0.00126	-1.4065	-0.03653
-0.45032	0.000814616	-0.40715	0.00126	-1.40952	-0.03608
-0.44722	0.000815723	-0.40418	0.00127	-1.41259	-0.03564
-0.44419	0.0008157	-0.40103	0.00127	-1.41569	-0.03522
-0.44105	0.000816002	-0.39795	0.00127	-1.41877	-0.03482
-0.43793	0.000816601	-0.39491	0.00128	-1.42183	-0.03444
-0.43481	0.000814925	-0.39175	0.00128	-1.42498	-0.03408
-0.43182	0.000816888	-0.38866	0.00129	-1.42805	-0.03374
-0.42875	0.000816085	-0.3856	0.00129	-1.43114	-0.03341
-0.42559	0.000814324	-0.38251	0.0013	-1.43422	-0.0331
-0.42255	0.00081462	-0.3794	0.0013	-1.43729	-0.03279
-0.41938	0.000814282	-0.37627	0.00131	-1.44028	-0.0325
-0.41634	0.000815305	-0.3747	0.00134	-1.44339	-0.03223
-0.41323	0.00081752	-0.37449	0.00156	-1.44646	-0.03196
-0.41027	0.000815832	-0.37606	0.00126	-1.44963	-0.03171
-0.40714	0.000815598	-0.37909	0.00118	-1.45268	-0.03147
-0.40408	0.000814359	-0.38219	0.00112	-1.45575	-0.03122
-0.40099	0.00081809	-0.38533	0.00107	-1.45885	-0.03099
-0.39785	0.000815551	-0.38836	0.00102	-1.46187	-0.03077
-0.3948	0.000816438	-0.39143	0.000980744	-1.46504	-0.03055
-0.39165	0.000816584	-0.39457	0.000944896	-1.46811	-0.03035
-0.38863	0.000820313	-0.39762	0.000910003	-1.47119	-0.03013
-0.38557	0.000816766	-0.40068	0.000881238	-1.47431	-0.02993
-0.38247	0.000819188	-0.40384	0.000850495	-1.47734	-0.02973
-0.37938	0.00081977	-0.40688	0.00082225	-1.48042	-0.02954
-0.3763	0.000821256	-0.40996	0.000797345	-1.48348	-0.02935
-0.37447	0.000843182	-0.413	0.000773937	-1.48652	-0.02916
-0.37465	0.00106	-0.41605	0.000748721	-1.4897	-0.02898
-0.37453	0.000833567	-0.41912	0.000727083	-1.4927	-0.0288
-0.37623	0.000791163	-0.42231	0.000708436	-1.49584	-0.02862
-0.37943	0.000739964	-0.42532	0.000686975	-1.49893	-0.02845
-0.38252	0.000703344	-0.42851	0.000667828	-1.50205	-0.02828
-0.38561	0.000669896	-0.43149	0.000648849	-1.50508	-0.02811
-0.38864	0.000646458	-0.43457	0.000629632	-1.50824	-0.02795
-0.39173	0.000622001	-0.43767	0.000613422	-1.51124	-0.02778
-0.39482	0.000602722	-0.44078	0.000596906	-1.51439	-0.02762
-0.3979	0.000581965	-0.44384	0.000581739	-1.5174	-0.02745
-0.40103	0.000564812	-0.44699	0.000565311	-1.52044	-0.02729
-0.40408	0.000544858	-0.45002	0.000549165	-1.52356	-0.02714
-0.40716	0.000530219	-0.45306	0.000534739	-1.52663	-0.02698
-0.4103	0.000514987	-0.45619	0.000521397	-1.52968	-0.02683
-0.41325	0.000499747	-0.45931	0.000508028	-1.53285	-0.02668
-0.41638	0.000487149	-0.46232	0.00049488	-1.53592	-0.02652
-0.41944	0.000474171	-0.46542	0.000482754	-1.53896	-0.02638
-0.42253	0.000460402	-0.46852	0.000467488	-1.54205	-0.02623
-0.42564	0.000448907	-0.47156	0.000457744	-1.54517	-0.02608
-0.42867	0.00043715	-0.4747	0.000446125	-1.54828	-0.02594
-0.43183	0.000424302	-0.47773	0.000435849	-1.5513	-0.02581
-0.43486	0.000412717	-0.48086	0.000423723	-1.55441	-0.02567
-0.43796	0.000405359	-0.48399	0.000413042	-1.55744	-0.02552
-0.4411	0.000391401	-0.48706	0.0003999	-1.56057	-0.02539
-0.44416	0.000381436	-0.49015	0.00039171	-1.56367	-0.02526
-0.44725	0.000373892	-0.4931	0.000384849	-1.56675	-0.02513
-0.45029	0.000362588	-0.49622	0.000372136	-1.56982	-0.025
-0.45337	0.000355222	-0.49924	0.000362233	-1.57286	-0.02487
-0.45646	0.000346438	-0.50239	0.000353592	-1.57593	-0.02474
-0.45947	0.000338303	-0.50549	0.000345166	-1.57903	-0.02462
-0.46265	0.000327417	-0.50859	0.000334702	-1.58215	-0.0245
-0.46567	0.000319124	-0.51167	0.000327686	-1.58526	-0.02438
-0.46879	0.000312692	-0.51469	0.000320193	-1.58832	-0.02427
-0.47191	0.000302649	-0.5178	0.000309989	-1.59145	-0.02416
-0.47494	0.000294723	-0.52092	0.000301011	-1.59446	-0.02404
-0.47807	0.000289074	-0.52399	0.000293963	-1.59745	-0.02392
-0.48114	0.000281719	-0.52713	0.000285155	-1.60061	-0.02382
-0.48416	0.000271927	-0.53019	0.000275756	-1.60366	-0.02371
-0.4873	0.000266844	-0.53322	0.000268678	-1.60679	-0.02361
-0.49037	0.000258834	-0.53631	0.000262905	-1.60985	-0.0235
-0.49339	0.000250044	-0.53937	0.000254186	-1.61289	-0.0234
-0.49647	0.000243654	-0.54251	0.000247988	-1.61605	-0.0233
-0.49954	0.000238967	-0.54561	0.00024126	-1.61902	-0.0232
-0.5027	0.000231083	-0.54867	0.000232626	-1.62224	-0.02311
-0.50571	0.000223934	-0.55173	0.000226669	-1.62528	-0.02302
-0.50883	0.000217988	-0.55476	0.000219913	-1.62831	-0.02292
-0.51193	0.000213397	-0.55793	0.000212503	-1.63148	-0.02283
-0.51502	0.000205012	-0.56098	0.000204505	-1.63453	-0.02274
-0.51812	0.000200516	-0.56408	0.000201973	-1.63754	-0.02265
-0.52117	0.000193859	-0.5672	0.000192042	-1.64067	-0.02256
-0.52426	0.000186563	-0.57025	0.000187434	-1.64378	-0.02248
-0.52735	0.000182052	-0.57328	0.000180622	-1.64684	-0.0224
-0.53042	0.000178771	-0.57637	0.000173582	-1.6499	-0.02232
-0.5335	0.000170368	-0.57951	0.000165726	-1.65302	-0.02224
-0.53657	0.000163877	-0.58261	0.000160932	-1.65605	-0.02216
-0.53974	0.000160178	-0.58569	0.000154646	-1.65915	-0.02208
-0.54273	0.000153889	-0.58872	0.000148549	-1.66224	-0.02201
-0.54584	0.000146523	-0.59178	0.000141202	-1.66537	-0.02193
-0.54889	0.000145225	-0.59497	0.000135831	-1.66842	-0.02186
-0.55206	0.000138362	-0.59798	0.000131499	-1.67153	-0.02179
-0.55511	0.000131627	-0.60109	0.00012351	-1.67459	-0.02172
-0.55817	0.000127387	-0.60418	0.000116866	-1.67762	-0.02165
-0.56124	0.000123328	-0.60728	0.000110817	-1.68074	-0.02158
-0.56431	0.000117378	-0.61036	0.000107601	-1.68379	-0.02151
-0.56743	0.000110287	-0.61338	0.000103512	-1.68683	-0.02144
-0.57054	0.000106252	-0.61648	9.43966e-05	-1.69004	-0.02138
-0.57352	0.000102876	-0.61962	8.88127e-05	-1.693	-0.02132
-0.57672	9.46371e-05	-0.62267	8.37513e-05	-1.69606	-0.02125
-0.57978	9.11489e-05	-0.62581	7.65827e-05	-1.69922	-0.02119
-0.58284	8.68923e-05	-0.62883	7.22925e-05	-1.70229	-0.02113
-0.58596	8.13068e-05	-0.63192	6.72067e-05	-1.70546	-0.02108
-0.58907	7.74365e-05	-0.635	6.33542e-05	-1.70851	-0.02102
-0.59215	7.33858e-05	-0.63806	5.62615e-05	-1.71159	-0.02096
-0.59517	6.67496e-05	-0.64118	5.11831e-05	-1.71461	-0.0209
-0.59826	6.2531e-05	-0.64426	4.59537e-05	-1.71768	-0.02085
-0.60137	5.72913e-05	-0.64741	4.32542e-05	-1.7208	-0.02079
-0.60442	5.25135e-05	-0.65032	3.49775e-05	-1.72383	-0.02074
-0.60765	4.80618e-05	-0.65341	2.97723e-05	-1.72694	-0.02068
-0.61056	4.65812e-05	-0.6566	2.7493e-05	-1.73006	-0.02063
-0.61367	4.2198e-05	-0.65963	2.3262e-05	-1.73312	-0.02057
-0.61678	3.61515e-05	-0.66271	1.45615e-05	-1.73618	-0.02053
-0.61984	3.14883e-05	-0.66578	1.29328e-05	-1.73928	-0.02048
-0.62293	3.06963e-05	-0.6689	5.66825e-06	-1.74233	-0.02042
-0.62607	2.4608e-05	-0.67193	5.7265e-07	-1.74551	-0.02037
-0.62907	2.1629e-05	-0.67501	-3.20251e-06	-1.7486	-0.02033
-0.63217	1.76675e-05	-0.67817	-5.44484e-06	-1.75164	-0.02028
-0.63527	1.41157e-05	-0.68118	-1.41745e-05	-1.75468	-0.02023
-0.63836	1.17323e-05	-0.68435	-1.62514e-05	-1.7577	-0.02018
-0.64144	6.71277e-06	-0.68737	-1.95336e-05	-1.76084	-0.02013
-0.64451	1.73923e-06	-0.69043	-2.61861e-05	-1.76393	-0.02008
-0.64767	-1.28707e-06	-0.69351	-3.11182e-05	-1.767	-0.02004
-0.65064	-3.84691e-06	-0.6966	-3.31394e-05	-1.7701	-0.01999
-0.65378	-7.12829e-06	-0.69975	-4.23907e-05	-1.77318	-0.01995
-0.6568	-1.30128e-05	-0.70282	-4.60468e-05	-1.77621	-0.0199
-0.65989	-1.57412e-05	-0.70587	-5.14937e-05	-1.77934	-0.01986
-0.66292	-1.81507e-05	-0.70894	-5.39356e-05	-1.78242	-0.01982
-0.66605	-2.29497e-05	-0.71197	-5.82325e-05	-1.78554	-0.01977
-0.6692	-2.74465e-05	-0.71512	-6.4004e-05	-1.78863	-0.01973
-0.67214	-3.09481e-05	-0.71816	-6.93258e-05	-1.79169	-0.01969
-0.67539	-3.39544e-05	-0.72127	-7.35547e-05	-1.79469	-0.01965
-0.67839	-3.96485e-05	-0.72441	-7.76099e-05	-1.79785	-0.01961
-0.68153	-4.22534e-05	-0.72744	-8.27947e-05	-1.80088	-0.01957
-0.68461	-4.49015e-05	-0.73047	-8.65497e-05	-1.80404	-0.01953
-0.6871	-5.54294e-05	-0.7321	-6.65675e-05	-1.80707	-0.01949
				-1.81023	-0.01945
				-1.81321	-0.01941
				-1.81632	-0.01937
				-1.81945	-0.01934
				-1.82252	-0.0193
				-1.82562	-0.01926
				-1.82868	-0.01923
				-1.83175	-0.0192
				-1.83471	-0.01916
				-1.83785	-0.01913
				-1.84097	-0.01909
				-1.84407	-0.01906
				-1.84719	-0.01903
				-1.8502	-0.019
				-1.85327	-0.01897
				-1.85636	-0.01894
				-1.85949	-0.01891
				-1.86259	-0.01888
				-1.86562	-0.01885
				-1.8688	-0.01883
				-1.87179	-0.0188
				-1.87486	-0.01877
				-1.87796	-0.01875
				-1.88102	-0.01872
				-1.88414	-0.01869
				-1.88726	-0.01867
				-1.89028	-0.01865
				-1.89336	-0.01862
				-1.89639	-0.0186
				-1.89956	-0.01858
				-1.90269	-0.01856
				-1.90576	-0.01854
				-1.90881	-0.01852
				-1.91182	-0.0185
				-1.91491	-0.01848
				-1.91804	-0.01846
				-1.92106	-0.01844
				-1.92418	-0.01842
				-1.92724	-0.01841
				-1.93035	-0.01839
				-1.93337	-0.01838
				-1.93655	-0.01836
				-1.9396	-0.01835
				-1.94263	-0.01834
				-1.94576	-0.01833
				-1.94885	-0.01832
				-1.95193	-0.01831
				-1.95498	-0.0183
				-1.95807	-0.01829
				-1.96116	-0.01828
				-1.96419	-0.01827
				-1.96734	-0.01826
				-1.97036	-0.01826
				-1.97348	-0.01826
				-1.97664	-0.01825
				-1.97961	-0.01825
				-1.98275	-0.01824
				-1.98588	-0.01824
				-1.98894	-0.01824
				-1.99195	-0.01823
				-1.99498	-0.01823
				-1.99805	-0.01823
				-2.00118	-0.01823
				-2.00429	-0.01823
				-2.00736	-0.01822
				-2.01038	-0.01822
				-2.01346	-0.01821
				-2.01658	-0.01821
				-2.01971	-0.01821
				-2.02277	-0.0182
				-2.02589	-0.0182
				-2.02894	-0.01819
				-2.03195	-0.01819
				-2.03508	-0.01819
				-2.03812	-0.01818
				-2.04125	-0.01817
				-2.04438	-0.01816
				-2.04741	-0.01816
				-2.0505	-0.01815
				-2.05353	-0.01814
				-2.05668	-0.01814
				-2.05975	-0.01813
				-2.06281	-0.01812
				-2.06598	-0.01811
				-2.06896	-0.0181
				-2.07201	-0.01809
				-2.07382	-0.01811
				-2.07439	-0.01807
				-2.07263	-0.01795
				-2.06956	-0.01781
				-2.06653	-0.01768
				-2.06349	-0.01757
				-2.06036	-0.01748
				-2.05732	-0.01738
				-2.05421	-0.0173
				-2.05112	-0.01722
				-2.04797	-0.01715
				-2.04498	-0.01708
				-2.04188	-0.01701
				-2.0388	-0.01695
				-2.0357	-0.01688
				-2.03256	-0.01682
				-2.02955	-0.01676
				-2.02651	-0.01671
				-2.02338	-0.01665
				-2.02033	-0.0166
				-2.01719	-0.01655
				-2.01414	-0.0165
				-2.01108	-0.01645
				-2.00798	-0.0164
				-2.00486	-0.01636
				-2.00184	-0.01631
				-1.99867	-0.01627
				-1.99561	-0.01623
				-1.99255	-0.01619
				-1.98954	-0.01615
				-1.98647	-0.01611
				-1.98338	-0.01607
				-1.98028	-0.01604
				-1.97718	-0.01601
				-1.97409	-0.01597
				-1.97101	-0.01594
				-1.96799	-0.01591
				-1.96482	-0.01588
				-1.9618	-0.01585
				-1.95866	-0.01582
				-1.95558	-0.01579
				-1.95251	-0.01577
				-1.94948	-0.01575
				-1.94643	-0.01572
				-1.94332	-0.0157
				-1.94019	-0.01567
				-1.93713	-0.01565
				-1.93401	-0.01563
				-1.93099	-0.01561
				-1.92791	-0.01559
				-1.92475	-0.01556
				-1.9217	-0.01554
				-1.91858	-0.01553
				-1.9155	-0.01551
				-1.91243	-0.01549
				-1.90946	-0.01547
				-1.90632	-0.01545
				-1.90327	-0.01543
				-1.90016	-0.01541
				-1.89705	-0.0154
				-1.89396	-0.01538
				-1.89088	-0.01536
				-1.88787	-0.01534
				-1.88475	-0.01533
				-1.88164	-0.01531
				-1.87859	-0.0153
				-1.87542	-0.01528
				-1.87241	-0.01526
				-1.86941	-0.01525
				-1.86625	-0.01523
				-1.86316	-0.01521
				-1.86007	-0.0152
				-1.85696	-0.01518
				-1.85392	-0.01517
				-1.85083	-0.01515
				-1.84777	-0.01514
				-1.84466	-0.01512
				-1.84154	-0.01511
				-1.83853	-0.01509
				-1.83536	-0.01508
				-1.83235	-0.01506
				-1.82933	-0.01505
				-1.82623	-0.01503
				-1.82312	-0.01502
				-1.82001	-0.015
				-1.81696	-0.01499
				-1.81387	-0.01498
				-1.8108	-0.01496
				-1.80764	-0.01494
				-1.80459	-0.01493
				-1.80149	-0.01492
				-1.7984	-0.0149
				-1.79536	-0.01489
				-1.79231	-0.01487
				-1.78931	-0.01486
				-1.78612	-0.01484
				-1.78301	-0.01483
				-1.77999	-0.01481
				-1.77683	-0.0148
				-1.77385	-0.01479
				-1.77073	-0.01477
				-1.76759	-0.01476
				-1.76447	-0.01474
				-1.76144	-0.01473
				-1.75836	-0.01471
				-1.75523	-0.0147
				-1.75227	-0.01469
				-1.74916	-0.01467
				-1.74609	-0.01466
				-1.74298	-0.01464
				-1.73992	-0.01463
				-1.73684	-0.01461
				-1.73378	-0.0146
				-1.73068	-0.01459
				-1.72749	-0.01457
				-1.72445	-0.01456
				-1.72141	-0.01454
				-1.7183	-0.01453
				-1.71524	-0.01452
				-1.71224	-0.01451
				-1.70906	-0.01449
				-1.70598	-0.01448
				-1.70293	-0.01447
				-1.6998	-0.01445
				-1.69677	-0.01444
				-1.69363	-0.01443
				-1.69062	-0.01442
				-1.6875	-0.0144
				-1.68444	-0.01439
				-1.68131	-0.01438
				-1.67823	-0.01436
				-1.67521	-0.01435
				-1.67214	-0.01434
				-1.66906	-0.01433
				-1.66596	-0.01432
				-1.66285	-0.0143
				-1.65977	-0.01429
				-1.65671	-0.01428
				-1.6536	-0.01427
				-1.6506	-0.01425
				-1.6474	-0.01424
				-1.64438	-0.01423
				-1.64128	-0.01422
				-1.63823	-0.01421
				-1.63514	-0.01419
				-1.6321	-0.01418
				-1.62896	-0.01417
				-1.62585	-0.01415
				-1.62285	-0.01414
				-1.61968	-0.01413
				-1.61662	-0.01412
				-1.61354	-0.0141
				-1.61045	-0.01409
				-1.60739	-0.01407
				-1.60422	-0.01406
				-1.60118	-0.01405
				-1.5981	-0.01403
				-1.5951	-0.01402
				-1.59205	-0.014
				-1.58886	-0.01399
				-1.58584	-0.01397
				-1.58274	-0.01395
				-1.57967	-0.01393
				-1.57659	-0.01392
				-1.57348	-0.0139
				-1.57042	-0.01389
				-1.5673	-0.01387
				-1.56428	-0.01385
				-1.56113	-0.01383
				-1.55807	-0.01382
				-1.55505	-0.0138
				-1.55195	-0.01378
				-1.54884	-0.01376
				-1.54578	-0.01374
				-1.54271	-0.01372
				-1.53957	-0.0137
				-1.5365	-0.01368
				-1.53345	-0.01365
				-1.5303	-0.01363
				-1.52726	-0.01361
				-1.52414	-0.01359
				-1.52102	-0.01356
				-1.51801	-0.01354
				-1.515	-0.01352
				-1.51189	-0.01349
				-1.50882	-0.01347
				-1.50566	-0.01344
				-1.50265	-0.01341
				-1.49954	-0.01338
				-1.49645	-0.01336
				-1.49343	-0.01333
				-1.49028	-0.0133
				-1.4872	-0.01327
				-1.4841	-0.01324
				-1.481	-0.01321
				-1.47797	-0.01318
				-1.47489	-0.01315
				-1.47179	-0.01312
				-1.46873	-0.01309
				-1.46566	-0.01306
				-1.46249	-0.01302
				-1.45943	-0.01299
				-1.4564	-0.01296
				-1.4533	-0.01292
				-1.45018	-0.01289
				-1.44709	-0.01286
				-1.44404	-0.01283
				-1.44091	-0.01279
				-1.43792	-0.01276
				-1.43485	-0.01272
				-1.43171	-0.01268
				-1.42871	-0.01265
				-1.4256	-0.01262
				-1.42243	-0.01258
				-1.4194	-0.01255
				-1.41635	-0.01251
				-1.41327	-0.01248
				-1.41011	-0.01244
				-1.40703	-0.0124
				-1.40397	-0.01237
				-1.4009	-0.01233
				-1.3979	-0.01229
				-1.3948	-0.01225
				-1.39167	-0.01221
				-1.38855	-0.01216
				-1.38552	-0.01212
				-1.3824	-0.01207
				-1.37938	-0.01202
				-1.37628	-0.01196
				-1.37314	-0.0119
				-1.37004	-0.01184
				-1.36703	-0.01177
				-1.3639	-0.01169
				-1.36084	-0.01161
				-1.3578	-0.01153
				-1.3548	-0.01142
				-1.35164	-0.01132
				-1.34851	-0.0112
				-1.34548	-0.01107
				-1.34235	-0.01092
				-1.33926	-0.01076
				-1.33624	-0.0106
				-1.33313	-0.0104
				-1.3301	-0.0102
				-1.32696	-0.00998
				-1.3239	-0.00973
				-1.32078	-0.00947
				-1.31773	-0.00919
				-1.31469	-0.00889
				-1.31157	-0.00857
				-1.30845	-0.00822
				-1.30536	-0.00786
				-1.3023	-0.00748
				-1.29922	-0.00708
				-1.29611	-0.00666
				-1.29301	-0.00622
				-1.28994	-0.00577
				-1.28685	-0.00531
				-1.28377	-0.00483
				-1.27998	-0.00422
				-1.27621	-0.00365
				-1.27307	-0.00316
				-1.26995	-0.00267
				-1.26686	-0.00219
				-1.26373	-0.0017
				-1.26074	-0.00123
				-1.25771	-0.000760743
				-1.25449	-0.000293295
				-1.25149	0.000138837
				-1.24831	0.000574209
				-1.24529	0.000993865
				-1.24227	0.00139
				-1.23916	0.00177
				-1.23611	0.00214
				-1.23297	0.00249
				-1.22989	0.00283
				-1.22682	0.00315
				-1.22372	0.00345
				-1.22064	0.00373
				-1.21758	0.004
				-1.21453	0.00426
				-1.21138	0.00449
				-1.20827	0.00472
				-1.20514	0.00493
				-1.2022	0.00512
				-1.1993	0.00528
				-1.19617	0.00547
				-1.19312	0.00563
				-1.18997	0.00579
				-1.18692	0.00594
				-1.18378	0.00608
				-1.18072	0.00621
				-1.17769	0.00633
				-1.17454	0.00646
				-1.17146	0.00658
				-1.16839	0.00669
				-1.16534	0.00681
				-1.16227	0.00692
				-1.15916	0.00703
				-1.15603	0.00714
				-1.15301	0.00725
				-1.14985	0.00737
				-1.14686	0.00748
				-1.14371	0.0076
				-1.14067	0.00772
				-1.13758	0.00783
				-1.13447	0.00795
				-1.13142	0.00808
				-1.12828	0.0082
				-1.1252	0.00832
				-1.12222	0.00843
				-1.11913	0.00854
				-1.11603	0.00866
				-1.11292	0.00876
				-1.10987	0.00885
				-1.10672	0.00894
				-1.10372	0.00901
				-1.10061	0.00907
				-1.09749	0.00912
				-1.0945	0.00914
				-1.0913	0.00915
				-1.08825	0.00912
				-1.08514	0.00908
				-1.08214	0.00902
				-1.07907	0.00893
				-1.07596	0.00883
				-1.07287	0.0087
				-1.06973	0.00855
				-1.06668	0.00839
				-1.06361	0.00821
				-1.06054	0.00802
				-1.05747	0.00783
				-1.05434	0.00762
				-1.05126	0.00742
				-1.04823	0.00721
				-1.04511	0.007
				-1.0421	0.00679
				-1.03899	0.00659
				-1.03586	0.0064
				-1.03279	0.00622
				-1.02971	0.00603
				-1.02662	0.00586
				-1.02353	0.00569
				-1.02055	0.00553
				-1.01735	0.00538
				-1.01428	0.00523
				-1.01122	0.0051
				-1.00805	0.00496
				-1.00508	0.00484
				-1.00199	0.00472
				-0.9989	0.00461
				-0.99581	0.0045
				-0.99271	0.00439
				-0.98967	0.00429
				-0.9866	0.0042
				-0.98347	0.00411
				-0.98043	0.00402
				-0.9773	0.00393
				-0.9742	0.00385
				-0.97111	0.00378
				-0.96804	0.0037
				-0.96504	0.00363
				-0.96198	0.00356
				-0.95884	0.00349
				-0.95577	0.00343
				-0.95265	0.00336
				-0.94957	0.00331
				-0.94651	0.00325
				-0.94342	0.00319
				-0.94036	0.00314
				-0.93731	0.00309
				-0.93421	0.00303
				-0.93113	0.00298
				-0.92803	0.00294
				-0.92493	0.00289
				-0.92194	0.00284
				-0.91878	0.00281
				-0.9157	0.00276
				-0.91261	0.00272
				-0.90951	0.00268
				-0.90642	0.00264
				-0.90336	0.0026
				-0.90027	0.00257
				-0.89717	0.00253
				-0.8941	0.0025
				-0.891	0.00246
				-0.88789	0.00244
				-0.88485	0.0024
				-0.88187	0.00237
				-0.87875	0.00234
				-0.87566	0.00231
				-0.87254	0.00228
				-0.86949	0.00226
				-0.86638	0.00223
				-0.86331	0.0022
				-0.86019	0.00218
				-0.85714	0.00215
				-0.8541	0.00213
				-0.85091	0.00211
				-0.84787	0.00209
				-0.84481	0.00207
				-0.84176	0.00204
				-0.83868	0.00202
				-0.83556	0.002
				-0.83246	0.00198
				-0.82937	0.00197
				-0.82635	0.00195
				-0.82326	0.00193
				-0.82011	0.00192
				-0.81708	0.0019
				-0.81396	0.00189
				-0.81088	0.00187
				-0.80779	0.00185
				-0.80478	0.00184
				-0.80171	0.00183
				-0.79864	0.00182
				-0.79551	0.0018
				-0.79247	0.00179
				-0.78933	0.00178
				-0.78627	0.00176
				-0.78318	0.00175
				-0.78008	0.00174
				-0.77695	0.00173
				-0.77392	0.00172
				-0.77084	0.0017
				-0.76775	0.00169
				-0.76475	0.00168
				-0.76159	0.00166
				-0.75854	0.00165
				-0.75543	0.00164
				-0.75231	0.00163

## Sheet: Fig. 4a
Voltage	Current	Voltage	Current	Voltage	Current	Voltage	Current	Voltage	Current	Voltage	Current	Voltage	Current	Voltage	Current	Voltage	Current	Voltage	Current	Voltage	Current	Voltage	Current
V vs Fc(+/0)	mA	V vs Fc(+/0)	mA	V vs Fc(+/0)	mA	V vs Fc(+/0)	mA	V vs Fc(+/0)	mA	V vs Fc(+/0)	mA	V vs Fc(+/0)	mA	V vs Fc(+/0)	mA	V vs Fc(+/0)	mA	V vs Fc(+/0)	mA	V vs Fc(+/0)	mA	V vs Fc(+/0)	mA
	55DMIId (N2)		55DMIId (CO2)		5BIId (N2)		5BIId (CO2)		66DBIId (N2)		66DBIId (CO2)		6MCIId (N2)		6MCIId (CO2)		55DBIId (N2)		55DBIId (CO2)		NNDPr66DBIId (N2)		NNDPr66DBIId (CO2)
-0.76227	1.40024e-06	-0.76036	-1.94746e-05	-0.71489	3.90769e-05	-0.78152	7.82818e-06	-0.81154	2.64119e-05	-0.81615	6.55532e-06	-0.71399	-3.15668e-05	-0.74199	-4.44863e-05	-0.73433	2.29124e-06	-0.8453	7.31903e-06	-0.83009	-3.22669e-05	-0.84537	-1.71199e-05
-0.76334	-1.57716e-05	-0.76158	-1.57834e-05	-0.71617	-8.22438e-06	-0.78261	-1.9358e-05	-0.81272	-1.82988e-05	-0.81723	-1.46818e-05	-0.71517	-2.80794e-05	-0.74295	-3.86901e-05	-0.73514	-9.96081e-06	-0.84667	-1.36234e-05	-0.83091	-3.33893e-05	-0.84638	-2.38212e-05
-0.76542	-4.35146e-05	-0.76349	-3.63313e-05	-0.71812	-3.11268e-05	-0.78462	-4.35993e-05	-0.81466	-4.2995e-05	-0.81936	-4.49151e-05	-0.7172	-4.69634e-05	-0.74503	-6.37462e-05	-0.73714	-4.28651e-05	-0.84867	-5.02551e-05	-0.833	-5.8425e-05	-0.84829	-5.05436e-05
-0.76736	-5.90217e-05	-0.76558	-5.113e-05	-0.72018	-4.8642e-05	-0.78654	-6.15949e-05	-0.81665	-6.43013e-05	-0.82124	-6.60884e-05	-0.71923	-6.57333e-05	-0.74703	-8.97711e-05	-0.7391	-5.92727e-05	-0.8506	-6.94784e-05	-0.83491	-8.14511e-05	-0.8504	-6.90242e-05
-0.76938	-7.28684e-05	-0.76751	-6.16479e-05	-0.72213	-6.16291e-05	-0.78846	-8.25653e-05	-0.81869	-7.54031e-05	-0.82326	-8.48348e-05	-0.72116	-8.32017e-05	-0.749	-9.9246e-05	-0.74105	-7.28086e-05	-0.85264	-8.72308e-05	-0.83701	-9.82006e-05	-0.85243	-8.93499e-05
-0.77135	-8.12417e-05	-0.7696	-7.85821e-05	-0.7242	-7.3821e-05	-0.79053	-9.26208e-05	-0.82065	-8.77203e-05	-0.8253	-9.14871e-05	-0.72315	-9.60611e-05	-0.75101	-0.000111542	-0.74313	-8.58841e-05	-0.85457	-9.87879e-05	-0.83893	-0.000115137	-0.8545	-0.000108603
-0.77339	-9.55351e-05	-0.77151	-8.95467e-05	-0.72615	-8.76748e-05	-0.79252	-0.000106183	-0.82269	-0.000104067	-0.82726	-0.000105623	-0.72524	-0.000108931	-0.75304	-0.000125094	-0.74514	-9.42701e-05	-0.85662	-0.000111825	-0.841	-0.000129034	-0.85638	-0.000116578
-0.77538	-0.000105815	-0.77354	-9.95866e-05	-0.72823	-9.35629e-05	-0.79462	-0.00011382	-0.82468	-0.000111324	-0.82928	-0.000116907	-0.72716	-0.000113287	-0.755	-0.000136581	-0.74713	-0.000112537	-0.85866	-0.000130258	-0.84292	-0.000135678	-0.85839	-0.000128396
-0.7774	-0.000116426	-0.77553	-0.000106647	-0.73024	-0.000106021	-0.79658	-0.000124693	-0.82675	-0.000124114	-0.83127	-0.00012947	-0.72916	-0.000123047	-0.757	-0.000150869	-0.74915	-0.000119656	-0.86067	-0.000139497	-0.84495	-0.000152028	-0.86041	-0.00013826
-0.77938	-0.000122854	-0.77755	-0.000114895	-0.7322	-0.000114729	-0.79851	-0.000138738	-0.82871	-0.000133129	-0.83328	-0.00014238	-0.73119	-0.00013511	-0.75898	-0.000153977	-0.75104	-0.000127933	-0.86267	-0.000153247	-0.84693	-0.000163789	-0.86246	-0.000151038
-0.78139	-0.000128597	-0.77958	-0.000124893	-0.73419	-0.000120925	-0.80056	-0.000144926	-0.83064	-0.000137776	-0.83525	-0.000147678	-0.7332	-0.000143573	-0.76099	-0.000163524	-0.75312	-0.000134081	-0.8646	-0.000159547	-0.84891	-0.000173104	-0.86447	-0.000169934
-0.78336	-0.000136487	-0.78155	-0.000132584	-0.73614	-0.000130826	-0.80248	-0.000153069	-0.83267	-0.000152171	-0.83726	-0.000156045	-0.73527	-0.000153718	-0.76306	-0.000171886	-0.75512	-0.000141082	-0.8666	-0.000165957	-0.85099	-0.000185365	-0.86636	-0.00017605
-0.7854	-0.000147431	-0.78356	-0.000142847	-0.73813	-0.000135279	-0.80462	-0.000159724	-0.83472	-0.000158905	-0.83931	-0.000165105	-0.7372	-0.000156149	-0.765	-0.000179864	-0.7571	-0.000153371	-0.86867	-0.000183948	-0.85298	-0.000188147	-0.86837	-0.000183116
-0.78739	-0.000154884	-0.78557	-0.00014846	-0.74022	-0.000142147	-0.80661	-0.000165949	-0.83671	-0.000164378	-0.8413	-0.000174321	-0.73918	-0.00016313	-0.76699	-0.000197131	-0.75909	-0.000161114	-0.87064	-0.000195211	-0.85495	-0.00020223	-0.87046	-0.000189708
-0.78942	-0.000159218	-0.78754	-0.000150816	-0.74212	-0.00014706	-0.80855	-0.000179627	-0.83873	-0.000171846	-0.84324	-0.000184847	-0.74118	-0.000170539	-0.76897	-0.000196735	-0.76099	-0.000166885	-0.87266	-0.000202231	-0.85693	-0.000209932	-0.87244	-0.000202187
-0.79138	-0.000161717	-0.78963	-0.000161387	-0.74417	-0.000153114	-0.81054	-0.000184587	-0.8407	-0.000176558	-0.84526	-0.000187425	-0.74322	-0.000177992	-0.77094	-0.000202771	-0.7631	-0.000170208	-0.87454	-0.000207997	-0.85896	-0.000221731	-0.87446	-0.000218513
-0.79333	-0.000173484	-0.79159	-0.000166641	-0.74611	-0.00016307	-0.81255	-0.000190788	-0.84265	-0.000188539	-0.84729	-0.000193257	-0.74524	-0.000186996	-0.77302	-0.000210704	-0.76507	-0.000176302	-0.8766	-0.00021522	-0.86096	-0.000229803	-0.87632	-0.000220642
-0.79535	-0.000180722	-0.79356	-0.000173896	-0.74815	-0.000163773	-0.81457	-0.000195819	-0.84471	-0.000195201	-0.84932	-0.000202585	-0.74723	-0.00018671	-0.77496	-0.000216449	-0.76714	-0.000187656	-0.87864	-0.000230742	-0.86293	-0.00023469	-0.87853	-0.000232038
-0.79739	-0.000186092	-0.79561	-0.000178967	-0.75018	-0.00017348	-0.81659	-0.000200206	-0.84672	-0.000202895	-0.8513	-0.000207894	-0.74922	-0.000193834	-0.77703	-0.000229121	-0.76912	-0.000192874	-0.88058	-0.000239069	-0.86499	-0.000245402	-0.88052	-0.000240189
-0.7994	-0.000193439	-0.79753	-0.000182389	-0.75214	-0.00017534	-0.81858	-0.000211975	-0.84867	-0.000206032	-0.85324	-0.000218623	-0.75118	-0.000200366	-0.77896	-0.000230992	-0.77101	-0.000201021	-0.88265	-0.00024887	-0.86694	-0.000254255	-0.8825	-0.000246507
-0.80134	-0.000192627	-0.79963	-0.000191512	-0.75412	-0.000180881	-0.82057	-0.000216851	-0.85077	-0.000208598	-0.85527	-0.000220236	-0.75322	-0.000208171	-0.78098	-0.000237168	-0.77312	-0.000204038	-0.88457	-0.00025316	-0.86888	-0.000265888	-0.8845	-0.000263834
-0.80336	-0.000203981	-0.80152	-0.000197971	-0.75608	-0.00019166	-0.82249	-0.000219896	-0.85261	-0.000218441	-0.85726	-0.000227389	-0.75528	-0.000213849	-0.78301	-0.000243019	-0.77504	-0.000208464	-0.88665	-0.000260399	-0.87099	-0.000273212	-0.88644	-0.000265357
-0.80539	-0.000207791	-0.80356	-0.000202436	-0.75813	-0.000189922	-0.82456	-0.000223857	-0.85472	-0.000225256	-0.85932	-0.000232379	-0.75725	-0.000212951	-0.78497	-0.000248621	-0.77713	-0.000218545	-0.88869	-0.000275979	-0.87294	-0.000276365	-0.8885	-0.000277358
-0.80742	-0.000213266	-0.80558	-0.000205988	-0.76018	-0.000195786	-0.82658	-0.000229142	-0.85667	-0.000230535	-0.86127	-0.000240353	-0.75924	-0.000219063	-0.78697	-0.00026028	-0.77911	-0.000220575	-0.89078	-0.000284987	-0.87495	-0.000287695	-0.89049	-0.000282396
-0.80939	-0.000219177	-0.80756	-0.000209382	-0.76216	-0.000199797	-0.82857	-0.000239169	-0.85867	-0.000235252	-0.86324	-0.000248668	-0.76117	-0.00022673	-0.78895	-0.000261014	-0.78103	-0.000225541	-0.89275	-0.000294618	-0.87702	-0.000299118	-0.89247	-0.000296051
-0.81131	-0.000215304	-0.80962	-0.000216487	-0.76416	-0.000204957	-0.83058	-0.000242532	-0.86066	-0.00023543	-0.86524	-0.000247243	-0.76322	-0.000232111	-0.79093	-0.000266559	-0.78308	-0.000230935	-0.89472	-0.00029827	-0.87902	-0.000307826	-0.89457	-0.000311262
-0.81332	-0.00022486	-0.81156	-0.000220393	-0.76609	-0.00021389	-0.83257	-0.000247973	-0.86262	-0.000248299	-0.86731	-0.000255767	-0.76521	-0.000238619	-0.79295	-0.000272039	-0.78505	-0.000231163	-0.89674	-0.00030763	-0.8811	-0.000319075	-0.89647	-0.000316957
-0.8154	-0.000232949	-0.81354	-0.000229277	-0.76815	-0.00021417	-0.83457	-0.000251457	-0.8647	-0.000251636	-0.86934	-0.000260816	-0.76729	-0.000238628	-0.79498	-0.000278166	-0.78716	-0.000241555	-0.8987	-0.000321999	-0.88306	-0.00032099	-0.89851	-0.000322337
-0.81747	-0.000238594	-0.81556	-0.000232494	-0.77024	-0.000222399	-0.83656	-0.000253985	-0.86676	-0.000258588	-0.8713	-0.000267554	-0.7692	-0.000244183	-0.79705	-0.000288529	-0.78908	-0.000246554	-0.90068	-0.000330879	-0.88508	-0.000332597	-0.9005	-0.000334611
-0.81941	-0.000242448	-0.81756	-0.000233291	-0.77217	-0.000223392	-0.83857	-0.000263016	-0.86865	-0.000262824	-0.87326	-0.000274267	-0.7711	-0.000248187	-0.79901	-0.000288462	-0.79104	-0.000251612	-0.90276	-0.000341534	-0.88704	-0.000340911	-0.90247	-0.000342948
-0.82136	-0.000243737	-0.81959	-0.000242374	-0.77418	-0.000226791	-0.84053	-0.000266983	-0.8707	-0.000263055	-0.87525	-0.000275247	-0.77319	-0.000254329	-0.80095	-0.00029412	-0.79313	-0.000255475	-0.90472	-0.000349338	-0.88904	-0.00035484	-0.90458	-0.000362036
-0.8234	-0.00025276	-0.82157	-0.000247988	-0.77611	-0.000236056	-0.84256	-0.000271973	-0.87263	-0.000272504	-0.87728	-0.000284313	-0.77519	-0.000260788	-0.803	-0.000296172	-0.79502	-0.000255448	-0.90668	-0.000355742	-0.89109	-0.000365565	-0.90652	-0.000366196
-0.82544	-0.000256208	-0.82353	-0.000252098	-0.77816	-0.00023458	-0.84461	-0.000274897	-0.87466	-0.000277619	-0.87931	-0.000286447	-0.77723	-0.000260126	-0.80496	-0.000302878	-0.79711	-0.000266012	-0.9087	-0.000371936	-0.89307	-0.000368268	-0.90848	-0.000377801
-0.82742	-0.000260952	-0.82557	-0.000253069	-0.78019	-0.00024138	-0.84657	-0.000277826	-0.87672	-0.000282286	-0.88129	-0.000296182	-0.7792	-0.000264454	-0.80709	-0.000312035	-0.79906	-0.000268309	-0.91073	-0.000383643	-0.89509	-0.000382027	-0.91043	-0.000390205
-0.82946	-0.000265265	-0.82758	-0.000257104	-0.7822	-0.000243989	-0.84859	-0.000288922	-0.87869	-0.000286937	-0.88324	-0.000300263	-0.78112	-0.000268067	-0.80899	-0.000315448	-0.80106	-0.000274669	-0.91282	-0.000395986	-0.89703	-0.000392955	-0.91244	-0.000402443
-0.83135	-0.000265428	-0.82957	-0.000264915	-0.78413	-0.000246447	-0.8505	-0.000291281	-0.88075	-0.000290132	-0.88525	-0.000299419	-0.78328	-0.000276387	-0.81093	-0.00031911	-0.80308	-0.000275743	-0.91471	-0.000405094	-0.89901	-0.000405956	-0.91462	-0.000423846
-0.83338	-0.000272463	-0.83159	-0.000269765	-0.78613	-0.000253172	-0.85256	-0.000294161	-0.88263	-0.000298926	-0.88725	-0.000307036	-0.78522	-0.000283587	-0.81298	-0.000323737	-0.80505	-0.000277749	-0.91668	-0.000418272	-0.90111	-0.00041862	-0.9165	-0.000431883
-0.83531	-0.000276864	-0.83352	-0.000275352	-0.78814	-0.000256797	-0.85456	-0.000296562	-0.88462	-0.000301364	-0.88942	-0.000314273	-0.78727	-0.000278364	-0.815	-0.000326701	-0.80713	-0.00028553	-0.91871	-0.000434352	-0.90304	-0.000425078	-0.91847	-0.000442064
-0.8374	-0.000283865	-0.83559	-0.000276005	-0.79013	-0.000259776	-0.85657	-0.000299531	-0.88674	-0.000311007	-0.89143	-0.000320455	-0.78926	-0.000284199	-0.81709	-0.000340321	-0.8091	-0.000291695	-0.92072	-0.000448965	-0.90507	-0.000437851	-0.92048	-0.000459209
-0.83941	-0.000289556	-0.83752	-0.000276303	-0.79217	-0.000260274	-0.85858	-0.000312151	-0.88873	-0.000313288	-0.89342	-0.000327598	-0.79116	-0.000288589	-0.81897	-0.000339373	-0.81107	-0.000297743	-0.92278	-0.000462336	-0.907	-0.000452904	-0.92243	-0.000472792
-0.84133	-0.000286218	-0.83955	-0.000284546	-0.79418	-0.00026351	-0.86051	-0.000312411	-0.89087	-0.000316126	-0.89536	-0.000327504	-0.7932	-0.000295107	-0.82093	-0.00034319	-0.8131	-0.000300001	-0.92479	-0.000474743	-0.90903	-0.000466761	-0.92453	-0.000501221
-0.84341	-0.000293685	-0.84156	-0.000292026	-0.79613	-0.000272543	-0.86251	-0.000316472	-0.89278	-0.000326944	-0.89737	-0.000334275	-0.79527	-0.000299213	-0.82294	-0.000346243	-0.81503	-0.000299361	-0.92667	-0.000485738	-0.9111	-0.000484255	-0.92643	-0.000511886
-0.84542	-0.000298908	-0.84349	-0.000296114	-0.79811	-0.000273578	-0.86458	-0.000316637	-0.89478	-0.000327555	-0.8994	-0.000338963	-0.79724	-0.000299196	-0.82497	-0.000351978	-0.81711	-0.000309004	-0.92873	-0.000510499	-0.91308	-0.000492385	-0.92834	-0.000529415
-0.84736	-0.000304517	-0.84557	-0.000298439	-0.80015	-0.000277262	-0.86653	-0.000320084	-0.89685	-0.000335431	-0.90138	-0.000341759	-0.79923	-0.000303092	-0.82704	-0.000362945	-0.8191	-0.000313036	-0.93067	-0.000527055	-0.9151	-0.000511899	-0.93047	-0.000548455
-0.84941	-0.000310449	-0.84754	-0.000299964	-0.80218	-0.0002802	-0.86859	-0.000331748	-0.89876	-0.000339008	-0.90341	-0.000355643	-0.80117	-0.000308651	-0.82905	-0.000362881	-0.82107	-0.000318964	-0.9327	-0.000543423	-0.91703	-0.00052783	-0.93254	-0.000567971
-0.85139	-0.000308266	-0.84951	-0.000308833	-0.80415	-0.000281165	-0.8705	-0.000332264	-0.90084	-0.00034037	-0.90539	-0.000354887	-0.80319	-0.000312694	-0.8309	-0.000366378	-0.82307	-0.000321143	-0.93469	-0.000561514	-0.91902	-0.000547648	-0.93465	-0.000598899
-0.85337	-0.000316318	-0.85157	-0.000312622	-0.80612	-0.000292523	-0.8725	-0.000336832	-0.90277	-0.000350533	-0.90738	-0.000359118	-0.80522	-0.000322545	-0.83296	-0.000372208	-0.82506	-0.000320237	-0.93668	-0.000579158	-0.92101	-0.000566733	-0.93654	-0.000614555
-0.85541	-0.000320493	-0.85354	-0.000315879	-0.80814	-0.000292239	-0.87451	-0.000339622	-0.9048	-0.000353135	-0.90944	-0.00036491	-0.80719	-0.000317722	-0.83496	-0.000372028	-0.8271	-0.000329359	-0.93869	-0.00060692	-0.92305	-0.000582903	-0.93845	-0.000638763
-0.85742	-0.000323843	-0.85553	-0.000319302	-0.81015	-0.000295967	-0.87649	-0.000342164	-0.90679	-0.000359423	-0.91143	-0.000370811	-0.80924	-0.000322751	-0.83711	-0.000385607	-0.82906	-0.000335233	-0.94069	-0.000629889	-0.92504	-0.000602242	-0.94048	-0.000663443
-0.8595	-0.000330981	-0.85749	-0.000318267	-0.81217	-0.000295825	-0.87861	-0.000351563	-0.90884	-0.00036465	-0.91339	-0.00037791	-0.81112	-0.000325862	-0.83899	-0.000383826	-0.83104	-0.000341638	-0.94281	-0.000652025	-0.92702	-0.000625571	-0.94249	-0.000692099
-0.86139	-0.000329142	-0.85954	-0.000325331	-0.81422	-0.000298186	-0.88051	-0.000352167	-0.91082	-0.000364132	-0.91542	-0.000382626	-0.81319	-0.000331415	-0.84097	-0.000388775	-0.83302	-0.000342491	-0.94476	-0.000672996	-0.92906	-0.000653542	-0.94454	-0.000728845
-0.86345	-0.000336977	-0.8616	-0.000333283	-0.81612	-0.000305378	-0.8825	-0.000354823	-0.91285	-0.000371474	-0.91738	-0.000387398	-0.81521	-0.000339801	-0.84301	-0.000391802	-0.83498	-0.000342271	-0.94671	-0.00069956	-0.93111	-0.000678158	-0.94654	-0.00075275
-0.86542	-0.000340817	-0.86355	-0.000336956	-0.81814	-0.000309939	-0.88457	-0.000362782	-0.91474	-0.000379317	-0.91946	-0.000394346	-0.81722	-0.000338462	-0.84498	-0.000395398	-0.83712	-0.000351926	-0.94875	-0.000728971	-0.93307	-0.000697946	-0.94847	-0.000786596
-0.86752	-0.000347633	-0.86558	-0.000338989	-0.82014	-0.000313784	-0.88664	-0.000366012	-0.91682	-0.000386243	-0.92142	-0.000399438	-0.81922	-0.000341954	-0.84706	-0.000405949	-0.83908	-0.00035729	-0.95072	-0.000758365	-0.93508	-0.000727908	-0.95049	-0.000820307
-0.86958	-0.000350749	-0.86765	-0.000343514	-0.82218	-0.000314144	-0.88868	-0.000374053	-0.91877	-0.000389173	-0.92335	-0.000410093	-0.82119	-0.000345208	-0.84907	-0.000406279	-0.84106	-0.000364918	-0.95275	-0.000789243	-0.93702	-0.000756994	-0.95248	-0.000855321
-0.87144	-0.000349469	-0.86967	-0.000348876	-0.82416	-0.000315207	-0.89066	-0.000373667	-0.92085	-0.000389968	-0.92541	-0.000410727	-0.82322	-0.000349368	-0.85093	-0.000412549	-0.84304	-0.000366616	-0.95478	-0.000820441	-0.93902	-0.000790138	-0.95457	-0.000910429
-0.8735	-0.000357237	-0.87172	-0.000352306	-0.8261	-0.00032446	-0.8926	-0.000375961	-0.92273	-0.000400802	-0.92736	-0.000418174	-0.82516	-0.000358641	-0.85308	-0.000413407	-0.84513	-0.000366427	-0.95674	-0.000849491	-0.94102	-0.000827517	-0.95654	-0.000941033
-0.87557	-0.000360822	-0.87371	-0.000358525	-0.82814	-0.000326249	-0.89461	-0.00038194	-0.92476	-0.000409372	-0.92942	-0.00042291	-0.82718	-0.000357785	-0.85491	-0.000416974	-0.84715	-0.000374831	-0.95868	-0.000893401	-0.9431	-0.000857099	-0.95846	-0.000987391
-0.87754	-0.000366609	-0.87572	-0.000362863	-0.83014	-0.000328982	-0.89661	-0.000385952	-0.92682	-0.000414675	-0.93144	-0.000430815	-0.8292	-0.000360241	-0.8571	-0.000429348	-0.84905	-0.00038026	-0.96068	-0.0009305	-0.9451	-0.000895394	-0.9605	-0.00104
-0.87954	-0.000372899	-0.87765	-0.00036103	-0.83212	-0.000332276	-0.89868	-0.000394116	-0.92883	-0.000421399	-0.93339	-0.000443145	-0.83109	-0.000364115	-0.85903	-0.000429122	-0.85111	-0.000387811	-0.9627	-0.000966659	-0.94704	-0.000935771	-0.96254	-0.00109
-0.88151	-0.000367595	-0.87967	-0.000368618	-0.83419	-0.000330532	-0.90065	-0.000394051	-0.93085	-0.000421314	-0.93539	-0.000443319	-0.83317	-0.000370259	-0.861	-0.000431308	-0.85304	-0.000388707	-0.96473	-0.00101	-0.94902	-0.000980711	-0.96448	-0.00115
-0.88349	-0.000377474	-0.88169	-0.000375303	-0.8361	-0.00033977	-0.90264	-0.000396433	-0.93284	-0.000434133	-0.93736	-0.000454101	-0.83523	-0.000377167	-0.86296	-0.000436309	-0.85505	-0.000391246	-0.96667	-0.00105	-0.95102	-0.00103	-0.96657	-0.00121
-0.8855	-0.000380073	-0.88373	-0.000379952	-0.83815	-0.000343007	-0.90463	-0.000401507	-0.93473	-0.000439928	-0.9394	-0.000460197	-0.83724	-0.000374912	-0.86495	-0.000438285	-0.85716	-0.000397071	-0.96864	-0.00111	-0.95303	-0.00107	-0.96846	-0.00127
-0.88748	-0.000385203	-0.88563	-0.000384268	-0.84012	-0.000346525	-0.90667	-0.000408298	-0.93681	-0.000445249	-0.94142	-0.00047036	-0.83927	-0.000377158	-0.86707	-0.00045179	-0.85908	-0.000402722	-0.9707	-0.00115	-0.95508	-0.00113	-0.97051	-0.00134
-0.88954	-0.000392555	-0.88769	-0.000386179	-0.84217	-0.000345706	-0.90865	-0.000413617	-0.93885	-0.000451857	-0.94342	-0.00048334	-0.84117	-0.000380395	-0.86901	-0.00045232	-0.86108	-0.00041077	-0.97268	-0.00121	-0.95706	-0.00118	-0.97249	-0.00141
-0.89144	-0.000388457	-0.88967	-0.000390216	-0.84415	-0.000347425	-0.91068	-0.000418096	-0.94086	-0.000456141	-0.94548	-0.000485284	-0.84322	-0.000386233	-0.87098	-0.000457785	-0.86311	-0.00041611	-0.97473	-0.00126	-0.95903	-0.00124	-0.97448	-0.0015
-0.89348	-0.00039581	-0.89166	-0.00039365	-0.84609	-0.000355334	-0.91259	-0.000419559	-0.94287	-0.000467641	-0.94745	-0.00049408	-0.84517	-0.000394508	-0.87302	-0.00045967	-0.865	-0.000416523	-0.97671	-0.00131	-0.96109	-0.00132	-0.97659	-0.00157
-0.89548	-0.000399734	-0.89364	-0.000400831	-0.84816	-0.000357425	-0.91459	-0.000424342	-0.94482	-0.000474926	-0.94947	-0.000504307	-0.84723	-0.00039495	-0.87496	-0.000462807	-0.86713	-0.000425705	-0.97868	-0.00139	-0.96305	-0.00137	-0.9785	-0.00166
-0.89743	-0.000408515	-0.89569	-0.000403098	-0.85012	-0.00036082	-0.91665	-0.000425934	-0.94684	-0.000482951	-0.95138	-0.000513279	-0.84924	-0.000397773	-0.87704	-0.000476117	-0.86909	-0.000432373	-0.98076	-0.00145	-0.96509	-0.00145	-0.98056	-0.00176
-0.89947	-0.000412611	-0.8976	-0.000401332	-0.85214	-0.000363329	-0.91869	-0.000438105	-0.94878	-0.000492214	-0.95341	-0.000530339	-0.85121	-0.000401421	-0.87903	-0.000474277	-0.87109	-0.000439433	-0.9827	-0.00152	-0.96708	-0.00153	-0.9825	-0.00185
-0.90156	-0.000409694	-0.89957	-0.000412416	-0.85421	-0.000362714	-0.92068	-0.000437097	-0.95094	-0.000494224	-0.95545	-0.000534686	-0.85322	-0.000403926	-0.88102	-0.000478211	-0.87305	-0.000445563	-0.98475	-0.00159	-0.969	-0.00161	-0.98453	-0.00197
-0.90351	-0.000415558	-0.90165	-0.000416701	-0.85615	-0.000371071	-0.92264	-0.000441594	-0.95287	-0.000508378	-0.9574	-0.000547759	-0.85521	-0.000414151	-0.88299	-0.00048225	-0.87502	-0.000446039	-0.98669	-0.00166	-0.97106	-0.0017	-0.98654	-0.00208
-0.90548	-0.000420993	-0.90366	-0.000421653	-0.85817	-0.000375293	-0.92462	-0.00044533	-0.95484	-0.000514564	-0.9594	-0.000559011	-0.85722	-0.000414117	-0.88507	-0.000491049	-0.87709	-0.000456111	-0.98867	-0.00175	-0.973	-0.0018	-0.9886	-0.00219
-0.90748	-0.000427283	-0.90558	-0.000424	-0.86014	-0.000376556	-0.92662	-0.000450255	-0.95679	-0.000526621	-0.96143	-0.000570766	-0.85922	-0.000415779	-0.88722	-0.000500588	-0.87904	-0.000463455	-0.99075	-0.00184	-0.97509	-0.0019	-0.99048	-0.00232
-0.90952	-0.000431483	-0.9076	-0.000426444	-0.86222	-0.000380876	-0.92863	-0.000461395	-0.95886	-0.000535945	-0.96346	-0.000589371	-0.86122	-0.000420346	-0.88915	-0.000499207	-0.88108	-0.000471444	-0.99269	-0.00193	-0.97703	-0.00201	-0.99261	-0.00246
-0.91143	-0.000428819	-0.9097	-0.000433081	-0.86412	-0.000379181	-0.93058	-0.00045986	-0.96085	-0.000539279	-0.96535	-0.000596492	-0.8632	-0.000425053	-0.89113	-0.000505966	-0.88308	-0.000479707	-0.9947	-0.00202	-0.97905	-0.00212	-0.99449	-0.00262
-0.91346	-0.000435302	-0.91165	-0.00043858	-0.86608	-0.0003868	-0.93263	-0.000464957	-0.96276	-0.000555582	-0.96744	-0.000613267	-0.86521	-0.000434317	-0.89313	-0.000507878	-0.88513	-0.000480534	-0.99663	-0.00212	-0.98108	-0.00225	-0.99648	-0.00276
-0.91544	-0.000440909	-0.91366	-0.000442258	-0.86808	-0.000386691	-0.93465	-0.000471438	-0.96487	-0.000566469	-0.96948	-0.000631151	-0.86722	-0.000431714	-0.89517	-0.000512116	-0.88707	-0.000492607	-0.99876	-0.00224	-0.98307	-0.00238	-0.99842	-0.00293
-0.91754	-0.000448577	-0.91567	-0.000446098	-0.87012	-0.000392351	-0.93667	-0.00047805	-0.96689	-0.000580094	-0.97142	-0.000645244	-0.86914	-0.00043647	-0.89718	-0.000526877	-0.88917	-0.000502542	-1.00071	-0.00235	-0.98508	-0.00251	-1.0005	-0.00311
-0.91946	-0.000452323	-0.91768	-0.00044582	-0.8721	-0.000396366	-0.93866	-0.000488872	-0.96881	-0.000591508	-0.97334	-0.000666664	-0.87117	-0.00043996	-0.89911	-0.000526433	-0.89119	-0.000510233	-1.00275	-0.00247	-0.98702	-0.00267	-1.00257	-0.00329
-0.92146	-0.000448925	-0.91973	-0.000457406	-0.8741	-0.000396681	-0.9407	-0.00048583	-0.97086	-0.000596588	-0.97536	-0.000679498	-0.87323	-0.000446077	-0.90115	-0.000531718	-0.89308	-0.000517728	-1.00466	-0.00261	-0.98907	-0.00282	-1.00454	-0.0035
-0.92351	-0.000457171	-0.92171	-0.000458703	-0.87608	-0.000405543	-0.94258	-0.000492994	-0.97282	-0.000616923	-0.97741	-0.000700035	-0.87526	-0.000457294	-0.90312	-0.000537005	-0.89522	-0.000521192	-1.00671	-0.00273	-0.99111	-0.003	-1.0065	-0.0037
-0.92552	-0.00046038	-0.92366	-0.000467754	-0.87809	-0.000404475	-0.94464	-0.000496821	-0.97487	-0.00063083	-0.97947	-0.000724236	-0.87718	-0.000455271	-0.90516	-0.000542822	-0.89716	-0.000531059	-1.00874	-0.00288	-0.99303	-0.00317	-1.00845	-0.00392
-0.92753	-0.000466517	-0.92566	-0.0004695	-0.88018	-0.000407571	-0.94664	-0.000503798	-0.97685	-0.000650142	-0.98139	-0.000743207	-0.87911	-0.000460175	-0.90718	-0.000553617	-0.89924	-0.000542059	-1.01071	-0.00304	-0.99507	-0.00336	-1.01051	-0.00415
-0.92951	-0.000473553	-0.92764	-0.000468884	-0.88211	-0.000412065	-0.94861	-0.000516532	-0.97879	-0.000664232	-0.9834	-0.000771565	-0.88124	-0.000462816	-0.90912	-0.000556076	-0.90118	-0.000553879	-1.01276	-0.0032	-0.99703	-0.00356	-1.01261	-0.0044
-0.93145	-0.000473165	-0.92973	-0.000478893	-0.88416	-0.000413172	-0.95062	-0.00051584	-0.98086	-0.000675842	-0.98534	-0.000793861	-0.88313	-0.000467041	-0.9112	-0.000562959	-0.90319	-0.000564876	-1.01472	-0.00337	-0.99902	-0.00377	-1.01453	-0.00467
-0.93351	-0.000478939	-0.93167	-0.000483624	-0.88628	-0.000422092	-0.95257	-0.000522698	-0.98275	-0.00069825	-0.98744	-0.000819414	-0.88537	-0.000484809	-0.91312	-0.000568816	-0.90526	-0.000569572	-1.01665	-0.00355	-1.00103	-0.004	-1.0166	-0.00493
-0.93554	-0.000485127	-0.93362	-0.00048944	-0.88818	-0.000422707	-0.95465	-0.000530525	-0.98488	-0.000715476	-0.98948	-0.000848036	-0.88737	-0.00047901	-0.91513	-0.000575695	-0.90723	-0.000584487	-1.01868	-0.00375	-1.00308	-0.00423	-1.01854	-0.00523
-0.93752	-0.000490069	-0.93566	-0.000493549	-0.89025	-0.000428437	-0.95666	-0.000537903	-0.98686	-0.000738056	-0.99139	-0.00087836	-0.88923	-0.000485144	-0.91718	-0.000588727	-0.9092	-0.000595725	-1.02074	-0.00395	-1.00502	-0.00448	-1.02056	-0.00553
-0.93948	-0.000494961	-0.93764	-0.000493791	-0.89224	-0.000430188	-0.95861	-0.000548917	-0.98884	-0.000757207	-0.99342	-0.000916076	-0.89129	-0.000488303	-0.9191	-0.000590778	-0.91114	-0.00060923	-1.02272	-0.00417	-1.00699	-0.00475	-1.02252	-0.00584
-0.94152	-0.00049126	-0.93967	-0.000504252	-0.89421	-0.000429478	-0.96066	-0.00055184	-0.99084	-0.000775194	-0.99542	-0.000945463	-0.89328	-0.000494508	-0.92114	-0.000599642	-0.91312	-0.000624378	-1.02473	-0.0044	-1.00909	-0.00502	-1.02455	-0.00619
-0.94351	-0.000501778	-0.94164	-0.000510036	-0.89621	-0.000438199	-0.96262	-0.000559134	-0.99282	-0.000802627	-0.99745	-0.000983409	-0.89538	-0.000506456	-0.92314	-0.00060572	-0.91524	-0.00063202	-1.02673	-0.00463	-1.01107	-0.00532	-1.02661	-0.00652
-0.94548	-0.000506744	-0.94364	-0.000514679	-0.89822	-0.000436939	-0.96461	-0.000564591	-0.99488	-0.000828023	-0.99946	-0.00102	-0.89734	-0.000508066	-0.92517	-0.000612647	-0.91719	-0.0006456	-1.02866	-0.00489	-1.01306	-0.00562	-1.02862	-0.00689
-0.94757	-0.000511396	-0.94559	-0.000519344	-0.90026	-0.000446073	-0.96666	-0.000575075	-0.99688	-0.00085416	-1.0014	-0.00106	-0.89926	-0.000511383	-0.92719	-0.000628985	-0.91918	-0.000662857	-1.03068	-0.00517	-1.01506	-0.00594	-1.03054	-0.00727
-0.94947	-0.000521293	-0.94756	-0.000521949	-0.90224	-0.000445687	-0.9686	-0.000588524	-0.99881	-0.000885275	-1.00339	-0.00112	-0.90129	-0.00051698	-0.92908	-0.000635738	-0.92121	-0.000681021	-1.03267	-0.00545	-1.01699	-0.00627	-1.0326	-0.00767
-0.95144	-0.000519281	-0.9497	-0.000527951	-0.90431	-0.000447357	-0.97063	-0.000590564	-1.00082	-0.000909192	-1.0054	-0.00116	-0.9033	-0.000523072	-0.93113	-0.000643362	-0.92317	-0.000697943	-1.03474	-0.00575	-1.01904	-0.00663	-1.03449	-0.00809
-0.95348	-0.00052587	-0.95163	-0.000536535	-0.90619	-0.000454676	-0.97262	-0.000599457	-1.00276	-0.000945965	-1.00736	-0.00121	-0.90535	-0.000536371	-0.93308	-0.000650486	-0.92519	-0.000708751	-1.03669	-0.00606	-1.02103	-0.00699	-1.03664	-0.0085
-0.95546	-0.000528632	-0.95362	-0.000543033	-0.90818	-0.000456851	-0.97466	-0.000610609	-1.0048	-0.00098057	-1.00948	-0.00127	-0.9073	-0.000536226	-0.93513	-0.000661375	-0.9272	-0.000728554	-1.03866	-0.00639	-1.02308	-0.00736	-1.03855	-0.00894
-0.95747	-0.000534856	-0.95564	-0.000547002	-0.91029	-0.000460711	-0.97668	-0.000623428	-1.0069	-0.00102	-1.01138	-0.00132	-0.90925	-0.000540627	-0.93721	-0.000680867	-0.92923	-0.000747933	-1.04074	-0.00674	-1.02504	-0.00777	-1.04052	-0.0094
-0.95946	-0.000542208	-0.95762	-0.000546979	-0.9122	-0.000463618	-0.97863	-0.000637695	-1.00887	-0.00106	-1.01344	-0.0014	-0.91123	-0.00054665	-0.93916	-0.000685785	-0.93124	-0.000770242	-1.04276	-0.00712	-1.02701	-0.00817	-1.04254	-0.00985
-0.96148	-0.000542654	-0.95964	-0.000558696	-0.91417	-0.000464848	-0.98071	-0.000640607	-1.01089	-0.00109	-1.01544	-0.00146	-0.91327	-0.000555182	-0.94111	-0.000698873	-0.93317	-0.000795505	-1.04477	-0.00749	-1.02907	-0.00859	-1.04456	-0.01037
-0.96352	-0.00054869	-0.96167	-0.000563067	-0.9162	-0.00047375	-0.98262	-0.000654327	-1.01282	-0.00114	-1.01738	-0.00154	-0.91531	-0.000567366	-0.94311	-0.000708424	-0.93521	-0.000810224	-1.04666	-0.00788	-1.03106	-0.00906	-1.04721	-0.011
-0.96545	-0.000554899	-0.96369	-0.000572678	-0.91824	-0.000474519	-0.9846	-0.000666041	-1.01483	-0.00119	-1.01947	-0.00161	-0.91726	-0.000570084	-0.94509	-0.000719935	-0.93719	-0.000833686	-1.04873	-0.0083	-1.03312	-0.0095	-1.04989	-0.01162
-0.96752	-0.000561452	-0.96567	-0.000575638	-0.92028	-0.000478782	-0.98661	-0.000681723	-1.01678	-0.00124	-1.02142	-0.00169	-0.91928	-0.00057926	-0.94715	-0.000740289	-0.9392	-0.000860349	-1.05073	-0.00872	-1.03508	-0.00996	-1.05199	-0.01217
-0.96954	-0.000569105	-0.96762	-0.000578063	-0.92224	-0.000481506	-0.98864	-0.00069525	-1.01885	-0.0013	-1.02341	-0.00179	-0.92125	-0.000585367	-0.94911	-0.000751813	-0.94119	-0.000889561	-1.05272	-0.00917	-1.03704	-0.01044	-1.05395	-0.01271
-0.97158	-0.000567074	-0.96962	-0.000588427	-0.92422	-0.000484065	-0.99066	-0.000705317	-1.02085	-0.00135	-1.02541	-0.00188	-0.92327	-0.000593586	-0.95115	-0.000765087	-0.94323	-0.000919558	-1.0548	-0.00964	-1.03979	-0.01108	-1.05589	-0.01325
-0.9735	-0.000573333	-0.97171	-0.000594987	-0.92615	-0.000490473	-0.9926	-0.000721209	-1.02283	-0.00141	-1.02737	-0.00198	-0.92539	-0.000608023	-0.95313	-0.000778294	-0.94519	-0.000940862	-1.05674	-0.01011	-1.04242	-0.01172	-1.05791	-0.01383
-0.97547	-0.00057885	-0.97361	-0.000602827	-0.92816	-0.000495168	-0.9946	-0.000736611	-1.02481	-0.00148	-1.02949	-0.00209	-0.9273	-0.000612293	-0.95514	-0.000794067	-0.94723	-0.000973269	-1.05936	-0.01073	-1.04445	-0.01226	-1.0599	-0.01437
-0.97758	-0.000589719	-0.97559	-0.000607995	-0.93022	-0.000500922	-0.9967	-0.000755445	-1.02683	-0.00155	-1.03139	-0.00221	-0.92926	-0.000619502	-0.95724	-0.000819973	-0.94927	-0.001	-1.06212	-0.01142	-1.04646	-0.01277	-1.0619	-0.01494
-0.97952	-0.000596821	-0.97761	-0.000609258	-0.93224	-0.000505155	-0.99866	-0.000773038	-1.0289	-0.00163	-1.03348	-0.00234	-0.93126	-0.000627553	-0.95916	-0.000834651	-0.9512	-0.00104	-1.06409	-0.01194	-1.0484	-0.01331	-1.06399	-0.01553
-0.98154	-0.000596616	-0.9796	-0.000623494	-0.93423	-0.00050422	-1.00067	-0.000787358	-1.0309	-0.00171	-1.03541	-0.00247	-0.93323	-0.000638209	-0.96114	-0.000855116	-0.9532	-0.00108	-1.06609	-0.0125	-1.05046	-0.01387	-1.06598	-0.01609
-0.98354	-0.000603006	-0.98165	-0.000631483	-0.93619	-0.000514495	-1.0026	-0.000805894	-1.03287	-0.00179	-1.03742	-0.00262	-0.9353	-0.000656496	-0.96318	-0.000870494	-0.9552	-0.00111	-1.06808	-0.01307	-1.05242	-0.0144	-1.06795	-0.01667
-0.98547	-0.000611635	-0.98364	-0.000637874	-0.93816	-0.000517069	-1.00465	-0.000827288	-1.03485	-0.00188	-1.0395	-0.00277	-0.93732	-0.000662076	-0.96512	-0.000889557	-0.95721	-0.00115	-1.07006	-0.01363	-1.05444	-0.01496	-1.06992	-0.01725
-0.98759	-0.000617836	-0.98566	-0.000645015	-0.94022	-0.000520412	-1.00658	-0.000853465	-1.03684	-0.00199	-1.0414	-0.00293	-0.93927	-0.000671935	-0.9672	-0.000921613	-0.95929	-0.00119	-1.07212	-0.01424	-1.05641	-0.01551	-1.07192	-0.01783
-0.98958	-0.000628452	-0.9876	-0.000647624	-0.94228	-0.000525399	-1.00867	-0.000876259	-1.03885	-0.00209	-1.04349	-0.00312	-0.94129	-0.00068167	-0.9691	-0.000940315	-0.96119	-0.00124	-1.07405	-0.01482	-1.0584	-0.01607	-1.074	-0.0184
-0.99155	-0.000627682	-0.98963	-0.000659431	-0.94424	-0.00052638	-1.0106	-0.000896627	-1.04084	-0.00219	-1.04546	-0.0033	-0.94323	-0.000690516	-0.97117	-0.000965372	-0.96325	-0.00129	-1.07612	-0.01543	-1.06043	-0.01664	-1.07597	-0.01897
-0.99357	-0.000635254	-0.99169	-0.000665617	-0.94621	-0.000535938	-1.0126	-0.000921623	-1.04288	-0.00233	-1.0474	-0.0035	-0.94526	-0.000711459	-0.97311	-0.000991549	-0.96516	-0.00133	-1.07811	-0.01606	-1.06244	-0.01718	-1.07787	-0.01953
-0.99549	-0.00064247	-0.99363	-0.000677803	-0.9482	-0.000541572	-1.01463	-0.000950369	-1.04491	-0.00245	-1.04949	-0.00371	-0.94727	-0.000719046	-0.97515	-0.00101	-0.96727	-0.00138	-1.08011	-0.01667	-1.06444	-0.01774	-1.07992	-0.02006
-0.99754	-0.000648682	-0.99571	-0.000686993	-0.95029	-0.000545871	-1.01658	-0.000978848	-1.04691	-0.00259	-1.05145	-0.00393	-0.94921	-0.00073264	-0.97723	-0.00105	-0.96932	-0.00143	-1.08224	-0.01731	-1.06639	-0.01828	-1.08197	-0.02063
-0.99959	-0.000661849	-0.9976	-0.000686939	-0.95223	-0.000550561	-1.01869	-0.00101	-1.04889	-0.00273	-1.05347	-0.00418	-0.95125	-0.000742621	-0.97917	-0.00108	-0.97119	-0.00149	-1.0841	-0.01793	-1.06842	-0.01881	-1.084	-0.02116
-1.00155	-0.000661911	-0.99964	-0.0007005	-0.9542	-0.000551275	-1.02067	-0.00104	-1.0509	-0.00288	-1.0554	-0.00443	-0.95323	-0.000756232	-0.98116	-0.00111	-0.97323	-0.00156	-1.08617	-0.01855	-1.07048	-0.01936	-1.0859	-0.02167
-1.00351	-0.000669014	-1.00165	-0.000710975	-0.95624	-0.000563238	-1.02259	-0.00107	-1.05294	-0.00305	-1.05741	-0.0047	-0.95527	-0.000779081	-0.98319	-0.00114	-0.97517	-0.00161	-1.0881	-0.0192	-1.07247	-0.01988	-1.08784	-0.02216
-1.00556	-0.000678001	-1.00361	-0.000719081	-0.95818	-0.000566479	-1.02471	-0.00111	-1.05487	-0.00322	-1.05945	-0.00499	-0.9573	-0.000789826	-0.98511	-0.00118	-0.97723	-0.00168	-1.09006	-0.01981	-1.07443	-0.02038	-1.08988	-0.02264
-1.00753	-0.000686435	-1.00565	-0.000728563	-0.96025	-0.000572458	-1.02662	-0.00115	-1.05692	-0.00341	-1.06143	-0.00528	-0.95933	-0.000807315	-0.98717	-0.00123	-0.97928	-0.00175	-1.09215	-0.02045	-1.07644	-0.02088	-1.0919	-0.02311
-1.00952	-0.000697514	-1.00761	-0.000733058	-0.96224	-0.000578465	-1.02864	-0.00119	-1.05893	-0.00362	-1.06346	-0.00562	-0.96118	-0.000820618	-0.98912	-0.00126	-0.98119	-0.00182	-1.0941	-0.02109	-1.07841	-0.02134	-1.09398	-0.02354
-1.01163	-0.000699799	-1.00961	-0.000744481	-0.96425	-0.0005811	-1.03057	-0.00123	-1.0609	-0.00381	-1.06542	-0.00596	-0.96326	-0.000835345	-0.99117	-0.00131	-0.98325	-0.0019	-1.09609	-0.02169	-1.08041	-0.02181	-1.09598	-0.02398
-1.01349	-0.000707332	-1.01161	-0.000757086	-0.96622	-0.000592105	-1.03265	-0.00128	-1.06287	-0.00404	-1.06742	-0.00631	-0.96536	-0.00086064	-0.99311	-0.00135	-0.9852	-0.00198	-1.09806	-0.02231	-1.08241	-0.02227	-1.09791	-0.02437
-1.01552	-0.000715438	-1.01362	-0.000769362	-0.96819	-0.00059685	-1.03467	-0.00132	-1.06487	-0.00428	-1.06947	-0.0067	-0.96725	-0.000876086	-0.99507	-0.0014	-0.98722	-0.00206	-1.10021	-0.0229	-1.08443	-0.02269	-1.09985	-0.02471
-1.01752	-0.000726012	-1.01566	-0.000777365	-0.97017	-0.00060429	-1.03653	-0.00137	-1.06687	-0.00452	-1.07146	-0.00709	-0.9693	-0.000894168	-0.99721	-0.00146	-0.98929	-0.00215	-1.10219	-0.02348	-1.08644	-0.02308	-1.10187	-0.02508
-1.0195	-0.000737737	-1.01756	-0.000781555	-0.97219	-0.000611531	-1.03864	-0.00143	-1.06889	-0.0048	-1.07348	-0.00752	-0.97127	-0.000912784	-0.99916	-0.00151	-0.99124	-0.00225	-1.10418	-0.02405	-1.08846	-0.02345	-1.10398	-0.0254
-1.0216	-0.000741431	-1.01967	-0.000795971	-0.97423	-0.000614722	-1.04068	-0.00148	-1.07094	-0.00506	-1.07542	-0.00796	-0.97321	-0.000929483	-1.00113	-0.00157	-0.99323	-0.00235	-1.10619	-0.02461	-1.09051	-0.0238	-1.10596	-0.02567
-1.0235	-0.000750925	-1.02163	-0.000807173	-0.97616	-0.000627647	-1.0426	-0.00154	-1.07291	-0.00536	-1.0774	-0.00842	-0.97531	-0.00096181	-1.00314	-0.00163	-0.99518	-0.00246	-1.10815	-0.02515	-1.09251	-0.02412	-1.10797	-0.02596
-1.0255	-0.00075763	-1.02367	-0.000818528	-0.97814	-0.000635503	-1.0447	-0.00161	-1.07485	-0.00568	-1.07935	-0.00891	-0.97729	-0.000981911	-1.00517	-0.00169	-0.99723	-0.00257	-1.1102	-0.02566	-1.09452	-0.02442	-1.10995	-0.02616
-1.02751	-0.000768617	-1.02569	-0.000831071	-0.9803	-0.000641144	-1.04659	-0.00167	-1.07682	-0.00599	-1.08143	-0.00942	-0.97931	-0.001	-1.00718	-0.00178	-0.99927	-0.00268	-1.11225	-0.02616	-1.09647	-0.02468	-1.11194	-0.02638
-1.02952	-0.000778614	-1.02764	-0.000837378	-0.98219	-0.000651765	-1.04864	-0.00174	-1.07891	-0.00635	-1.08349	-0.00997	-0.98126	-0.00103	-1.00918	-0.00185	-1.00121	-0.00281	-1.11424	-0.02663	-1.09848	-0.02492	-1.11387	-0.02656
-1.03154	-0.000785778	-1.02965	-0.000851514	-0.98428	-0.000655035	-1.05066	-0.00181	-1.0809	-0.0067	-1.08541	-0.01052	-0.98327	-0.00105	-1.0112	-0.00193	-1.00326	-0.00295	-1.11615	-0.02708	-1.10046	-0.02512	-1.11594	-0.02669
-1.03351	-0.000792573	-1.03166	-0.000862375	-0.98622	-0.000667757	-1.05264	-0.00189	-1.08286	-0.00709	-1.08812	-0.0112	-0.98525	-0.00109	-1.01308	-0.00202	-1.00522	-0.00309	-1.11813	-0.0275	-1.10252	-0.0253	-1.11784	-0.02682
-1.03547	-0.000801229	-1.03369	-0.000877476	-0.98815	-0.00067764	-1.05467	-0.00197	-1.08491	-0.00749	-1.09078	-0.01209	-0.98727	-0.00111	-1.0151	-0.0021	-1.00725	-0.00323	-1.12022	-0.02792	-1.10447	-0.02545	-1.11988	-0.02688
-1.03751	-0.000812303	-1.03569	-0.000886776	-0.99024	-0.00068896	-1.05661	-0.00206	-1.08689	-0.00788	-1.09283	-0.01274	-0.98936	-0.00114	-1.01723	-0.00221	-1.00931	-0.00338	-1.12224	-0.0283	-1.10644	-0.02555	-1.12195	-0.02697
-1.03959	-0.000827813	-1.03762	-0.000894381	-0.99219	-0.000698287	-1.05867	-0.00215	-1.08888	-0.00834	-1.09476	-0.01344	-0.99125	-0.00117	-1.01916	-0.00231	-1.01123	-0.00355	-1.12424	-0.02863	-1.1085	-0.02566	-1.1239	-0.027
-1.04157	-0.000831056	-1.03959	-0.000908916	-0.99426	-0.000703289	-1.06064	-0.00224	-1.09087	-0.00877	-1.09683	-0.01414	-0.99329	-0.0012	-1.0212	-0.00242	-1.01325	-0.00373	-1.12621	-0.02896	-1.11055	-0.0257	-1.12594	-0.02699
-1.04351	-0.000842063	-1.04161	-0.000924032	-0.99619	-0.000718682	-1.06263	-0.00233	-1.09283	-0.00923	-1.0988	-0.01485	-0.99526	-0.00125	-1.02314	-0.00254	-1.01516	-0.00391	-1.12816	-0.02925	-1.11253	-0.02572	-1.12791	-0.027
-1.04546	-0.000848362	-1.04365	-0.000935312	-0.99816	-0.000731309	-1.06459	-0.00244	-1.09489	-0.00974	-1.10082	-0.01562	-0.99723	-0.00128	-1.0251	-0.00266	-1.01724	-0.00411	-1.13019	-0.02952	-1.11451	-0.02574	-1.12988	-0.02693
-1.04753	-0.000859024	-1.04565	-0.000948173	-1.00021	-0.000743176	-1.06661	-0.00255	-1.09689	-0.01023	-1.1028	-0.01638	-0.99937	-0.00132	-1.02717	-0.0028	-1.01931	-0.00431	-1.1322	-0.02978	-1.11649	-0.02569	-1.13186	-0.02688
-1.04953	-0.00087646	-1.04765	-0.000955635	-1.00218	-0.000756562	-1.06862	-0.00266	-1.09951	-0.01084	-1.10478	-0.01719	-1.00124	-0.00137	-1.02916	-0.00294	-1.02123	-0.00452	-1.13422	-0.02997	-1.11844	-0.02564	-1.13388	-0.02683
-1.05156	-0.000878488	-1.04961	-0.000968244	-1.00424	-0.000762969	-1.07062	-0.00277	-1.10225	-0.01159	-1.10678	-0.01802	-1.00323	-0.00141	-1.03117	-0.00309	-1.02322	-0.00476	-1.1362	-0.03016	-1.12048	-0.02557	-1.13592	-0.02671
-1.05347	-0.000890698	-1.0517	-0.000982839	-1.0062	-0.000782055	-1.07267	-0.0029	-1.10425	-0.01216	-1.1088	-0.01885	-1.00532	-0.00146	-1.03317	-0.00325	-1.02516	-0.00499	-1.13818	-0.03033	-1.12252	-0.02545	-1.13789	-0.0266
-1.05545	-0.000897292	-1.05373	-0.000993418	-1.00818	-0.000795788	-1.07463	-0.00303	-1.10625	-0.01274	-1.11077	-0.01973	-1.00723	-0.00151	-1.03504	-0.00341	-1.02725	-0.00525	-1.14024	-0.03045	-1.12443	-0.02534	-1.14003	-0.02645
-1.0575	-0.000910213	-1.05559	-0.001	-1.01022	-0.000811246	-1.07664	-0.00317	-1.1083	-0.01334	-1.11284	-0.02061	-1.00928	-0.00157	-1.03721	-0.0036	-1.02922	-0.00551	-1.1422	-0.03058	-1.12643	-0.02518	-1.14197	-0.02632
-1.0595	-0.000923228	-1.05759	-0.00101	-1.01221	-0.000827447	-1.07865	-0.00332	-1.11032	-0.01395	-1.11479	-0.02151	-1.01122	-0.00162	-1.0392	-0.00379	-1.03118	-0.00579	-1.14412	-0.03066	-1.12848	-0.02502	-1.144	-0.02617
-1.06145	-0.000925323	-1.05963	-0.00103	-1.01424	-0.000840176	-1.08064	-0.00346	-1.11227	-0.01456	-1.11687	-0.02244	-1.01334	-0.00169	-1.04118	-0.00399	-1.0332	-0.0061	-1.14621	-0.03075	-1.13046	-0.02485	-1.14586	-0.02601
-1.06347	-0.000940335	-1.0616	-0.00104	-1.0162	-0.000862305	-1.08262	-0.00362	-1.11427	-0.01519	-1.11883	-0.02336	-1.01531	-0.00176	-1.0432	-0.0042	-1.03526	-0.00639	-1.14811	-0.0308	-1.13248	-0.02465	-1.14793	-0.02585
-1.0655	-0.000945704	-1.06361	-0.00105	-1.0182	-0.000881019	-1.0846	-0.00378	-1.1163	-0.01584	-1.12074	-0.02433	-1.01727	-0.00183	-1.04525	-0.00442	-1.03726	-0.00672	-1.15022	-0.03082	-1.13449	-0.02447	-1.14997	-0.02566
-1.06747	-0.000957817	-1.06556	-0.00106	-1.02023	-0.000902469	-1.08663	-0.00396	-1.11823	-0.01648	-1.12281	-0.02529	-1.01934	-0.00191	-1.04724	-0.00466	-1.03921	-0.00705	-1.15217	-0.03086	-1.13648	-0.02424	-1.15193	-0.0255
-1.06952	-0.000972053	-1.06754	-0.00107	-1.02224	-0.000922247	-1.08864	-0.00415	-1.1203	-0.01715	-1.12482	-0.02625	-1.02126	-0.00198	-1.04913	-0.0049	-1.04126	-0.00738	-1.15416	-0.03084	-1.13846	-0.02401	-1.15397	-0.02532
-1.07149	-0.000973693	-1.06958	-0.00109	-1.02425	-0.000940699	-1.09063	-0.00432	-1.12226	-0.0178	-1.1268	-0.02725	-1.02332	-0.00207	-1.05116	-0.00517	-1.04323	-0.00779	-1.1562	-0.03083	-1.14047	-0.0238	-1.15591	-0.02514
-1.07345	-0.000984511	-1.07158	-0.0011	-1.02614	-0.000966158	-1.09263	-0.00453	-1.12431	-0.01846	-1.12882	-0.02821	-1.02532	-0.00217	-1.05317	-0.00544	-1.04529	-0.00815	-1.15819	-0.03082	-1.14254	-0.02355	-1.15789	-0.02495
-1.07554	-0.000994115	-1.07359	-0.00111	-1.02821	-0.000989993	-1.09469	-0.00474	-1.1263	-0.01913	-1.13083	-0.0292	-1.02731	-0.00226	-1.05517	-0.00573	-1.04727	-0.00853	-1.16031	-0.03078	-1.14447	-0.02332	-1.15992	-0.02477
-1.07752	-0.001	-1.0756	-0.00112	-1.03021	-0.00102	-1.09671	-0.00496	-1.1282	-0.01979	-1.13287	-0.03021	-1.0293	-0.00237	-1.05723	-0.00603	-1.04924	-0.00894	-1.16226	-0.03075	-1.14645	-0.02308	-1.16193	-0.02461
-1.07955	-0.00102	-1.07765	-0.00113	-1.03224	-0.00104	-1.09866	-0.0052	-1.13023	-0.02045	-1.13478	-0.03117	-1.03119	-0.00248	-1.05914	-0.00635	-1.05127	-0.00934	-1.16423	-0.03069	-1.14853	-0.02283	-1.16393	-0.02442
-1.08151	-0.00102	-1.07972	-0.00115	-1.03421	-0.00107	-1.10076	-0.00543	-1.13229	-0.02112	-1.13685	-0.03216	-1.03325	-0.00259	-1.06117	-0.00668	-1.05325	-0.00979	-1.1662	-0.03064	-1.15048	-0.02259	-1.16599	-0.02425
-1.08347	-0.00103	-1.08176	-0.00116	-1.03614	-0.0011	-1.10272	-0.00571	-1.13426	-0.02175	-1.13882	-0.03312	-1.03529	-0.00272	-1.06317	-0.00703	-1.05531	-0.01023	-1.16817	-0.03059	-1.1525	-0.02235	-1.16785	-0.02408
-1.08561	-0.00104	-1.08365	-0.00117	-1.03823	-0.00114	-1.10471	-0.00598	-1.13635	-0.02242	-1.14074	-0.03408	-1.03729	-0.00286	-1.06516	-0.00739	-1.05797	-0.01085	-1.17023	-0.03052	-1.15449	-0.02211	-1.16992	-0.0239
-1.08747	-0.00105	-1.0857	-0.00119	-1.04023	-0.00117	-1.10668	-0.00626	-1.13826	-0.02303	-1.14286	-0.03504	-1.03926	-0.003	-1.06726	-0.00778	-1.06066	-0.01138	-1.17221	-0.03046	-1.15645	-0.02186	-1.172	-0.02376
-1.0895	-0.00106	-1.08766	-0.00119	-1.04222	-0.0012	-1.10871	-0.00657	-1.14022	-0.02365	-1.14483	-0.03596	-1.04121	-0.00315	-1.06916	-0.00817	-1.06263	-0.01189	-1.17413	-0.03039	-1.15848	-0.02163	-1.17397	-0.02359
-1.09156	-0.00107	-1.08966	-0.00121	-1.04421	-0.00124	-1.11074	-0.00688	-1.14227	-0.02425	-1.14686	-0.03691	-1.04333	-0.00329	-1.07121	-0.00859	-1.06472	-0.01236	-1.17614	-0.03033	-1.16045	-0.0214	-1.17595	-0.02344
-1.0935	-0.00108	-1.09166	-0.00123	-1.04613	-0.00128	-1.1127	-0.00722	-1.14427	-0.02481	-1.14881	-0.03777	-1.04529	-0.00347	-1.07323	-0.00902	-1.06667	-0.01287	-1.17824	-0.03027	-1.16254	-0.02117	-1.17781	-0.0233
-1.0956	-0.00109	-1.09365	-0.00124	-1.04822	-0.00132	-1.11471	-0.00758	-1.14632	-0.02545	-1.15082	-0.03863	-1.04727	-0.00364	-1.07514	-0.00946	-1.06863	-0.01338	-1.18024	-0.0302	-1.16445	-0.02094	-1.1799	-0.02314
-1.0975	-0.0011	-1.09565	-0.00126	-1.05022	-0.00136	-1.11677	-0.00795	-1.1483	-0.02595	-1.15289	-0.03948	-1.0493	-0.00382	-1.07726	-0.00994	-1.07062	-0.01387	-1.18217	-0.03014	-1.16645	-0.02071	-1.18194	-0.02303
-1.09958	-0.00111	-1.09762	-0.00127	-1.05221	-0.00141	-1.1187	-0.00835	-1.15028	-0.02646	-1.15473	-0.04027	-1.05131	-0.00402	-1.07921	-0.01042	-1.0726	-0.01439	-1.18419	-0.03008	-1.16849	-0.02049	-1.1839	-0.02289
-1.10147	-0.00112	-1.09973	-0.00129	-1.05426	-0.00145	-1.12079	-0.00876	-1.15224	-0.02697	-1.15681	-0.04104	-1.05332	-0.0042	-1.08185	-0.01111	-1.07469	-0.0149	-1.18617	-0.03002	-1.17044	-0.02028	-1.18599	-0.02277
-1.10346	-0.00113	-1.10171	-0.0013	-1.05627	-0.0015	-1.12275	-0.0092	-1.1542	-0.0274	-1.15887	-0.04179	-1.05527	-0.00442	-1.08459	-0.01176	-1.07658	-0.01542	-1.18825	-0.02996	-1.17253	-0.02008	-1.18782	-0.02265
-1.1055	-0.00114	-1.10371	-0.00133	-1.05825	-0.00155	-1.12465	-0.00967	-1.15628	-0.02785	-1.16085	-0.04248	-1.05733	-0.00464	-1.08658	-0.01233	-1.07859	-0.01592	-1.19022	-0.02991	-1.17443	-0.01987	-1.18989	-0.02252
-1.10744	-0.00115	-1.10574	-0.00134	-1.06024	-0.00161	-1.12672	-0.01015	-1.15832	-0.02825	-1.1628	-0.04314	-1.05927	-0.00486	-1.08854	-0.01289	-1.0806	-0.01643	-1.19226	-0.02986	-1.17645	-0.01966	-1.19198	-0.02244
-1.10954	-0.00117	-1.10764	-0.00135	-1.06227	-0.00167	-1.12937	-0.01078	-1.1603	-0.0286	-1.16482	-0.04375	-1.06125	-0.00511	-1.09053	-0.0135	-1.08267	-0.01694	-1.19419	-0.0298	-1.17847	-0.01947	-1.19395	-0.02233
-1.11142	-0.00117	-1.10975	-0.00138	-1.06422	-0.00172	-1.1321	-0.01153	-1.16226	-0.02894	-1.16688	-0.04432	-1.06326	-0.00534	-1.09255	-0.01409	-1.08469	-0.01744	-1.19621	-0.02977	-1.18046	-0.01928	-1.19592	-0.02223
-1.11344	-0.00118	-1.11173	-0.0014	-1.0662	-0.00179	-1.13409	-0.01211	-1.16426	-0.02922	-1.16886	-0.04483	-1.06527	-0.00561	-1.09454	-0.0147	-1.08662	-0.01794	-1.19821	-0.02972	-1.18252	-0.0191	-1.19787	-0.02215
-1.1155	-0.00119	-1.1137	-0.00142	-1.06826	-0.00185	-1.13611	-0.01272	-1.16633	-0.02949	-1.1708	-0.04532	-1.06733	-0.00588	-1.09661	-0.01536	-1.08857	-0.0184	-1.20014	-0.02968	-1.18445	-0.01893	-1.19983	-0.02206
-1.11745	-0.00121	-1.1157	-0.00144	-1.07025	-0.00192	-1.13807	-0.01335	-1.16834	-0.02972	-1.17283	-0.04574	-1.06925	-0.00616	-1.09846	-0.01599	-1.09057	-0.01888	-1.20226	-0.02964	-1.18644	-0.01873	-1.20187	-0.02199
-1.11956	-0.00123	-1.11766	-0.00146	-1.07231	-0.00199	-1.14006	-0.01402	-1.17031	-0.02989	-1.17477	-0.04611	-1.07125	-0.00646	-1.10051	-0.01667	-1.09258	-0.01933	-1.20418	-0.02959	-1.18852	-0.01857	-1.20387	-0.02192
-1.1215	-0.00124	-1.11973	-0.00149	-1.07426	-0.00206	-1.14209	-0.01471	-1.17227	-0.03005	-1.17682	-0.04645	-1.07322	-0.00675	-1.10254	-0.01735	-1.09466	-0.01979	-1.20617	-0.02956	-1.19046	-0.0184	-1.20593	-0.02185
-1.12347	-0.00125	-1.1217	-0.00151	-1.07622	-0.00214	-1.14407	-0.01542	-1.17422	-0.03015	-1.17885	-0.04671	-1.07525	-0.00708	-1.1046	-0.01803	-1.09663	-0.02021	-1.20821	-0.02952	-1.19249	-0.01824	-1.20792	-0.0218
-1.12557	-0.00127	-1.12377	-0.00154	-1.07821	-0.00222	-1.14611	-0.01616	-1.1763	-0.03022	-1.18079	-0.04694	-1.07733	-0.00743	-1.10657	-0.01874	-1.09863	-0.02061	-1.21022	-0.02949	-1.19448	-0.01809	-1.20984	-0.02174
-1.12749	-0.00128	-1.12572	-0.00157	-1.08021	-0.0023	-1.14809	-0.01691	-1.17831	-0.03028	-1.18289	-0.04711	-1.07923	-0.00776	-1.10849	-0.01946	-1.10061	-0.02101	-1.21227	-0.02945	-1.1964	-0.01792	-1.21195	-0.02171
-1.12955	-0.00131	-1.12765	-0.0016	-1.08225	-0.0024	-1.1501	-0.01771	-1.18033	-0.03027	-1.18478	-0.04724	-1.08127	-0.00812	-1.11056	-0.02019	-1.10261	-0.02137	-1.2142	-0.0294	-1.19848	-0.01778	-1.21391	-0.02166
-1.13151	-0.00132	-1.1297	-0.00163	-1.08428	-0.00248	-1.15211	-0.01852	-1.18224	-0.03024	-1.18679	-0.04732	-1.08329	-0.00849	-1.11247	-0.02091	-1.10463	-0.02171	-1.21617	-0.02937	-1.20047	-0.01764	-1.21592	-0.02162
-1.1335	-0.00134	-1.13166	-0.00167	-1.08623	-0.00258	-1.1541	-0.01936	-1.18429	-0.03019	-1.18889	-0.04733	-1.08527	-0.00887	-1.11452	-0.02164	-1.10665	-0.02206	-1.21823	-0.02933	-1.20246	-0.0175	-1.21784	-0.02159
-1.13556	-0.00136	-1.13375	-0.0017	-1.08823	-0.00268	-1.15613	-0.02023	-1.1863	-0.03009	-1.1908	-0.04733	-1.08728	-0.00927	-1.11659	-0.0224	-1.10858	-0.02233	-1.22018	-0.02929	-1.20449	-0.01737	-1.21981	-0.02156
-1.13748	-0.00138	-1.13572	-0.00174	-1.09022	-0.00279	-1.15817	-0.02109	-1.18827	-0.02997	-1.19279	-0.04727	-1.08922	-0.00968	-1.11849	-0.02314	-1.11062	-0.02261	-1.22225	-0.02925	-1.20648	-0.01723	-1.22193	-0.02155
-1.13957	-0.0014	-1.13766	-0.00178	-1.09223	-0.0029	-1.1602	-0.022	-1.19032	-0.02982	-1.19479	-0.04716	-1.09123	-0.01011	-1.12058	-0.02388	-1.11263	-0.02286	-1.22419	-0.0292	-1.20844	-0.0171	-1.22387	-0.02153
-1.14154	-0.00142	-1.13969	-0.00182	-1.09428	-0.00301	-1.16208	-0.02291	-1.19223	-0.02964	-1.19684	-0.04705	-1.09329	-0.01053	-1.12248	-0.02463	-1.11464	-0.02307	-1.22616	-0.02915	-1.21051	-0.01698	-1.22593	-0.02152
-1.14351	-0.00145	-1.14167	-0.00187	-1.09629	-0.00314	-1.16416	-0.02383	-1.19431	-0.02945	-1.19885	-0.04686	-1.0961	-0.01107	-1.12453	-0.02536	-1.11659	-0.02328	-1.22819	-0.02911	-1.21249	-0.01685	-1.22792	-0.02152
-1.14556	-0.00147	-1.14382	-0.00192	-1.09831	-0.00327	-1.16608	-0.0248	-1.19625	-0.02925	-1.20079	-0.04666	-1.09869	-0.01169	-1.12659	-0.0261	-1.11862	-0.02343	-1.23014	-0.02906	-1.21443	-0.01674	-1.22987	-0.02151
-1.14746	-0.00149	-1.14578	-0.00198	-1.10028	-0.0034	-1.16813	-0.02573	-1.19821	-0.02902	-1.20284	-0.04644	-1.10071	-0.01215	-1.12852	-0.02684	-1.12062	-0.02358	-1.23221	-0.02901	-1.21647	-0.01662	-1.23195	-0.02153
-1.14954	-0.00153	-1.14769	-0.00203	-1.10237	-0.00355	-1.17011	-0.02669	-1.20029	-0.02877	-1.20479	-0.04617	-1.10282	-0.01263	-1.13056	-0.02756	-1.12254	-0.0237	-1.23423	-0.02895	-1.21845	-0.01651	-1.23389	-0.02154
-1.15155	-0.00155	-1.14971	-0.00209	-1.10436	-0.00369	-1.17209	-0.02767	-1.20229	-0.02851	-1.2068	-0.04591	-1.10475	-0.0131	-1.13241	-0.02826	-1.12462	-0.02377	-1.23617	-0.0289	-1.22049	-0.0164	-1.23594	-0.02156
-1.15344	-0.00158	-1.1517	-0.00216	-1.10627	-0.00385	-1.17407	-0.02863	-1.20424	-0.02824	-1.20888	-0.0456	-1.10678	-0.01357	-1.13451	-0.02895	-1.12656	-0.02386	-1.23816	-0.02885	-1.22249	-0.0163	-1.23797	-0.02157
-1.15549	-0.00161	-1.15381	-0.00223	-1.10831	-0.00402	-1.1761	-0.02961	-1.20629	-0.02797	-1.21087	-0.04529	-1.10876	-0.01408	-1.13655	-0.02963	-1.12865	-0.02388	-1.24016	-0.02879	-1.22446	-0.0162	-1.23982	-0.0216
-1.1575	-0.00165	-1.15575	-0.00231	-1.11022	-0.00419	-1.17809	-0.03056	-1.20824	-0.02768	-1.21285	-0.04497	-1.11075	-0.01455	-1.13849	-0.03029	-1.13059	-0.02389	-1.24219	-0.02874	-1.22648	-0.01609	-1.24178	-0.02164
-1.15949	-0.00169	-1.15769	-0.00238	-1.11234	-0.00438	-1.18011	-0.03152	-1.21032	-0.0274	-1.2148	-0.04462	-1.11271	-0.01504	-1.14056	-0.03096	-1.13253	-0.02391	-1.24422	-0.02867	-1.22846	-0.016	-1.24391	-0.02167
-1.16157	-0.00173	-1.15975	-0.00247	-1.11435	-0.00458	-1.18206	-0.03247	-1.2122	-0.02711	-1.2168	-0.04429	-1.11477	-0.01553	-1.14249	-0.03156	-1.13463	-0.02387	-1.24615	-0.02861	-1.23048	-0.01591	-1.24591	-0.0217
-1.16352	-0.00177	-1.16168	-0.00256	-1.11634	-0.00478	-1.18408	-0.03339	-1.21429	-0.0268	-1.21884	-0.04393	-1.11673	-0.01601	-1.14454	-0.03215	-1.13658	-0.02383	-1.24819	-0.02857	-1.23249	-0.01581	-1.2479	-0.02175
-1.16549	-0.00181	-1.16373	-0.00266	-1.11839	-0.00501	-1.18607	-0.03432	-1.21628	-0.02652	-1.22084	-0.04357	-1.11873	-0.01651	-1.14665	-0.03272	-1.13864	-0.02377	-1.25021	-0.0285	-1.23445	-0.01573	-1.24988	-0.0218
-1.16741	-0.00186	-1.16572	-0.00277	-1.12032	-0.00523	-1.18806	-0.03519	-1.21823	-0.02621	-1.22283	-0.04323	-1.12067	-0.01697	-1.14852	-0.03325	-1.14062	-0.02368	-1.25224	-0.02844	-1.23652	-0.01564	-1.2519	-0.02186
-1.16952	-0.00191	-1.16766	-0.00287	-1.12232	-0.00548	-1.19013	-0.03605	-1.22027	-0.02592	-1.22482	-0.04286	-1.12274	-0.01744	-1.15053	-0.03378	-1.14256	-0.0236	-1.25426	-0.02838	-1.23849	-0.01556	-1.25398	-0.02191
-1.1715	-0.00196	-1.16971	-0.00299	-1.12438	-0.00573	-1.19208	-0.03692	-1.2222	-0.02564	-1.22681	-0.04251	-1.12478	-0.0179	-1.15249	-0.03423	-1.14464	-0.0235	-1.25617	-0.02832	-1.24051	-0.01547	-1.2559	-0.02197
-1.17343	-0.00201	-1.17168	-0.00312	-1.12631	-0.00599	-1.19414	-0.0377	-1.22428	-0.02533	-1.22887	-0.04215	-1.12671	-0.01833	-1.15452	-0.03468	-1.14662	-0.0234	-1.25822	-0.02826	-1.24251	-0.01539	-1.25791	-0.02204
-1.17548	-0.00208	-1.17375	-0.00325	-1.12831	-0.00629	-1.19613	-0.03847	-1.22627	-0.02506	-1.23086	-0.0418	-1.12871	-0.0188	-1.1566	-0.03509	-1.14866	-0.02326	-1.26021	-0.0282	-1.24448	-0.01531	-1.25987	-0.02211
-1.17747	-0.00214	-1.17572	-0.0034	-1.13027	-0.00658	-1.19811	-0.0392	-1.22819	-0.02478	-1.23278	-0.04146	-1.13071	-0.01921	-1.15853	-0.03544	-1.15064	-0.02312	-1.26222	-0.02814	-1.24646	-0.01523	-1.2619	-0.0222
-1.17956	-0.00221	-1.1777	-0.00355	-1.13228	-0.0069	-1.20014	-0.03987	-1.23031	-0.02449	-1.23478	-0.04113	-1.13271	-0.0196	-1.16055	-0.0358	-1.15255	-0.02298	-1.26426	-0.02808	-1.24846	-0.01516	-1.26387	-0.02227
-1.18153	-0.00229	-1.1797	-0.00372	-1.13436	-0.00723	-1.2021	-0.04051	-1.23223	-0.02423	-1.23679	-0.0408	-1.13478	-0.02001	-1.16252	-0.03607	-1.15468	-0.02284	-1.26617	-0.02803	-1.25051	-0.01509	-1.26593	-0.02235
-1.18354	-0.00236	-1.18174	-0.00389	-1.13626	-0.00757	-1.20415	-0.04111	-1.23423	-0.02395	-1.23889	-0.04046	-1.13682	-0.02036	-1.16452	-0.03633	-1.15665	-0.0227	-1.26815	-0.02798	-1.25257	-0.01502	-1.26794	-0.02244
-1.18546	-0.00245	-1.18378	-0.00408	-1.13836	-0.00792	-1.20611	-0.04165	-1.23625	-0.02371	-1.24082	-0.04015	-1.13873	-0.02073	-1.16656	-0.03656	-1.15868	-0.02254	-1.27018	-0.02792	-1.25453	-0.01495	-1.26992	-0.02253
-1.1875	-0.00254	-1.18571	-0.00427	-1.14024	-0.00833	-1.20808	-0.04213	-1.23828	-0.02345	-1.24283	-0.03984	-1.14077	-0.02108	-1.16855	-0.03672	-1.16063	-0.02239	-1.27219	-0.02787	-1.25653	-0.01488	-1.27178	-0.02264
-1.18956	-0.00264	-1.18773	-0.00448	-1.14231	-0.00871	-1.21014	-0.04255	-1.24023	-0.02319	-1.24476	-0.03954	-1.14276	-0.02138	-1.17053	-0.03688	-1.16261	-0.02224	-1.2742	-0.02781	-1.25842	-0.01481	-1.27395	-0.02273
-1.19149	-0.00274	-1.18972	-0.0047	-1.14438	-0.0091	-1.21217	-0.04292	-1.24221	-0.02296	-1.24677	-0.03924	-1.14472	-0.02166	-1.17259	-0.03697	-1.16464	-0.02208	-1.27626	-0.02777	-1.26048	-0.01475	-1.27592	-0.02284
-1.1936	-0.00285	-1.19171	-0.00494	-1.14632	-0.00953	-1.21412	-0.04323	-1.24428	-0.02271	-1.24884	-0.03896	-1.14683	-0.02191	-1.17447	-0.03703	-1.16667	-0.02194	-1.27814	-0.02771	-1.26253	-0.01469	-1.27788	-0.02295
-1.19544	-0.00297	-1.19375	-0.00519	-1.1484	-0.00997	-1.2161	-0.04349	-1.24624	-0.02249	-1.25085	-0.03868	-1.14873	-0.02215	-1.1766	-0.03708	-1.16867	-0.02178	-1.2802	-0.02767	-1.26439	-0.01463	-1.27998	-0.02306
-1.19756	-0.0031	-1.19578	-0.00545	-1.15029	-0.01041	-1.21806	-0.04369	-1.24826	-0.02227	-1.25283	-0.03841	-1.15075	-0.02236	-1.17851	-0.03707	-1.17062	-0.02164	-1.28219	-0.02762	-1.2665	-0.01456	-1.2819	-0.02319
-1.19958	-0.00324	-1.19771	-0.00572	-1.15314	-0.01092	-1.22011	-0.04382	-1.25029	-0.02204	-1.25491	-0.03815	-1.15278	-0.02252	-1.18058	-0.03705	-1.17255	-0.02148	-1.28424	-0.02757	-1.26851	-0.0145	-1.28398	-0.0233
-1.20155	-0.00338	-1.19971	-0.00602	-1.15579	-0.01161	-1.22207	-0.04389	-1.25222	-0.02183	-1.2569	-0.0379	-1.15483	-0.02268	-1.18257	-0.03698	-1.17463	-0.02134	-1.28615	-0.02753	-1.27048	-0.01445	-1.28592	-0.02342
-1.20349	-0.00354	-1.20165	-0.00634	-1.15777	-0.0121	-1.22412	-0.04392	-1.25435	-0.02161	-1.25883	-0.03764	-1.15675	-0.0228	-1.18468	-0.03689	-1.17662	-0.0212	-1.28821	-0.02748	-1.27249	-0.01439	-1.28791	-0.02355
-1.20553	-0.0037	-1.20371	-0.00667	-1.15975	-0.01264	-1.22608	-0.04389	-1.25631	-0.02142	-1.26086	-0.03742	-1.15869	-0.0229	-1.18656	-0.03678	-1.17856	-0.02106	-1.29023	-0.02744	-1.27441	-0.01434	-1.28991	-0.02368
-1.20753	-0.00388	-1.20572	-0.00702	-1.16171	-0.01314	-1.22811	-0.0438	-1.25829	-0.02122	-1.26284	-0.03718	-1.16085	-0.02298	-1.1885	-0.03664	-1.18056	-0.02092	-1.29221	-0.0274	-1.2765	-0.01428	-1.29191	-0.02382
-1.20951	-0.00408	-1.20766	-0.00738	-1.16368	-0.01367	-1.23016	-0.04368	-1.26029	-0.02103	-1.26483	-0.03696	-1.16278	-0.02301	-1.19055	-0.03649	-1.18261	-0.02079	-1.29423	-0.02736	-1.27845	-0.01423	-1.2939	-0.02395
-1.21153	-0.00428	-1.20971	-0.00777	-1.1657	-0.01422	-1.23206	-0.0435	-1.26229	-0.02085	-1.26688	-0.03675	-1.16474	-0.02303	-1.19254	-0.03632	-1.18462	-0.02066	-1.29618	-0.02733	-1.28051	-0.01418	-1.29585	-0.02408
-1.21348	-0.00449	-1.21171	-0.00818	-1.16772	-0.01474	-1.23407	-0.04329	-1.26431	-0.02066	-1.26881	-0.03654	-1.16679	-0.02303	-1.1947	-0.03612	-1.18659	-0.02054	-1.29817	-0.02729	-1.28249	-0.01413	-1.29784	-0.02423
-1.21554	-0.00472	-1.21376	-0.00861	-1.16972	-0.01529	-1.23611	-0.04304	-1.26631	-0.02049	-1.27088	-0.03635	-1.16869	-0.02301	-1.19656	-0.03592	-1.18851	-0.0204	-1.3002	-0.02726	-1.28448	-0.01408	-1.29983	-0.02437
-1.21761	-0.00496	-1.21582	-0.00906	-1.17172	-0.01584	-1.23814	-0.04275	-1.26829	-0.02031	-1.27288	-0.03615	-1.17078	-0.02295	-1.19854	-0.03571	-1.19056	-0.02028	-1.3022	-0.02722	-1.28648	-0.01402	-1.3019	-0.02453
-1.21948	-0.00523	-1.21765	-0.00953	-1.17364	-0.01638	-1.24012	-0.04244	-1.27026	-0.02015	-1.27483	-0.03596	-1.17282	-0.02289	-1.20055	-0.03548	-1.19261	-0.02015	-1.30423	-0.02718	-1.28852	-0.01398	-1.30401	-0.02468
-1.2215	-0.00549	-1.21971	-0.01003	-1.17572	-0.01694	-1.24209	-0.04211	-1.27229	-0.01999	-1.27686	-0.03579	-1.17478	-0.02278	-1.20258	-0.03524	-1.19468	-0.02003	-1.30612	-0.02716	-1.29055	-0.01393	-1.3059	-0.02483
-1.22349	-0.00578	-1.22234	-0.01074	-1.17768	-0.01747	-1.24408	-0.04176	-1.27433	-0.01983	-1.27883	-0.03561	-1.17685	-0.02267	-1.20463	-0.035	-1.19668	-0.01992	-1.30819	-0.02712	-1.2925	-0.01388	-1.30792	-0.02498
-1.2255	-0.00609	-1.22506	-0.01144	-1.17973	-0.01803	-1.24612	-0.04139	-1.27628	-0.01968	-1.28088	-0.03545	-1.17875	-0.02256	-1.20662	-0.03476	-1.19856	-0.01979	-1.31023	-0.02709	-1.29448	-0.01384	-1.30993	-0.02514
-1.2276	-0.0064	-1.22708	-0.01203	-1.18178	-0.01856	-1.24818	-0.04099	-1.27827	-0.01952	-1.28286	-0.03529	-1.18075	-0.02241	-1.20851	-0.03452	-1.20061	-0.01967	-1.3122	-0.02706	-1.29645	-0.01379	-1.31194	-0.02531
-1.22955	-0.00674	-1.22913	-0.01264	-1.1837	-0.01907	-1.25013	-0.0406	-1.2803	-0.01938	-1.28479	-0.03513	-1.18279	-0.02226	-1.21052	-0.03427	-1.20268	-0.01956	-1.31425	-0.02702	-1.2985	-0.01375	-1.31398	-0.02547
-1.23157	-0.00708	-1.23106	-0.01325	-1.18577	-0.01961	-1.2522	-0.0402	-1.28228	-0.01924	-1.2869	-0.03499	-1.18481	-0.02209	-1.2125	-0.03401	-1.20462	-0.01943	-1.31616	-0.027	-1.30051	-0.0137	-1.31592	-0.02563
-1.23354	-0.00744	-1.2331	-0.01392	-1.18772	-0.02009	-1.25408	-0.0398	-1.28431	-0.01909	-1.28885	-0.03484	-1.18675	-0.0219	-1.21459	-0.03376	-1.2066	-0.01933	-1.31818	-0.02697	-1.30248	-0.01366	-1.31785	-0.0258
-1.2356	-0.00782	-1.23514	-0.01458	-1.1898	-0.02059	-1.25611	-0.0394	-1.28633	-0.01897	-1.29084	-0.0347	-1.18875	-0.02173	-1.2166	-0.03351	-1.20859	-0.0192	-1.32022	-0.02693	-1.30445	-0.01362	-1.31989	-0.02597
-1.2376	-0.00819	-1.23711	-0.01527	-1.19177	-0.02109	-1.25814	-0.03899	-1.28832	-0.01883	-1.29282	-0.03457	-1.19074	-0.02153	-1.21853	-0.03327	-1.21056	-0.01908	-1.32213	-0.0269	-1.30652	-0.01358	-1.32188	-0.02614
-1.23956	-0.00861	-1.23917	-0.016	-1.19371	-0.02153	-1.26017	-0.03859	-1.29031	-0.0187	-1.29477	-0.03443	-1.19276	-0.02134	-1.22057	-0.03303	-1.21266	-0.01896	-1.32426	-0.02687	-1.30843	-0.01354	-1.32392	-0.0263
-1.24161	-0.00901	-1.24116	-0.01672	-1.19575	-0.02197	-1.26209	-0.0382	-1.29229	-0.01858	-1.29689	-0.03431	-1.19486	-0.02113	-1.22249	-0.03278	-1.21465	-0.01884	-1.32617	-0.02684	-1.31051	-0.0135	-1.32593	-0.02648
-1.24355	-0.00943	-1.24303	-0.01749	-1.19772	-0.02238	-1.26409	-0.0378	-1.29425	-0.01845	-1.29887	-0.03418	-1.19677	-0.02091	-1.22458	-0.03255	-1.21662	-0.01874	-1.32814	-0.02681	-1.31251	-0.01347	-1.32789	-0.02665
-1.24555	-0.00987	-1.24511	-0.01826	-1.19971	-0.02277	-1.26613	-0.03742	-1.29627	-0.01834	-1.30089	-0.03407	-1.19876	-0.02072	-1.22656	-0.03232	-1.21863	-0.01861	-1.33021	-0.02677	-1.3145	-0.01343	-1.32989	-0.02683
-1.24756	-0.01028	-1.24708	-0.01904	-1.20173	-0.02315	-1.26815	-0.03704	-1.29827	-0.01823	-1.30285	-0.03395	-1.20078	-0.02049	-1.22857	-0.03209	-1.22052	-0.01849	-1.33221	-0.02674	-1.31649	-0.01339	-1.33186	-0.02701
-1.25024	-0.01088	-1.24917	-0.01985	-1.20371	-0.02349	-1.27015	-0.03667	-1.30034	-0.01811	-1.3048	-0.03384	-1.2027	-0.02028	-1.23063	-0.03187	-1.22268	-0.01838	-1.33418	-0.02669	-1.31849	-0.01335	-1.33396	-0.02717
-1.2529	-0.01142	-1.25115	-0.02066	-1.20567	-0.0238	-1.27213	-0.03631	-1.3023	-0.018	-1.3069	-0.03373	-1.20482	-0.02007	-1.23254	-0.03164	-1.22459	-0.01826	-1.33616	-0.02666	-1.32056	-0.01332	-1.336	-0.02735
-1.25493	-0.01186	-1.25303	-0.0215	-1.20768	-0.02408	-1.27404	-0.03596	-1.30426	-0.01789	-1.30885	-0.03362	-1.20682	-0.01985	-1.2346	-0.03143	-1.22661	-0.01815	-1.33815	-0.02662	-1.3225	-0.01329	-1.33799	-0.02753
-1.25694	-0.0123	-1.25518	-0.02233	-1.20975	-0.02434	-1.27612	-0.03562	-1.30639	-0.01779	-1.31085	-0.03352	-1.2087	-0.01966	-1.23656	-0.03122	-1.2286	-0.01802	-1.34022	-0.02659	-1.32446	-0.01326	-1.33993	-0.02771
-1.25891	-0.01274	-1.25711	-0.02317	-1.21174	-0.02457	-1.2782	-0.03528	-1.30827	-0.01768	-1.31283	-0.03342	-1.21077	-0.01945	-1.23849	-0.03102	-1.23058	-0.01791	-1.34214	-0.02654	-1.32649	-0.01322	-1.34188	-0.02789
-1.26086	-0.01317	-1.2592	-0.02403	-1.21368	-0.02476	-1.28009	-0.03496	-1.31032	-0.01758	-1.31476	-0.03332	-1.21273	-0.01924	-1.24058	-0.03083	-1.23255	-0.01779	-1.3442	-0.0265	-1.32845	-0.01319	-1.34407	-0.02805
-1.26283	-0.0136	-1.26117	-0.02487	-1.21567	-0.02492	-1.28211	-0.03465	-1.31225	-0.01749	-1.31689	-0.03323	-1.2148	-0.01904	-1.24255	-0.03063	-1.23461	-0.01767	-1.34622	-0.02646	-1.33048	-0.01316	-1.34602	-0.02823
-1.26488	-0.01403	-1.26304	-0.02572	-1.21778	-0.02506	-1.28407	-0.03434	-1.3143	-0.01739	-1.31887	-0.03313	-1.21681	-0.01883	-1.24464	-0.03044	-1.23668	-0.01757	-1.34811	-0.02641	-1.33245	-0.01313	-1.34792	-0.0284
-1.26697	-0.01444	-1.26516	-0.02658	-1.21976	-0.02516	-1.28602	-0.03404	-1.31635	-0.0173	-1.3209	-0.03304	-1.2187	-0.01864	-1.24662	-0.03026	-1.23861	-0.01745	-1.35023	-0.02637	-1.33447	-0.0131	-1.34994	-0.02857
-1.26885	-0.01484	-1.26704	-0.02741	-1.22173	-0.02523	-1.28814	-0.03375	-1.3183	-0.01721	-1.32283	-0.03295	-1.22074	-0.01845	-1.24851	-0.03008	-1.24057	-0.01734	-1.35221	-0.02632	-1.33646	-0.01307	-1.35188	-0.02874
-1.27093	-0.01524	-1.26914	-0.02824	-1.22372	-0.02528	-1.2901	-0.03347	-1.32026	-0.01712	-1.32484	-0.03286	-1.22275	-0.01826	-1.25057	-0.02992	-1.24262	-0.01723	-1.35418	-0.02626	-1.33843	-0.01304	-1.35397	-0.0289
-1.27289	-0.01563	-1.27107	-0.02905	-1.22568	-0.02529	-1.29211	-0.0332	-1.32224	-0.01703	-1.32691	-0.03277	-1.2248	-0.01808	-1.25247	-0.02974	-1.2446	-0.01711	-1.35619	-0.02622	-1.34054	-0.01301	-1.35599	-0.02906
-1.27492	-0.01601	-1.27306	-0.02985	-1.2277	-0.02526	-1.29411	-0.03294	-1.32429	-0.01694	-1.32881	-0.03268	-1.22676	-0.01789	-1.25456	-0.02958	-1.24668	-0.01701	-1.35819	-0.02616	-1.34259	-0.01299	-1.35795	-0.02922
-1.27701	-0.0164	-1.27518	-0.03063	-1.22973	-0.02524	-1.29608	-0.03268	-1.32631	-0.01686	-1.33088	-0.03259	-1.22874	-0.01772	-1.25665	-0.02942	-1.24858	-0.0169	-1.36021	-0.02611	-1.34451	-0.01296	-1.36001	-0.02937
-1.27892	-0.01676	-1.27709	-0.0314	-1.23175	-0.02515	-1.29809	-0.03242	-1.32832	-0.01677	-1.33282	-0.0325	-1.23075	-0.01755	-1.25859	-0.02926	-1.2506	-0.01679	-1.36222	-0.02605	-1.3465	-0.01293	-1.36195	-0.02953
-1.28095	-0.01711	-1.27914	-0.03212	-1.2337	-0.02506	-1.30011	-0.03219	-1.33026	-0.0167	-1.33477	-0.03242	-1.23269	-0.01738	-1.26056	-0.02912	-1.25258	-0.01669	-1.3642	-0.02599	-1.34852	-0.01291	-1.36395	-0.02967
-1.2829	-0.01747	-1.28119	-0.03282	-1.23567	-0.02495	-1.30211	-0.03195	-1.33228	-0.01662	-1.33684	-0.03233	-1.23477	-0.01721	-1.26252	-0.02897	-1.25465	-0.01658	-1.36624	-0.02594	-1.35054	-0.01289	-1.36599	-0.0298
-1.28493	-0.01779	-1.28315	-0.03349	-1.23775	-0.0248	-1.30406	-0.03172	-1.33424	-0.01654	-1.33886	-0.03224	-1.23675	-0.01705	-1.2646	-0.02882	-1.25665	-0.01649	-1.36818	-0.02587	-1.35251	-0.01286	-1.368	-0.02994
-1.28702	-0.01812	-1.28515	-0.03411	-1.23978	-0.02466	-1.30601	-0.0315	-1.3363	-0.01647	-1.34089	-0.03215	-1.23875	-0.0169	-1.26662	-0.02869	-1.25857	-0.01638	-1.37017	-0.02581	-1.35447	-0.01284	-1.36997	-0.03008
-1.28891	-0.01844	-1.2871	-0.0347	-1.24172	-0.0245	-1.30814	-0.03128	-1.33829	-0.01639	-1.34278	-0.03206	-1.24069	-0.01675	-1.26855	-0.02856	-1.26058	-0.01628	-1.37225	-0.02574	-1.35648	-0.01282	-1.37192	-0.03021
-1.29097	-0.01875	-1.28911	-0.03523	-1.24373	-0.02432	-1.31015	-0.03107	-1.34041	-0.01632	-1.34479	-0.03197	-1.24273	-0.0166	-1.27058	-0.02843	-1.26266	-0.01618	-1.3742	-0.02567	-1.35847	-0.0128	-1.3739	-0.03032
-1.29293	-0.01905	-1.29117	-0.03573	-1.2457	-0.02412	-1.31203	-0.03086	-1.34225	-0.01625	-1.34684	-0.03189	-1.24479	-0.01646	-1.27253	-0.0283	-1.26457	-0.01608	-1.37622	-0.02561	-1.36051	-0.01277	-1.37596	-0.03043
-1.29493	-0.01931	-1.29305	-0.03619	-1.24774	-0.02389	-1.31406	-0.03066	-1.34429	-0.01617	-1.3488	-0.03179	-1.2467	-0.01631	-1.27461	-0.02817	-1.26667	-0.016	-1.3782	-0.02554	-1.36252	-0.01276	-1.37785	-0.03054
-1.29699	-0.01959	-1.29512	-0.03657	-1.24975	-0.0237	-1.31605	-0.03047	-1.34637	-0.01612	-1.35081	-0.0317	-1.2487	-0.01619	-1.27661	-0.02805	-1.2686	-0.0159	-1.38021	-0.02547	-1.36455	-0.01274	-1.37994	-0.03064
-1.29892	-0.01984	-1.29704	-0.03692	-1.25173	-0.02347	-1.31807	-0.03027	-1.34827	-0.01604	-1.35286	-0.03161	-1.25071	-0.01605	-1.27854	-0.02793	-1.27062	-0.01581	-1.38221	-0.0254	-1.36652	-0.01271	-1.38191	-0.03073
-1.30098	-0.02007	-1.29916	-0.03721	-1.25374	-0.02324	-1.32014	-0.03009	-1.35036	-0.01598	-1.35478	-0.03151	-1.25271	-0.01592	-1.28054	-0.02782	-1.27262	-0.01572	-1.38415	-0.02532	-1.36845	-0.0127	-1.384	-0.03081
-1.30288	-0.02031	-1.30119	-0.03743	-1.25573	-0.02302	-1.32205	-0.0299	-1.35233	-0.01592	-1.35685	-0.03142	-1.25481	-0.01579	-1.28252	-0.02771	-1.27458	-0.01563	-1.3862	-0.02525	-1.3705	-0.01268	-1.38598	-0.03088
-1.3049	-0.02049	-1.30313	-0.03763	-1.25777	-0.02276	-1.32405	-0.02973	-1.35426	-0.01585	-1.35882	-0.03131	-1.25674	-0.01567	-1.2845	-0.0276	-1.27667	-0.01555	-1.38819	-0.02518	-1.37251	-0.01267	-1.38792	-0.03095
-1.30697	-0.02068	-1.30516	-0.03774	-1.25974	-0.02253	-1.32608	-0.02955	-1.35634	-0.0158	-1.36089	-0.03121	-1.25876	-0.01556	-1.28662	-0.02749	-1.27858	-0.01546	-1.39016	-0.0251	-1.3745	-0.01265	-1.38992	-0.03102
-1.30888	-0.02084	-1.30705	-0.0378	-1.26174	-0.0223	-1.32805	-0.02937	-1.35833	-0.01573	-1.36281	-0.03111	-1.26072	-0.01544	-1.28855	-0.0274	-1.2806	-0.01538	-1.39225	-0.02502	-1.37642	-0.01263	-1.39189	-0.03107
-1.31093	-0.02097	-1.30915	-0.03782	-1.26371	-0.02206	-1.3301	-0.02921	-1.36034	-0.01568	-1.36485	-0.03101	-1.26267	-0.01532	-1.29067	-0.0273	-1.28264	-0.01529	-1.39419	-0.02494	-1.37845	-0.01262	-1.39399	-0.0311
-1.31286	-0.02111	-1.31111	-0.03778	-1.26566	-0.02183	-1.3321	-0.02905	-1.36232	-0.01562	-1.3668	-0.03091	-1.26481	-0.01521	-1.29254	-0.02719	-1.28459	-0.01521	-1.39623	-0.02487	-1.38053	-0.0126	-1.39599	-0.03114
-1.31492	-0.02119	-1.31309	-0.0377	-1.26772	-0.02158	-1.33412	-0.02888	-1.36426	-0.01556	-1.36883	-0.0308	-1.26674	-0.0151	-1.29463	-0.0271	-1.28668	-0.01514	-1.39813	-0.02479	-1.38251	-0.01259	-1.398	-0.03116
-1.31701	-0.02127	-1.31513	-0.03757	-1.26973	-0.02136	-1.33608	-0.02873	-1.36631	-0.01552	-1.37088	-0.03069	-1.26872	-0.01501	-1.29665	-0.02701	-1.28862	-0.01506	-1.4002	-0.02471	-1.3845	-0.01258	-1.39998	-0.03118
-1.31896	-0.02133	-1.3171	-0.03739	-1.27173	-0.02113	-1.33806	-0.02857	-1.36827	-0.01546	-1.37286	-0.03059	-1.2708	-0.0149	-1.29864	-0.02692	-1.2906	-0.01498	-1.40219	-0.02463	-1.38649	-0.01256	-1.40192	-0.03119
-1.32094	-0.02135	-1.31915	-0.03718	-1.27368	-0.0209	-1.34009	-0.02842	-1.37031	-0.01541	-1.37486	-0.03048	-1.27279	-0.01481	-1.30054	-0.02683	-1.29262	-0.0149	-1.40423	-0.02454	-1.38844	-0.01255	-1.40386	-0.03118
-1.32289	-0.02139	-1.32117	-0.03692	-1.27567	-0.02068	-1.34212	-0.02827	-1.37228	-0.01536	-1.37686	-0.03038	-1.27483	-0.01471	-1.3025	-0.02674	-1.29459	-0.01483	-1.40623	-0.02446	-1.3905	-0.01254	-1.40603	-0.03117
-1.32487	-0.02137	-1.32316	-0.03665	-1.27772	-0.02046	-1.34408	-0.02813	-1.37426	-0.01531	-1.37889	-0.03026	-1.27675	-0.01461	-1.30455	-0.02666	-1.29671	-0.01476	-1.40819	-0.02439	-1.39246	-0.01254	-1.40798	-0.03115
-1.32701	-0.02133	-1.32514	-0.03634	-1.27968	-0.02024	-1.34611	-0.02798	-1.37636	-0.01527	-1.38088	-0.03015	-1.27874	-0.01452	-1.30664	-0.02657	-1.29862	-0.01469	-1.41014	-0.0243	-1.39447	-0.01253	-1.40987	-0.03113
-1.32894	-0.02132	-1.32715	-0.03601	-1.28173	-0.02004	-1.34806	-0.02784	-1.37829	-0.01522	-1.38286	-0.03004	-1.28076	-0.01444	-1.30857	-0.02649	-1.30066	-0.01462	-1.41224	-0.02421	-1.39655	-0.01251	-1.41195	-0.0311
-1.3309	-0.02123	-1.32918	-0.03567	-1.28364	-0.01983	-1.35016	-0.0277	-1.38038	-0.01518	-1.38482	-0.02993	-1.28275	-0.01435	-1.3106	-0.02642	-1.30262	-0.01455	-1.41421	-0.02413	-1.39847	-0.01251	-1.41386	-0.03104
-1.33286	-0.02116	-1.33117	-0.0353	-1.28567	-0.01963	-1.35218	-0.02756	-1.38233	-0.01514	-1.38688	-0.02983	-1.2847	-0.01426	-1.31257	-0.02633	-1.30459	-0.01448	-1.41624	-0.02405	-1.4005	-0.0125	-1.41589	-0.03099
-1.33494	-0.02105	-1.33308	-0.03492	-1.28775	-0.01944	-1.3541	-0.02743	-1.38425	-0.01509	-1.38878	-0.02971	-1.28673	-0.01418	-1.31458	-0.02626	-1.30673	-0.01442	-1.41827	-0.02397	-1.4025	-0.0125	-1.41798	-0.03094
-1.33708	-0.02093	-1.33515	-0.03454	-1.2897	-0.01925	-1.35623	-0.02729	-1.38635	-0.01506	-1.39087	-0.0296	-1.28873	-0.0141	-1.31665	-0.02618	-1.30865	-0.01435	-1.42018	-0.02388	-1.40451	-0.01249	-1.4199	-0.03087
-1.33896	-0.02081	-1.33709	-0.03415	-1.29178	-0.01906	-1.35805	-0.02716	-1.38829	-0.01501	-1.39287	-0.02948	-1.29074	-0.01403	-1.31857	-0.02611	-1.31065	-0.01429	-1.42223	-0.0238	-1.40653	-0.01248	-1.4219	-0.03081
-1.34097	-0.02067	-1.33916	-0.03375	-1.29376	-0.01888	-1.36012	-0.02703	-1.39032	-0.01498	-1.3948	-0.02937	-1.29275	-0.01395	-1.32059	-0.02604	-1.31267	-0.01422	-1.42423	-0.02371	-1.40844	-0.01248	-1.42388	-0.03072
-1.3429	-0.02053	-1.34119	-0.03336	-1.29577	-0.0187	-1.36221	-0.0269	-1.39231	-0.01494	-1.39686	-0.02926	-1.29475	-0.01387	-1.32256	-0.02596	-1.31461	-0.01416	-1.42622	-0.02364	-1.41045	-0.01247	-1.42589	-0.03063
-1.34497	-0.02037	-1.34314	-0.03297	-1.29773	-0.01853	-1.36412	-0.02678	-1.39431	-0.01491	-1.39888	-0.02915	-1.29677	-0.0138	-1.32448	-0.02589	-1.3167	-0.01411	-1.42829	-0.02355	-1.41246	-0.01247	-1.42804	-0.03055
-1.34699	-0.0202	-1.34512	-0.03258	-1.29974	-0.01836	-1.36608	-0.02665	-1.39633	-0.01488	-1.4009	-0.02904	-1.29872	-0.01374	-1.3266	-0.02582	-1.31865	-0.01404	-1.43008	-0.02347	-1.41453	-0.01247	-1.42987	-0.03046
-1.34892	-0.02003	-1.34707	-0.03219	-1.30172	-0.0182	-1.36815	-0.02652	-1.39832	-0.01485	-1.40281	-0.02893	-1.30073	-0.01367	-1.32854	-0.02576	-1.32064	-0.01398	-1.43225	-0.02338	-1.41649	-0.01246	-1.43198	-0.03036
-1.35089	-0.01985	-1.34915	-0.03181	-1.30362	-0.01804	-1.37007	-0.02641	-1.40035	-0.01482	-1.40481	-0.02882	-1.30284	-0.0136	-1.33053	-0.02569	-1.32269	-0.01392	-1.4342	-0.0233	-1.41852	-0.01246	-1.43398	-0.03025
-1.35286	-0.01967	-1.35111	-0.03144	-1.3057	-0.01788	-1.3721	-0.02628	-1.40232	-0.0148	-1.40685	-0.02871	-1.30478	-0.01353	-1.33256	-0.02562	-1.32474	-0.01387	-1.43618	-0.02323	-1.42051	-0.01246	-1.43595	-0.03015
-1.35498	-0.01949	-1.35305	-0.03108	-1.30772	-0.01773	-1.37407	-0.02616	-1.40438	-0.01477	-1.40885	-0.02859	-1.30677	-0.01347	-1.33467	-0.02556	-1.32659	-0.01382	-1.4382	-0.02314	-1.42246	-0.01246	-1.438	-0.03005
-1.35694	-0.01929	-1.35508	-0.03073	-1.30973	-0.01759	-1.37613	-0.02605	-1.40635	-0.01475	-1.41083	-0.02848	-1.3088	-0.01341	-1.33656	-0.0255	-1.32862	-0.01376	-1.44018	-0.02306	-1.42451	-0.01247	-1.43998	-0.02994
-1.35897	-0.0191	-1.35713	-0.03038	-1.31172	-0.01744	-1.37809	-0.02593	-1.40829	-0.01472	-1.41276	-0.02837	-1.31072	-0.01335	-1.33858	-0.02543	-1.3306	-0.01371	-1.44227	-0.02298	-1.42648	-0.01246	-1.442	-0.02983
-1.36089	-0.01891	-1.35917	-0.03004	-1.3137	-0.0173	-1.38012	-0.02582	-1.41036	-0.01471	-1.41483	-0.02826	-1.31286	-0.01329	-1.34053	-0.02537	-1.33262	-0.01366	-1.44419	-0.02289	-1.42853	-0.01247	-1.44401	-0.02971
-1.36292	-0.01873	-1.36118	-0.02971	-1.31578	-0.01716	-1.3821	-0.0257	-1.41227	-0.01469	-1.41684	-0.02816	-1.31478	-0.01324	-1.34255	-0.02531	-1.33467	-0.01361	-1.44615	-0.02282	-1.43051	-0.01247	-1.446	-0.02959
-1.36497	-0.01853	-1.36309	-0.0294	-1.31772	-0.01703	-1.38396	-0.02559	-1.41437	-0.01467	-1.41882	-0.02804	-1.31678	-0.01318	-1.34465	-0.02524	-1.33664	-0.01357	-1.44817	-0.02274	-1.43252	-0.01247	-1.44797	-0.02948
-1.36686	-0.01834	-1.36516	-0.02909	-1.31978	-0.0169	-1.38612	-0.02548	-1.41639	-0.01466	-1.42086	-0.02794	-1.3188	-0.01313	-1.34657	-0.02519	-1.3386	-0.01351	-1.45008	-0.02266	-1.43452	-0.01248	-1.44989	-0.02936
-1.36895	-0.01815	-1.36709	-0.02879	-1.32172	-0.01677	-1.38807	-0.02537	-1.41832	-0.01465	-1.42274	-0.02783	-1.32072	-0.01308	-1.34857	-0.02513	-1.34057	-0.01346	-1.45226	-0.02259	-1.43648	-0.01248	-1.45194	-0.02925
-1.37091	-0.01796	-1.36916	-0.0285	-1.32366	-0.01665	-1.39014	-0.02526	-1.42035	-0.01464	-1.42481	-0.02772	-1.32283	-0.01303	-1.35059	-0.02507	-1.34263	-0.01342	-1.45429	-0.02251	-1.4385	-0.01248	-1.45386	-0.02912
-1.37291	-0.01778	-1.37112	-0.02822	-1.32575	-0.01653	-1.39214	-0.02515	-1.4223	-0.01463	-1.42683	-0.02762	-1.32481	-0.01298	-1.3525	-0.02501	-1.34469	-0.01337	-1.45617	-0.02244	-1.44053	-0.01249	-1.45598	-0.029
-1.37496	-0.01759	-1.37308	-0.02795	-1.32768	-0.01641	-1.39408	-0.02504	-1.42431	-0.01462	-1.42885	-0.02751	-1.32678	-0.01293	-1.35462	-0.02495	-1.34663	-0.01333	-1.45823	-0.02236	-1.44256	-0.0125	-1.45792	-0.02889
-1.37691	-0.01742	-1.37516	-0.02768	-1.32978	-0.0163	-1.39616	-0.02494	-1.42628	-0.01462	-1.4309	-0.0274	-1.32873	-0.01289	-1.35663	-0.0249	-1.34864	-0.01328	-1.46019	-0.02228	-1.44452	-0.0125	-1.45988	-0.02877
-1.37891	-0.01724	-1.37707	-0.02743	-1.33173	-0.01619	-1.39809	-0.02483	-1.42826	-0.01461	-1.43277	-0.0273	-1.33071	-0.01284	-1.35862	-0.02484	-1.35067	-0.01324	-1.46228	-0.02221	-1.44648	-0.0125	-1.46193	-0.02866
-1.38091	-0.01706	-1.37915	-0.02719	-1.33364	-0.01608	-1.40014	-0.02473	-1.43033	-0.01461	-1.43485	-0.0272	-1.33276	-0.0128	-1.36055	-0.02479	-1.35262	-0.0132	-1.46422	-0.02213	-1.44849	-0.01251	-1.46396	-0.02853
-1.38285	-0.0169	-1.38111	-0.02695	-1.33567	-0.01598	-1.40218	-0.02462	-1.43222	-0.01461	-1.43687	-0.0271	-1.33476	-0.01275	-1.36259	-0.02473	-1.35469	-0.01315	-1.46614	-0.02207	-1.4506	-0.01253	-1.46603	-0.02842
-1.38492	-0.01672	-1.38314	-0.02672	-1.33765	-0.01586	-1.4041	-0.02452	-1.43435	-0.01461	-1.43884	-0.027	-1.33676	-0.01271	-1.36464	-0.02468	-1.35669	-0.01312	-1.46826	-0.022	-1.45255	-0.01253	-1.46799	-0.0283
-1.38688	-0.01656	-1.38516	-0.02649	-1.33974	-0.01577	-1.40613	-0.02442	-1.43632	-0.01462	-1.44086	-0.0269	-1.33868	-0.01268	-1.3666	-0.02463	-1.35861	-0.01307	-1.47017	-0.02192	-1.45455	-0.01255	-1.4699	-0.02819
-1.38887	-0.0164	-1.38714	-0.02628	-1.34169	-0.01567	-1.40814	-0.02431	-1.43834	-0.01462	-1.4428	-0.0268	-1.34069	-0.01264	-1.36854	-0.02457	-1.3606	-0.01304	-1.4723	-0.02185	-1.45646	-0.01256	-1.472	-0.02809
-1.3909	-0.01624	-1.38914	-0.02607	-1.34364	-0.01558	-1.41012	-0.02422	-1.44034	-0.01463	-1.44482	-0.0267	-1.34277	-0.0126	-1.37053	-0.02453	-1.36268	-0.013	-1.47427	-0.02178	-1.45851	-0.01257	-1.47394	-0.02797
-1.39285	-0.0161	-1.39111	-0.02586	-1.34576	-0.01549	-1.4122	-0.02412	-1.4423	-0.01464	-1.44683	-0.02661	-1.34474	-0.01256	-1.37257	-0.02447	-1.36465	-0.01296	-1.47617	-0.02172	-1.46059	-0.01259	-1.47595	-0.02786
-1.3949	-0.01594	-1.39307	-0.02568	-1.34766	-0.01539	-1.41412	-0.02402	-1.44429	-0.01465	-1.44885	-0.02651	-1.34679	-0.01252	-1.37455	-0.02442	-1.36663	-0.01293	-1.47824	-0.02165	-1.4626	-0.0126	-1.47804	-0.02775
-1.39693	-0.01579	-1.39511	-0.02548	-1.34975	-0.0153	-1.4161	-0.02392	-1.44639	-0.01467	-1.45088	-0.02641	-1.34872	-0.0125	-1.37659	-0.02438	-1.36867	-0.01289	-1.48017	-0.02158	-1.46459	-0.01263	-1.47987	-0.02765
-1.39889	-0.01565	-1.39708	-0.0253	-1.35176	-0.01522	-1.41813	-0.02382	-1.44828	-0.01468	-1.45287	-0.02632	-1.35076	-0.01246	-1.37859	-0.02433	-1.37065	-0.01286	-1.48221	-0.02151	-1.46651	-0.01264	-1.48191	-0.02754
-1.40085	-0.01551	-1.39912	-0.02512	-1.35369	-0.01514	-1.42011	-0.02372	-1.45032	-0.0147	-1.45482	-0.02623	-1.35273	-0.01243	-1.38051	-0.02429	-1.37264	-0.01282	-1.48422	-0.02145	-1.46848	-0.01266	-1.48392	-0.02743
-1.40288	-0.01538	-1.40118	-0.02494	-1.35576	-0.01505	-1.42213	-0.02363	-1.45227	-0.01473	-1.45687	-0.02614	-1.35476	-0.01239	-1.3825	-0.02423	-1.37466	-0.01278	-1.48621	-0.02139	-1.47055	-0.01268	-1.48597	-0.02733
-1.40493	-0.01525	-1.40314	-0.02478	-1.35771	-0.01497	-1.42418	-0.02353	-1.45435	-0.01475	-1.45889	-0.02604	-1.35679	-0.01236	-1.38457	-0.02419	-1.37664	-0.01276	-1.48824	-0.02132	-1.4725	-0.0127	-1.48792	-0.02724
-1.4069	-0.01511	-1.40518	-0.02461	-1.35975	-0.01489	-1.42608	-0.02343	-1.45641	-0.01478	-1.46084	-0.02595	-1.35867	-0.01233	-1.38664	-0.02415	-1.37869	-0.01272	-1.49016	-0.02125	-1.47448	-0.01274	-1.48983	-0.02714
-1.40895	-0.01499	-1.40706	-0.02445	-1.36175	-0.01482	-1.42815	-0.02334	-1.45837	-0.01481	-1.46279	-0.02586	-1.36071	-0.0123	-1.38862	-0.0241	-1.38051	-0.0127	-1.49227	-0.02119	-1.47646	-0.01275	-1.49194	-0.02704
-1.4109	-0.01486	-1.40915	-0.02429	-1.36369	-0.01474	-1.43018	-0.02325	-1.46034	-0.01484	-1.46487	-0.02578	-1.36272	-0.01227	-1.3906	-0.02406	-1.38259	-0.01266	-1.49429	-0.02113	-1.47855	-0.01278	-1.49388	-0.02694
-1.41289	-0.01475	-1.4111	-0.02414	-1.36577	-0.01467	-1.43216	-0.02315	-1.46228	-0.01488	-1.46688	-0.02569	-1.36473	-0.01224	-1.39253	-0.02401	-1.38463	-0.01263	-1.49626	-0.02107	-1.48056	-0.01281	-1.49589	-0.02685
-1.41498	-0.01463	-1.41308	-0.024	-1.3677	-0.0146	-1.43415	-0.02306	-1.46433	-0.01491	-1.46889	-0.02559	-1.3668	-0.01221	-1.39464	-0.02397	-1.38659	-0.01261	-1.49823	-0.02101	-1.48258	-0.01284	-1.49799	-0.02676
-1.41689	-0.01451	-1.41519	-0.02385	-1.36973	-0.01453	-1.43606	-0.02297	-1.46636	-0.01497	-1.47089	-0.02551	-1.36868	-0.01219	-1.39659	-0.02394	-1.38871	-0.01258	-1.50018	-0.02094	-1.48451	-0.01288	-1.4999	-0.02667
-1.41896	-0.0144	-1.41705	-0.02371	-1.37168	-0.01446	-1.43809	-0.02288	-1.4683	-0.01501	-1.47284	-0.02543	-1.3707	-0.01216	-1.39855	-0.02389	-1.39057	-0.01255	-1.5022	-0.02088	-1.48648	-0.01291	-1.5019	-0.02658
-1.42092	-0.01429	-1.41916	-0.02357	-1.37364	-0.0144	-1.4401	-0.0228	-1.47039	-0.01506	-1.47482	-0.02534	-1.37276	-0.01213	-1.40056	-0.02386	-1.39266	-0.01253	-1.50422	-0.02082	-1.48853	-0.01295	-1.5039	-0.02649
-1.42285	-0.01419	-1.42114	-0.02343	-1.37568	-0.01433	-1.44212	-0.02271	-1.47236	-0.01511	-1.47684	-0.02527	-1.37469	-0.0121	-1.4025	-0.02382	-1.39468	-0.0125	-1.50624	-0.02077	-1.49049	-0.01299	-1.50592	-0.02641
-1.4249	-0.01408	-1.42312	-0.02331	-1.37764	-0.01427	-1.44418	-0.02262	-1.47431	-0.01516	-1.47882	-0.02518	-1.37679	-0.01207	-1.40455	-0.02378	-1.39664	-0.01249	-1.50821	-0.02071	-1.49248	-0.01303	-1.50798	-0.02632
-1.42688	-0.01397	-1.42515	-0.02317	-1.37971	-0.01421	-1.4461	-0.02253	-1.4764	-0.01522	-1.48092	-0.0251	-1.37869	-0.01206	-1.40661	-0.02374	-1.39865	-0.01246	-1.51027	-0.02065	-1.49453	-0.01308	-1.50995	-0.02624
-1.42893	-0.01388	-1.4271	-0.02304	-1.38169	-0.01415	-1.44813	-0.02244	-1.4783	-0.01529	-1.48279	-0.02502	-1.38069	-0.01203	-1.40857	-0.02371	-1.40063	-0.01244	-1.51224	-0.0206	-1.49651	-0.01312	-1.51194	-0.02616
-1.43086	-0.01378	-1.42911	-0.02292	-1.38371	-0.01409	-1.45011	-0.02237	-1.48037	-0.01535	-1.48484	-0.02494	-1.38277	-0.012	-1.41054	-0.02368	-1.40264	-0.01242	-1.51428	-0.02054	-1.49855	-0.01317	-1.51388	-0.02607
-1.43282	-0.01369	-1.4312	-0.02279	-1.38571	-0.01404	-1.45211	-0.02228	-1.48232	-0.01542	-1.48685	-0.02487	-1.38473	-0.01198	-1.41253	-0.02364	-1.40466	-0.0124	-1.51622	-0.02049	-1.50047	-0.01323	-1.51594	-0.026
-1.43488	-0.0136	-1.4331	-0.02267	-1.38771	-0.01397	-1.45417	-0.0222	-1.48433	-0.01549	-1.48883	-0.02478	-1.38684	-0.01195	-1.41461	-0.0236	-1.40662	-0.01239	-1.5182	-0.02043	-1.50248	-0.01328	-1.518	-0.02593
-1.43694	-0.01351	-1.43517	-0.02255	-1.38972	-0.01393	-1.45603	-0.02212	-1.48634	-0.01557	-1.49084	-0.02471	-1.38874	-0.01193	-1.4166	-0.02357	-1.40865	-0.01237	-1.52025	-0.02038	-1.50453	-0.01335	-1.51996	-0.02585
-1.43896	-0.01342	-1.4371	-0.02243	-1.39173	-0.01387	-1.45811	-0.02203	-1.48828	-0.01564	-1.49289	-0.02464	-1.39068	-0.01191	-1.41861	-0.02354	-1.41061	-0.01235	-1.52216	-0.02032	-1.5065	-0.01341	-1.5219	-0.02578
-1.44086	-0.01333	-1.43911	-0.02231	-1.39375	-0.01382	-1.46015	-0.02196	-1.49038	-0.01572	-1.49488	-0.02456	-1.39279	-0.01189	-1.4206	-0.02351	-1.41263	-0.01234	-1.52424	-0.02027	-1.50851	-0.01348	-1.52389	-0.0257
-1.44285	-0.01325	-1.44117	-0.0222	-1.39573	-0.01377	-1.46209	-0.02188	-1.49232	-0.0158	-1.49683	-0.02449	-1.39479	-0.01187	-1.42257	-0.02347	-1.41457	-0.01232	-1.52625	-0.02022	-1.51049	-0.01356	-1.52591	-0.02563
-1.44491	-0.01316	-1.44311	-0.02208	-1.3977	-0.01372	-1.46419	-0.0218	-1.49431	-0.01588	-1.49889	-0.02442	-1.39679	-0.01184	-1.42457	-0.02344	-1.41661	-0.01232	-1.52818	-0.02016	-1.51246	-0.01364	-1.52792	-0.02556
-1.4469	-0.01309	-1.44516	-0.02197	-1.39972	-0.01367	-1.46608	-0.02173	-1.49633	-0.01597	-1.50091	-0.02435	-1.39882	-0.01183	-1.42656	-0.02341	-1.41869	-0.01231	-1.53024	-0.02012	-1.51461	-0.01373	-1.5299	-0.0255
-1.449	-0.01301	-1.44709	-0.02186	-1.40172	-0.01363	-1.4681	-0.02165	-1.49832	-0.01605	-1.50283	-0.02427	-1.40078	-0.01181	-1.42861	-0.02338	-1.42062	-0.01231	-1.53219	-0.02007	-1.51643	-0.01382	-1.53185	-0.02543
-1.45092	-0.01293	-1.44911	-0.02175	-1.40373	-0.01358	-1.47014	-0.02158	-1.5003	-0.01614	-1.50488	-0.02421	-1.40268	-0.01179	-1.43052	-0.02335	-1.42262	-0.0123	-1.53424	-0.02001	-1.51855	-0.01392	-1.53383	-0.02535
-1.45288	-0.01286	-1.4511	-0.02163	-1.40571	-0.01354	-1.4721	-0.0215	-1.50232	-0.01623	-1.50688	-0.02414	-1.40474	-0.01177	-1.43255	-0.02332	-1.4246	-0.0123	-1.53629	-0.01997	-1.5205	-0.01402	-1.53588	-0.02529
-1.45494	-0.01278	-1.45315	-0.02153	-1.40769	-0.01349	-1.47416	-0.02143	-1.50429	-0.01632	-1.50887	-0.02407	-1.40684	-0.01175	-1.43458	-0.02329	-1.42658	-0.0123	-1.53817	-0.01992	-1.52249	-0.01413	-1.53792	-0.02523
-1.45691	-0.01271	-1.45518	-0.02143	-1.40977	-0.01345	-1.47611	-0.02136	-1.50631	-0.01641	-1.51089	-0.024	-1.40875	-0.01174	-1.43655	-0.02326	-1.42865	-0.01231	-1.5402	-0.01987	-1.52453	-0.01426	-1.53993	-0.02517
-1.459	-0.01264	-1.45711	-0.02132	-1.41169	-0.01341	-1.47808	-0.02129	-1.50833	-0.0165	-1.51283	-0.02394	-1.41079	-0.01173	-1.43855	-0.02323	-1.43058	-0.01231	-1.54219	-0.01982	-1.5265	-0.01439	-1.54183	-0.02511
-1.46084	-0.01257	-1.45916	-0.02122	-1.41372	-0.01337	-1.48009	-0.02122	-1.51035	-0.01659	-1.51484	-0.02387	-1.41273	-0.01171	-1.44059	-0.02321	-1.43262	-0.01232	-1.54416	-0.01977	-1.52848	-0.01452	-1.54395	-0.02504
-1.46289	-0.01251	-1.46118	-0.02111	-1.41568	-0.01334	-1.48215	-0.02115	-1.51231	-0.01668	-1.51678	-0.02381	-1.41483	-0.0117	-1.44253	-0.02318	-1.43464	-0.01233	-1.54631	-0.01973	-1.53043	-0.01468	-1.5459	-0.02499
-1.46487	-0.01244	-1.46314	-0.02102	-1.41765	-0.01329	-1.48411	-0.02109	-1.51423	-0.01676	-1.51882	-0.02374	-1.41683	-0.01169	-1.44452	-0.02315	-1.43667	-0.01235	-1.54819	-0.01968	-1.53249	-0.01483	-1.5479	-0.02493
-1.46683	-0.01238	-1.46515	-0.02092	-1.41968	-0.01326	-1.48616	-0.02102	-1.51636	-0.01686	-1.52088	-0.02368	-1.41873	-0.01168	-1.44655	-0.02312	-1.43869	-0.01237	-1.55018	-0.01964	-1.53459	-0.01501	-1.54998	-0.02487
-1.46894	-0.01231	-1.46707	-0.02082	-1.42169	-0.01323	-1.48811	-0.02095	-1.51836	-0.01694	-1.52287	-0.02362	-1.42081	-0.01167	-1.44861	-0.02309	-1.44061	-0.01239	-1.5522	-0.01959	-1.53649	-0.01519	-1.55189	-0.02482
-1.47084	-0.01225	-1.46912	-0.02072	-1.42376	-0.01319	-1.49009	-0.02089	-1.5204	-0.01702	-1.52486	-0.02355	-1.42273	-0.01167	-1.45062	-0.02307	-1.44258	-0.01241	-1.55416	-0.01954	-1.53855	-0.01537	-1.55391	-0.02475
-1.47288	-0.01219	-1.47114	-0.02063	-1.42569	-0.01316	-1.49217	-0.02082	-1.52232	-0.01711	-1.52676	-0.0235	-1.42479	-0.01166	-1.45252	-0.02304	-1.44462	-0.01243	-1.55627	-0.01951	-1.54049	-0.01558	-1.55595	-0.0247
-1.47493	-0.01213	-1.47311	-0.02054	-1.42771	-0.01312	-1.49411	-0.02076	-1.52425	-0.01719	-1.5288	-0.02343	-1.42682	-0.01165	-1.45466	-0.02302	-1.44666	-0.01247	-1.55817	-0.01946	-1.54247	-0.0158	-1.55797	-0.02465
-1.47689	-0.01207	-1.47517	-0.02044	-1.42974	-0.0131	-1.49615	-0.0207	-1.5263	-0.01728	-1.53088	-0.02338	-1.42877	-0.01165	-1.45657	-0.02299	-1.4487	-0.0125	-1.56022	-0.01942	-1.54455	-0.01604	-1.56001	-0.0246
-1.47895	-0.01202	-1.4771	-0.02035	-1.43173	-0.01307	-1.49804	-0.02064	-1.52834	-0.01735	-1.53286	-0.02332	-1.43078	-0.01165	-1.45859	-0.02296	-1.45058	-0.01254	-1.56222	-0.01937	-1.54651	-0.01628	-1.56193	-0.02455
-1.48088	-0.01196	-1.47909	-0.02026	-1.43374	-0.01304	-1.50013	-0.02058	-1.53037	-0.01744	-1.53484	-0.02326	-1.43273	-0.01165	-1.46059	-0.02295	-1.45266	-0.01258	-1.56418	-0.01933	-1.54848	-0.01652	-1.56393	-0.02449
-1.48295	-0.01191	-1.48115	-0.02017	-1.43572	-0.01301	-1.50213	-0.02052	-1.53238	-0.01753	-1.53682	-0.02321	-1.43477	-0.01165	-1.46257	-0.02292	-1.45459	-0.01262	-1.56623	-0.01929	-1.55048	-0.0168	-1.56591	-0.02445
-1.48492	-0.01186	-1.48318	-0.02009	-1.43765	-0.01298	-1.50414	-0.02046	-1.53434	-0.01761	-1.53878	-0.02315	-1.43678	-0.01165	-1.46455	-0.0229	-1.45669	-0.01267	-1.56823	-0.01925	-1.5525	-0.01708	-1.56789	-0.0244
-1.48693	-0.0118	-1.48519	-0.02	-1.4397	-0.01296	-1.50615	-0.02039	-1.53632	-0.01771	-1.54084	-0.02309	-1.43873	-0.01166	-1.46662	-0.02287	-1.4587	-0.01271	-1.57017	-0.01921	-1.55456	-0.01738	-1.57002	-0.02435
-1.48898	-0.01175	-1.48711	-0.01992	-1.4417	-0.01294	-1.50814	-0.02034	-1.53832	-0.01779	-1.54287	-0.02304	-1.44072	-0.01166	-1.4686	-0.02285	-1.46065	-0.01276	-1.57222	-0.01916	-1.55654	-0.01769	-1.57189	-0.02431
-1.49089	-0.0117	-1.48909	-0.01983	-1.44372	-0.01292	-1.51008	-0.02029	-1.54032	-0.01788	-1.54487	-0.02298	-1.44266	-0.01168	-1.47064	-0.02284	-1.46264	-0.01282	-1.57417	-0.01913	-1.55849	-0.01801	-1.57387	-0.02425
-1.4929	-0.01166	-1.49114	-0.01974	-1.44558	-0.0129	-1.51213	-0.02023	-1.54235	-0.01798	-1.54679	-0.02293	-1.44476	-0.01169	-1.47256	-0.02281	-1.46466	-0.01286	-1.57621	-0.01909	-1.56055	-0.01834	-1.57594	-0.02421
-1.49486	-0.01161	-1.49307	-0.01967	-1.44771	-0.01288	-1.51412	-0.02017	-1.5443	-0.01807	-1.54883	-0.02287	-1.44677	-0.0117	-1.47466	-0.02279	-1.46662	-0.01293	-1.57815	-0.01905	-1.56253	-0.01869	-1.57787	-0.02417
-1.49697	-0.01156	-1.49515	-0.01959	-1.44975	-0.01286	-1.51612	-0.02011	-1.54638	-0.01818	-1.55077	-0.02282	-1.44878	-0.01172	-1.47666	-0.02277	-1.46862	-0.01299	-1.58018	-0.01901	-1.56446	-0.01906	-1.57984	-0.02413
-1.49884	-0.01151	-1.4971	-0.0195	-1.45171	-0.01285	-1.5181	-0.02006	-1.54835	-0.01828	-1.55282	-0.02277	-1.45079	-0.01174	-1.47868	-0.02275	-1.47062	-0.01304	-1.58225	-0.01897	-1.56645	-0.01943	-1.58191	-0.02409
-1.5009	-0.01146	-1.49917	-0.01943	-1.45368	-0.01283	-1.52018	-0.02001	-1.55039	-0.01838	-1.55475	-0.02272	-1.45276	-0.01176	-1.48057	-0.02274	-1.47269	-0.0131	-1.5842	-0.01893	-1.56854	-0.01982	-1.58393	-0.02404
-1.50289	-0.01142	-1.50117	-0.01935	-1.45574	-0.01282	-1.52208	-0.01995	-1.55234	-0.0185	-1.55685	-0.02267	-1.4548	-0.01179	-1.4826	-0.02271	-1.4746	-0.01316	-1.58626	-0.0189	-1.57055	-0.02022	-1.58586	-0.024
-1.50484	-0.01138	-1.50307	-0.01927	-1.45771	-0.0128	-1.52408	-0.0199	-1.55428	-0.0186	-1.55878	-0.02261	-1.45675	-0.01181	-1.48465	-0.02269	-1.47662	-0.01323	-1.58818	-0.01886	-1.5726	-0.02063	-1.58787	-0.02396
-1.50695	-0.01134	-1.50511	-0.01919	-1.45973	-0.0128	-1.52612	-0.01985	-1.55638	-0.01873	-1.56078	-0.02257	-1.45871	-0.01184	-1.48659	-0.02267	-1.47857	-0.0133	-1.59021	-0.01882	-1.5745	-0.02106	-1.58992	-0.02393
-1.50889	-0.0113	-1.5071	-0.01912	-1.46177	-0.01279	-1.52807	-0.0198	-1.55835	-0.01884	-1.56283	-0.02252	-1.46076	-0.01187	-1.48863	-0.02266	-1.48057	-0.01336	-1.59226	-0.01879	-1.57651	-0.02148	-1.59185	-0.02389
-1.51097	-0.01125	-1.50912	-0.01905	-1.46374	-0.01279	-1.53016	-0.01975	-1.56034	-0.01895	-1.56481	-0.02247	-1.46278	-0.0119	-1.49051	-0.02265	-1.48268	-0.01343	-1.59427	-0.01875	-1.57851	-0.02193	-1.59391	-0.02384
-1.5129	-0.01122	-1.51123	-0.01898	-1.46571	-0.01278	-1.5321	-0.0197	-1.56238	-0.01907	-1.56679	-0.02243	-1.46479	-0.01194	-1.49255	-0.02262	-1.4846	-0.0135	-1.59624	-0.01872	-1.58053	-0.02237	-1.596	-0.02381
-1.51492	-0.01118	-1.51306	-0.01891	-1.46776	-0.01278	-1.53409	-0.01965	-1.56429	-0.01918	-1.56893	-0.02237	-1.46671	-0.01197	-1.49459	-0.02261	-1.48665	-0.01358	-1.59814	-0.01868	-1.58263	-0.02284	-1.5979	-0.02378
-1.517	-0.01114	-1.51515	-0.01883	-1.46979	-0.01278	-1.53611	-0.0196	-1.5664	-0.0193	-1.57082	-0.02233	-1.46876	-0.01201	-1.4966	-0.02259	-1.48855	-0.01365	-1.60026	-0.01865	-1.58455	-0.02332	-1.59992	-0.02375
-1.51891	-0.0111	-1.51708	-0.01877	-1.47168	-0.01279	-1.53804	-0.01955	-1.56835	-0.01941	-1.57278	-0.02228	-1.47077	-0.01206	-1.4986	-0.02258	-1.49059	-0.01373	-1.60222	-0.01862	-1.58643	-0.02378	-1.60192	-0.02371
-1.52086	-0.01106	-1.51918	-0.01869	-1.47371	-0.01279	-1.54011	-0.01951	-1.57036	-0.01952	-1.57486	-0.02224	-1.47279	-0.0121	-1.50049	-0.02257	-1.49268	-0.0138	-1.60423	-0.01858	-1.58853	-0.02427	-1.60391	-0.02367
-1.5229	-0.01103	-1.52114	-0.01863	-1.47566	-0.0128	-1.5421	-0.01946	-1.57231	-0.01963	-1.57679	-0.0222	-1.4748	-0.01214	-1.50254	-0.02255	-1.49468	-0.01388	-1.60626	-0.01856	-1.59053	-0.02475	-1.606	-0.02365
-1.52492	-0.011	-1.52306	-0.01856	-1.47765	-0.01281	-1.54409	-0.01942	-1.57435	-0.01973	-1.57884	-0.02215	-1.47675	-0.01218	-1.50453	-0.02253	-1.49664	-0.01397	-1.60822	-0.01852	-1.59258	-0.02523	-1.60794	-0.02361
-1.52695	-0.01096	-1.52514	-0.01849	-1.47973	-0.01283	-1.54616	-0.01937	-1.5764	-0.01984	-1.58085	-0.0221	-1.47877	-0.01223	-1.50654	-0.02252	-1.49858	-0.01406	-1.61024	-0.01849	-1.59453	-0.02575	-1.60996	-0.02359
-1.52886	-0.01092	-1.52708	-0.01843	-1.48166	-0.01284	-1.54806	-0.01932	-1.57835	-0.01994	-1.58278	-0.02206	-1.48081	-0.01229	-1.50862	-0.0225	-1.50053	-0.01414	-1.61223	-0.01845	-1.59647	-0.02623	-1.61183	-0.02356
-1.53093	-0.01089	-1.52912	-0.01836	-1.48374	-0.01286	-1.55016	-0.01929	-1.58042	-0.02003	-1.58487	-0.02201	-1.48276	-0.01234	-1.51046	-0.0225	-1.50258	-0.01424	-1.61415	-0.01842	-1.59851	-0.02672	-1.61391	-0.02352
-1.53289	-0.01087	-1.5311	-0.0183	-1.48571	-0.01289	-1.55214	-0.01924	-1.5823	-0.02013	-1.58679	-0.02198	-1.48481	-0.01239	-1.51257	-0.02248	-1.50465	-0.01433	-1.61625	-0.0184	-1.60055	-0.02722	-1.61594	-0.02349
-1.53499	-0.01083	-1.53315	-0.01824	-1.48768	-0.01291	-1.55414	-0.0192	-1.58433	-0.02022	-1.58886	-0.02193	-1.48676	-0.01244	-1.51462	-0.02246	-1.50666	-0.01444	-1.61817	-0.01836	-1.60258	-0.02769	-1.61789	-0.02347
-1.53695	-0.0108	-1.53514	-0.01818	-1.48978	-0.01294	-1.55609	-0.01915	-1.58638	-0.02031	-1.59086	-0.02189	-1.48874	-0.0125	-1.51655	-0.02245	-1.50856	-0.01454	-1.62021	-0.01833	-1.60453	-0.02819	-1.6199	-0.02345
-1.53889	-0.01077	-1.53708	-0.01812	-1.49166	-0.01297	-1.55814	-0.01911	-1.58831	-0.0204	-1.59283	-0.02185	-1.49077	-0.01255	-1.51862	-0.02244	-1.51056	-0.01466	-1.62218	-0.0183	-1.60652	-0.02866	-1.62192	-0.02341
-1.54097	-0.01074	-1.53919	-0.01805	-1.49374	-0.01301	-1.56008	-0.01907	-1.59037	-0.02048	-1.59486	-0.0218	-1.49272	-0.01261	-1.52052	-0.02243	-1.51266	-0.01477	-1.62421	-0.01828	-1.6085	-0.02914	-1.62386	-0.02338
-1.54289	-0.01072	-1.54119	-0.01799	-1.4957	-0.01305	-1.56211	-0.01903	-1.59238	-0.02056	-1.5968	-0.02177	-1.49477	-0.01267	-1.52252	-0.02241	-1.51459	-0.01488	-1.62624	-0.01825	-1.6105	-0.02959	-1.6259	-0.02337
-1.54495	-0.01069	-1.54322	-0.01794	-1.49772	-0.01309	-1.56415	-0.01899	-1.59432	-0.02065	-1.59889	-0.02172	-1.49679	-0.01273	-1.52461	-0.0224	-1.5167	-0.01502	-1.6282	-0.01822	-1.61252	-0.03002	-1.62793	-0.02334
-1.54701	-0.01067	-1.54517	-0.01788	-1.49972	-0.01314	-1.56613	-0.01895	-1.59638	-0.02073	-1.60089	-0.02168	-1.49874	-0.0128	-1.52662	-0.02239	-1.51859	-0.01514	-1.63016	-0.01819	-1.61447	-0.03048	-1.62991	-0.02332
-1.54895	-0.01064	-1.54715	-0.01782	-1.50169	-0.01319	-1.56808	-0.01891	-1.59835	-0.0208	-1.60283	-0.02165	-1.50072	-0.01286	-1.52865	-0.02237	-1.52056	-0.01527	-1.63222	-0.01816	-1.61653	-0.03089	-1.63191	-0.0233
-1.55096	-0.01061	-1.54913	-0.01776	-1.50369	-0.01324	-1.57008	-0.01887	-1.6004	-0.02089	-1.60484	-0.02161	-1.50276	-0.01293	-1.53055	-0.02237	-1.52263	-0.01541	-1.63422	-0.01813	-1.61851	-0.03128	-1.63394	-0.02327
-1.55291	-0.01059	-1.55116	-0.01771	-1.50564	-0.0133	-1.57214	-0.01883	-1.60237	-0.02097	-1.60681	-0.02158	-1.50478	-0.013	-1.53258	-0.02235	-1.52454	-0.01553	-1.63624	-0.01811	-1.62056	-0.03169	-1.63601	-0.02325
-1.55496	-0.01057	-1.55314	-0.01765	-1.50767	-0.01335	-1.57414	-0.01879	-1.60426	-0.02104	-1.60887	-0.02153	-1.50677	-0.01307	-1.53455	-0.02234	-1.52665	-0.01568	-1.63818	-0.01808	-1.62258	-0.03204	-1.63789	-0.02323
-1.55692	-0.01055	-1.55517	-0.0176	-1.5097	-0.01341	-1.57616	-0.01875	-1.60634	-0.02113	-1.61086	-0.02149	-1.50877	-0.01315	-1.5366	-0.02233	-1.52857	-0.01583	-1.64019	-0.01806	-1.62453	-0.03239	-1.64004	-0.02321
-1.55893	-0.01052	-1.55703	-0.01754	-1.5117	-0.01348	-1.57808	-0.01871	-1.60832	-0.0212	-1.61284	-0.02146	-1.51071	-0.01323	-1.53866	-0.02232	-1.53057	-0.01597	-1.64216	-0.01803	-1.62648	-0.03272	-1.64197	-0.02319
-1.56096	-0.01051	-1.55914	-0.01749	-1.51372	-0.01354	-1.58008	-0.01868	-1.61036	-0.02128	-1.61486	-0.02142	-1.51278	-0.01332	-1.54055	-0.02232	-1.53263	-0.01612	-1.64418	-0.018	-1.6285	-0.03301	-1.64387	-0.02317
-1.56283	-0.01049	-1.56116	-0.01744	-1.51565	-0.01361	-1.58211	-0.01864	-1.61235	-0.02137	-1.6168	-0.02139	-1.51484	-0.01341	-1.54251	-0.02229	-1.53464	-0.01626	-1.64627	-0.01798	-1.63051	-0.03329	-1.64602	-0.02316
-1.5649	-0.01047	-1.56314	-0.01739	-1.51777	-0.01368	-1.58416	-0.0186	-1.6143	-0.02144	-1.61881	-0.02135	-1.51676	-0.01349	-1.5446	-0.02229	-1.53666	-0.01642	-1.64821	-0.01795	-1.63258	-0.03353	-1.64789	-0.02314
-1.56688	-0.01046	-1.56518	-0.01734	-1.51969	-0.01375	-1.58617	-0.01857	-1.61632	-0.02154	-1.6209	-0.02131	-1.51879	-0.01359	-1.54657	-0.02228	-1.53859	-0.01657	-1.65013	-0.01793	-1.63449	-0.03376	-1.65001	-0.02312
-1.56893	-0.01044	-1.56709	-0.01729	-1.52173	-0.01382	-1.58814	-0.01853	-1.61837	-0.02162	-1.62286	-0.02128	-1.52069	-0.01369	-1.54867	-0.02227	-1.54058	-0.01672	-1.65222	-0.01791	-1.63652	-0.03395	-1.6519	-0.02311
-1.57095	-0.01043	-1.56917	-0.01724	-1.52377	-0.0139	-1.59012	-0.0185	-1.62038	-0.02172	-1.62485	-0.02124	-1.52269	-0.0138	-1.55058	-0.02227	-1.54261	-0.01689	-1.65414	-0.01788	-1.63848	-0.03412	-1.65389	-0.02308
-1.57288	-0.01042	-1.57111	-0.01718	-1.5257	-0.01398	-1.59211	-0.01846	-1.62236	-0.02181	-1.62679	-0.02122	-1.52481	-0.01391	-1.55263	-0.02225	-1.54462	-0.01703	-1.65624	-0.01786	-1.64049	-0.03426	-1.65588	-0.02307
-1.57496	-0.01041	-1.5731	-0.01714	-1.52774	-0.01405	-1.59416	-0.01842	-1.62431	-0.0219	-1.62888	-0.02117	-1.52675	-0.01402	-1.55459	-0.02224	-1.5467	-0.01719	-1.65826	-0.01783	-1.64257	-0.03436	-1.6579	-0.02306
-1.57692	-0.0104	-1.57512	-0.01709	-1.52976	-0.01413	-1.59613	-0.01839	-1.62639	-0.02201	-1.63087	-0.02114	-1.52879	-0.01414	-1.55663	-0.02223	-1.54867	-0.01736	-1.6602	-0.01781	-1.64454	-0.03444	-1.65998	-0.02305
-1.57897	-0.0104	-1.57712	-0.01704	-1.53174	-0.01421	-1.59813	-0.01836	-1.6284	-0.0221	-1.63287	-0.02111	-1.53076	-0.01427	-1.55868	-0.02222	-1.55058	-0.01751	-1.66219	-0.01779	-1.64656	-0.03452	-1.66198	-0.02303
-1.58093	-0.01039	-1.57917	-0.017	-1.53376	-0.01429	-1.60011	-0.01833	-1.63039	-0.0222	-1.63482	-0.02107	-1.53269	-0.01439	-1.56061	-0.02222	-1.55261	-0.01768	-1.66419	-0.01777	-1.64854	-0.03453	-1.66386	-0.02301
-1.58281	-0.01039	-1.58111	-0.01695	-1.53563	-0.01437	-1.60215	-0.01829	-1.6324	-0.02232	-1.6368	-0.02104	-1.53482	-0.01454	-1.56257	-0.0222	-1.5546	-0.01785	-1.66625	-0.01775	-1.65051	-0.03453	-1.66594	-0.023
-1.58493	-0.01039	-1.58314	-0.01691	-1.53773	-0.01444	-1.60424	-0.01826	-1.63431	-0.02241	-1.63884	-0.02101	-1.53683	-0.01466	-1.56459	-0.02219	-1.55666	-0.01802	-1.66823	-0.01772	-1.6526	-0.0345	-1.668	-0.023
-1.58693	-0.01039	-1.58517	-0.01686	-1.53963	-0.01452	-1.60613	-0.01823	-1.63638	-0.02253	-1.64086	-0.02098	-1.53877	-0.01481	-1.5666	-0.02219	-1.55861	-0.01819	-1.67019	-0.0177	-1.65453	-0.03445	-1.66991	-0.02298
-1.58888	-0.01039	-1.58718	-0.01682	-1.54165	-0.0146	-1.60812	-0.0182	-1.63832	-0.02264	-1.64282	-0.02095	-1.54068	-0.01496	-1.56863	-0.02217	-1.56063	-0.01836	-1.67219	-0.01768	-1.65658	-0.03437	-1.67197	-0.02297
-1.59097	-0.0104	-1.58915	-0.01677	-1.5437	-0.01468	-1.61015	-0.01817	-1.6404	-0.02275	-1.64487	-0.02091	-1.54275	-0.0151	-1.57061	-0.02217	-1.56261	-0.01854	-1.67417	-0.01766	-1.65852	-0.03428	-1.67394	-0.02296
-1.59289	-0.01041	-1.59119	-0.01673	-1.54568	-0.01476	-1.61211	-0.01813	-1.64237	-0.02288	-1.6468	-0.02089	-1.54477	-0.01527	-1.57267	-0.02216	-1.56463	-0.0187	-1.67624	-0.01764	-1.66058	-0.03416	-1.67597	-0.02295
-1.59491	-0.01043	-1.59316	-0.01669	-1.54771	-0.01483	-1.6142	-0.0181	-1.64435	-0.02299	-1.64881	-0.02085	-1.54677	-0.01542	-1.57455	-0.02215	-1.56663	-0.01889	-1.67826	-0.01762	-1.66262	-0.03402	-1.67797	-0.02294
-1.59689	-0.01044	-1.59515	-0.01665	-1.54971	-0.01492	-1.61616	-0.01807	-1.64632	-0.02313	-1.65081	-0.02082	-1.54876	-0.01558	-1.57662	-0.02214	-1.56861	-0.01908	-1.6802	-0.0176	-1.66451	-0.03388	-1.67997	-0.02294
-1.59893	-0.01046	-1.59713	-0.01661	-1.55176	-0.01499	-1.61809	-0.01804	-1.64839	-0.02326	-1.65284	-0.02079	-1.55074	-0.01577	-1.57866	-0.02213	-1.57062	-0.01927	-1.68222	-0.01758	-1.66651	-0.0337	-1.68203	-0.02293
-1.6009	-0.01048	-1.59905	-0.01656	-1.55374	-0.01507	-1.62016	-0.01801	-1.65036	-0.02338	-1.65487	-0.02076	-1.5528	-0.01593	-1.58061	-0.02213	-1.57256	-0.01946	-1.68418	-0.01756	-1.66853	-0.03352	-1.68391	-0.02291
-1.60289	-0.01051	-1.60119	-0.01652	-1.55567	-0.01516	-1.62205	-0.01797	-1.65227	-0.02351	-1.65673	-0.02074	-1.55481	-0.01611	-1.58262	-0.02212	-1.5746	-0.01965	-1.68621	-0.01755	-1.67052	-0.03333	-1.68594	-0.02291
-1.6049	-0.01054	-1.60313	-0.01649	-1.55773	-0.01523	-1.62418	-0.01795	-1.65432	-0.02364	-1.65885	-0.02071	-1.55675	-0.01628	-1.58465	-0.02211	-1.57662	-0.01985	-1.68825	-0.01752	-1.67253	-0.03312	-1.68794	-0.0229
-1.60697	-0.01057	-1.60517	-0.01645	-1.55975	-0.01532	-1.62619	-0.01792	-1.65634	-0.02378	-1.66082	-0.02068	-1.55881	-0.01646	-1.58661	-0.0221	-1.57864	-0.02005	-1.69018	-0.0175	-1.67454	-0.03292	-1.68998	-0.0229
-1.60891	-0.01061	-1.60719	-0.01641	-1.56171	-0.0154	-1.62806	-0.01789	-1.65837	-0.02394	-1.66279	-0.02065	-1.56066	-0.01666	-1.58863	-0.0221	-1.58062	-0.02026	-1.69221	-0.01748	-1.67654	-0.03269	-1.69197	-0.02289
-1.61099	-0.01065	-1.60912	-0.01637	-1.56376	-0.01548	-1.63015	-0.01786	-1.66037	-0.02406	-1.66488	-0.02062	-1.56279	-0.01684	-1.59069	-0.0221	-1.58261	-0.02047	-1.69419	-0.01747	-1.6785	-0.03247	-1.69393	-0.02288
-1.61289	-0.0107	-1.61118	-0.01633	-1.5657	-0.01558	-1.63208	-0.01783	-1.66243	-0.0242	-1.66679	-0.0206	-1.56486	-0.01705	-1.59254	-0.02208	-1.58459	-0.02066	-1.69618	-0.01746	-1.68052	-0.03224	-1.69586	-0.02288
-1.61492	-0.01074	-1.61316	-0.0163	-1.56772	-0.01565	-1.63416	-0.0178	-1.66438	-0.02434	-1.66886	-0.02057	-1.56681	-0.01724	-1.59458	-0.02208	-1.58667	-0.02089	-1.69828	-0.01743	-1.68249	-0.032	-1.69807	-0.02288
-1.61692	-0.0108	-1.61509	-0.01626	-1.56966	-0.01575	-1.63617	-0.01778	-1.66629	-0.02448	-1.67088	-0.02054	-1.56877	-0.01743	-1.59654	-0.02207	-1.58858	-0.0211	-1.70019	-0.01742	-1.68454	-0.03178	-1.70001	-0.02288
-1.61887	-0.01086	-1.61715	-0.01623	-1.57178	-0.01584	-1.63808	-0.01775	-1.6684	-0.0246	-1.67286	-0.02051	-1.57073	-0.01765	-1.59859	-0.02206	-1.59061	-0.02132	-1.70213	-0.0174	-1.68659	-0.03154	-1.70192	-0.02287
-1.62092	-0.01091	-1.61911	-0.01619	-1.57369	-0.01593	-1.64009	-0.01772	-1.67039	-0.02475	-1.6749	-0.02049	-1.57278	-0.01786	-1.60059	-0.02206	-1.59261	-0.02155	-1.70424	-0.01738	-1.68852	-0.0313	-1.70396	-0.02286
-1.62285	-0.01098	-1.62113	-0.01615	-1.5757	-0.01604	-1.64207	-0.01769	-1.67239	-0.02488	-1.67679	-0.02047	-1.57481	-0.01808	-1.6026	-0.02205	-1.59462	-0.02176	-1.70623	-0.01737	-1.6905	-0.03107	-1.70592	-0.02286
-1.62494	-0.01105	-1.62315	-0.01612	-1.57769	-0.01613	-1.64414	-0.01766	-1.67435	-0.025	-1.67886	-0.02044	-1.57678	-0.01829	-1.60457	-0.02204	-1.59665	-0.02199	-1.7082	-0.01735	-1.69255	-0.03083	-1.70797	-0.02286
-1.62696	-0.01112	-1.62514	-0.01609	-1.57961	-0.01623	-1.64613	-0.01764	-1.67636	-0.02514	-1.68082	-0.02041	-1.57879	-0.01851	-1.60656	-0.02204	-1.59856	-0.02221	-1.71022	-0.01734	-1.69454	-0.03061	-1.70999	-0.02286
-1.62893	-0.01119	-1.62715	-0.01605	-1.58174	-0.01634	-1.64813	-0.01761	-1.67838	-0.02527	-1.68291	-0.02039	-1.5807	-0.01873	-1.60865	-0.02203	-1.60067	-0.02244	-1.71218	-0.01732	-1.6966	-0.03039	-1.71194	-0.02286
-1.63102	-0.01126	-1.62911	-0.01602	-1.58366	-0.01645	-1.65009	-0.01759	-1.68036	-0.02539	-1.68493	-0.02036	-1.58278	-0.01896	-1.6106	-0.02203	-1.6026	-0.02267	-1.71424	-0.01731	-1.69851	-0.03016	-1.7139	-0.02285
-1.63291	-0.01135	-1.63115	-0.01598	-1.58572	-0.01657	-1.65209	-0.01756	-1.68242	-0.02551	-1.68677	-0.02034	-1.58477	-0.0192	-1.61257	-0.02202	-1.6046	-0.02287	-1.71622	-0.0173	-1.70049	-0.02994	-1.71589	-0.02286
-1.63499	-0.01143	-1.63308	-0.01596	-1.58769	-0.01667	-1.65416	-0.01753	-1.68437	-0.02562	-1.68881	-0.02031	-1.58681	-0.01942	-1.61459	-0.02202	-1.6067	-0.02312	-1.71826	-0.01727	-1.70253	-0.02971	-1.71797	-0.02286
-1.63692	-0.01151	-1.63511	-0.01592	-1.58969	-0.01679	-1.65618	-0.01751	-1.68631	-0.02574	-1.69083	-0.02029	-1.58881	-0.01967	-1.61658	-0.022	-1.60863	-0.02333	-1.72025	-0.01726	-1.70455	-0.02951	-1.71996	-0.02286
-1.63894	-0.01159	-1.63707	-0.01589	-1.59176	-0.01691	-1.65814	-0.01748	-1.6884	-0.02583	-1.69282	-0.02027	-1.59068	-0.0199	-1.61861	-0.022	-1.61058	-0.02354	-1.72219	-0.01725	-1.70654	-0.02929	-1.72194	-0.02286
-1.64086	-0.01166	-1.63915	-0.01586	-1.59367	-0.01703	-1.66012	-0.01746	-1.69035	-0.02593	-1.69478	-0.02024	-1.59278	-0.02014	-1.62053	-0.022	-1.61265	-0.02377	-1.7242	-0.01724	-1.70845	-0.02909	-1.7239	-0.02285
-1.64289	-0.01175	-1.64121	-0.01582	-1.59576	-0.01716	-1.66212	-0.01743	-1.69233	-0.02602	-1.69681	-0.02022	-1.59475	-0.02039	-1.6226	-0.02199	-1.6147	-0.02396	-1.72615	-0.01723	-1.7106	-0.02889	-1.72597	-0.02286
-1.64492	-0.01183	-1.64319	-0.0158	-1.59772	-0.01727	-1.66418	-0.01741	-1.69436	-0.0261	-1.69884	-0.0202	-1.59678	-0.02063	-1.62464	-0.02199	-1.61658	-0.02417	-1.72819	-0.01721	-1.71257	-0.0287	-1.72793	-0.02286
-1.64696	-0.01191	-1.64519	-0.01577	-1.59976	-0.0174	-1.66611	-0.01738	-1.69644	-0.0262	-1.70074	-0.02018	-1.59872	-0.02088	-1.62658	-0.02198	-1.61855	-0.02439	-1.73013	-0.0172	-1.71449	-0.02851	-1.72994	-0.02286
-1.64891	-0.012	-1.64713	-0.01574	-1.60172	-0.01754	-1.6681	-0.01736	-1.69841	-0.02626	-1.70279	-0.02015	-1.60071	-0.02112	-1.62864	-0.02198	-1.62058	-0.02458	-1.73223	-0.01718	-1.71656	-0.02833	-1.73198	-0.02286
-1.65091	-0.01208	-1.64914	-0.01571	-1.60369	-0.01766	-1.67015	-0.01734	-1.70034	-0.02632	-1.70478	-0.02013	-1.60271	-0.02137	-1.63058	-0.02198	-1.62268	-0.02478	-1.73421	-0.01717	-1.71848	-0.02815	-1.73392	-0.02286
-1.65298	-0.01216	-1.65118	-0.01567	-1.60571	-0.01779	-1.67209	-0.01731	-1.70227	-0.02638	-1.70677	-0.02011	-1.60473	-0.02162	-1.63254	-0.02197	-1.62464	-0.02494	-1.73617	-0.01716	-1.72059	-0.02797	-1.73603	-0.02287
-1.65491	-0.01225	-1.65313	-0.01565	-1.60767	-0.01793	-1.67413	-0.01729	-1.7043	-0.02642	-1.70886	-0.02009	-1.60683	-0.02185	-1.63463	-0.02196	-1.62661	-0.02513	-1.73818	-0.01715	-1.72254	-0.0278	-1.73805	-0.02287
-1.65698	-0.01233	-1.65511	-0.01562	-1.60972	-0.01806	-1.67613	-0.01727	-1.70639	-0.02647	-1.71086	-0.02007	-1.60877	-0.0221	-1.6366	-0.02196	-1.62868	-0.02531	-1.74017	-0.01714	-1.7245	-0.02764	-1.73996	-0.02287
-1.65895	-0.01241	-1.65708	-0.01559	-1.61173	-0.01819	-1.67807	-0.01724	-1.70833	-0.0265	-1.71287	-0.02005	-1.61083	-0.02234	-1.63864	-0.02195	-1.63059	-0.02547	-1.74217	-0.01712	-1.7265	-0.02747	-1.74199	-0.02287
-1.66094	-0.01249	-1.6591	-0.01556	-1.61368	-0.01833	-1.68013	-0.01722	-1.71039	-0.02652	-1.71482	-0.02003	-1.61273	-0.02256	-1.64062	-0.02196	-1.63262	-0.02563	-1.74424	-0.01712	-1.72844	-0.02732	-1.74397	-0.02287
-1.66291	-0.01257	-1.66119	-0.01553	-1.61575	-0.01847	-1.68214	-0.01719	-1.71234	-0.02654	-1.7168	-0.02001	-1.61475	-0.02282	-1.64258	-0.02195	-1.63465	-0.02577	-1.74619	-0.01711	-1.73056	-0.02716	-1.74594	-0.02288
-1.66492	-0.01265	-1.66312	-0.01551	-1.6177	-0.01861	-1.68412	-0.01717	-1.71433	-0.02653	-1.71887	-0.01999	-1.61679	-0.02303	-1.64461	-0.02194	-1.63659	-0.0259	-1.74823	-0.01709	-1.73259	-0.02701	-1.74802	-0.02289
-1.66694	-0.01274	-1.6652	-0.01548	-1.61976	-0.01875	-1.68609	-0.01715	-1.71637	-0.02654	-1.72083	-0.01997	-1.61876	-0.02325	-1.64665	-0.02194	-1.63858	-0.02604	-1.7502	-0.01708	-1.73452	-0.02687	-1.75003	-0.0229
-1.66895	-0.01282	-1.66709	-0.01545	-1.62171	-0.01889	-1.68804	-0.01713	-1.7184	-0.02652	-1.7228	-0.01995	-1.62073	-0.02348	-1.64863	-0.02193	-1.64056	-0.02614	-1.75219	-0.01707	-1.73655	-0.02673	-1.75195	-0.0229
-1.6709	-0.01289	-1.66914	-0.01542	-1.62375	-0.01904	-1.69009	-0.01711	-1.72036	-0.0265	-1.72482	-0.01994	-1.62272	-0.02368	-1.65058	-0.02194	-1.64255	-0.02625	-1.75421	-0.01706	-1.73848	-0.0266	-1.75392	-0.0229
-1.67287	-0.01298	-1.67114	-0.0154	-1.62574	-0.01918	-1.69212	-0.01708	-1.72235	-0.02647	-1.72676	-0.01992	-1.62476	-0.02389	-1.65258	-0.02193	-1.64467	-0.02635	-1.75615	-0.01706	-1.74055	-0.02646	-1.75592	-0.02291
-1.67491	-0.01307	-1.67312	-0.01538	-1.62769	-0.01933	-1.69405	-0.01707	-1.72433	-0.02643	-1.72884	-0.0199	-1.62684	-0.02408	-1.65461	-0.02192	-1.64659	-0.02643	-1.75819	-0.01704	-1.74252	-0.02633	-1.75796	-0.02291
-1.67701	-0.01315	-1.67517	-0.01535	-1.62978	-0.01948	-1.69615	-0.01704	-1.72636	-0.0264	-1.73077	-0.01988	-1.62879	-0.02427	-1.65666	-0.02192	-1.64861	-0.0265	-1.76019	-0.01704	-1.7445	-0.02621	-1.75999	-0.02292
-1.67893	-0.01323	-1.67709	-0.01532	-1.63171	-0.01963	-1.69802	-0.01703	-1.7284	-0.02634	-1.73283	-0.01987	-1.63083	-0.02446	-1.65868	-0.02192	-1.6506	-0.02657	-1.76215	-0.01703	-1.74653	-0.02609	-1.76196	-0.02292
-1.68092	-0.01332	-1.67913	-0.0153	-1.6337	-0.01979	-1.7001	-0.017	-1.73039	-0.02628	-1.73482	-0.01985	-1.63273	-0.02461	-1.66055	-0.02192	-1.65256	-0.02662	-1.76429	-0.01702	-1.74848	-0.02598	-1.76389	-0.02292
-1.68292	-0.01341	-1.68116	-0.01527	-1.63573	-0.01994	-1.70216	-0.01698	-1.73241	-0.02622	-1.73681	-0.01984	-1.63483	-0.02479	-1.66263	-0.02191	-1.65467	-0.02666	-1.76623	-0.01701	-1.75056	-0.02586	-1.76585	-0.02294
-1.68497	-0.0135	-1.6832	-0.01525	-1.63761	-0.02009	-1.70411	-0.01696	-1.73439	-0.02616	-1.73882	-0.01982	-1.63681	-0.02494	-1.66463	-0.02191	-1.6566	-0.0267	-1.76825	-0.017	-1.75258	-0.02574	-1.76797	-0.02294
-1.68705	-0.0136	-1.68516	-0.01522	-1.63974	-0.02026	-1.70612	-0.01694	-1.73641	-0.02608	-1.74083	-0.0198	-1.6387	-0.02507	-1.66664	-0.0219	-1.6586	-0.02672	-1.7702	-0.01699	-1.75449	-0.02564	-1.76994	-0.02295
-1.68897	-0.01369	-1.68713	-0.0152	-1.64176	-0.02042	-1.70807	-0.01693	-1.73841	-0.026	-1.74282	-0.01978	-1.64083	-0.02521	-1.66872	-0.0219	-1.66056	-0.02673	-1.7722	-0.01699	-1.75656	-0.02553	-1.77188	-0.02295
-1.69092	-0.01378	-1.68912	-0.01518	-1.64371	-0.02057	-1.71016	-0.01691	-1.74039	-0.02592	-1.7448	-0.01977	-1.64276	-0.02532	-1.67059	-0.0219	-1.66257	-0.02673	-1.7742	-0.01698	-1.75848	-0.02543	-1.77393	-0.02296
-1.69289	-0.01388	-1.69117	-0.01515	-1.64573	-0.02075	-1.71221	-0.01688	-1.74245	-0.02583	-1.74679	-0.01976	-1.64482	-0.02543	-1.67262	-0.0219	-1.66464	-0.02671	-1.77624	-0.01698	-1.76062	-0.02533	-1.77593	-0.02297
-1.6949	-0.01398	-1.69311	-0.01513	-1.64767	-0.02091	-1.71417	-0.01687	-1.74436	-0.02574	-1.74884	-0.01974	-1.6468	-0.02552	-1.67458	-0.02189	-1.66668	-0.02669	-1.7782	-0.01696	-1.76254	-0.02523	-1.77801	-0.02297
-1.69691	-0.01408	-1.69514	-0.01511	-1.64971	-0.02108	-1.71613	-0.01685	-1.74634	-0.02565	-1.75086	-0.01973	-1.64873	-0.02559	-1.67657	-0.02189	-1.6686	-0.02666	-1.78024	-0.01696	-1.76454	-0.02514	-1.78	-0.02298
-1.69895	-0.01419	-1.69711	-0.01509	-1.6517	-0.02126	-1.71819	-0.01683	-1.74837	-0.02555	-1.75282	-0.01971	-1.65079	-0.02566	-1.67866	-0.02189	-1.67062	-0.02663	-1.7822	-0.01695	-1.76652	-0.02505	-1.78195	-0.02298
-1.70089	-0.01429	-1.69908	-0.01506	-1.65372	-0.02142	-1.72009	-0.01681	-1.75039	-0.02545	-1.75478	-0.0197	-1.65274	-0.02572	-1.68059	-0.02189	-1.67259	-0.02658	-1.78426	-0.01695	-1.76847	-0.02496	-1.78399	-0.02299
-1.70294	-0.0144	-1.70116	-0.01504	-1.65574	-0.0216	-1.72215	-0.01679	-1.75241	-0.02535	-1.75677	-0.01969	-1.6548	-0.02577	-1.6826	-0.02189	-1.67468	-0.02651	-1.78625	-0.01694	-1.77059	-0.02487	-1.78587	-0.023
-1.70492	-0.0145	-1.70316	-0.01502	-1.65773	-0.02176	-1.72418	-0.01677	-1.75438	-0.02525	-1.75883	-0.01968	-1.65681	-0.02579	-1.68463	-0.02189	-1.67666	-0.02646	-1.78827	-0.01693	-1.77261	-0.02479	-1.78799	-0.02301
-1.707	-0.01461	-1.70519	-0.015	-1.65973	-0.02193	-1.72606	-0.01676	-1.75637	-0.02515	-1.76083	-0.01966	-1.65875	-0.02581	-1.68659	-0.02188	-1.67866	-0.02638	-1.79028	-0.01693	-1.77454	-0.02471	-1.79002	-0.02302
-1.70898	-0.01473	-1.70714	-0.01497	-1.66176	-0.02211	-1.72816	-0.01674	-1.75844	-0.02504	-1.76285	-0.01965	-1.66076	-0.02581	-1.68866	-0.02188	-1.68058	-0.02631	-1.79222	-0.01692	-1.77654	-0.02463	-1.79191	-0.02302
-1.71088	-0.01483	-1.70911	-0.01495	-1.66371	-0.02228	-1.73007	-0.01672	-1.76041	-0.02494	-1.76481	-0.01964	-1.66273	-0.0258	-1.69057	-0.02189	-1.68255	-0.02623	-1.79421	-0.01692	-1.77849	-0.02455	-1.79397	-0.02302
-1.71295	-0.01495	-1.71113	-0.01493	-1.66574	-0.02247	-1.73213	-0.0167	-1.76239	-0.02484	-1.7668	-0.01963	-1.66477	-0.02578	-1.69257	-0.02188	-1.68464	-0.02613	-1.79624	-0.01691	-1.78052	-0.02447	-1.79593	-0.02303
-1.71491	-0.01506	-1.71315	-0.01491	-1.66773	-0.02262	-1.73411	-0.01669	-1.76437	-0.02473	-1.76884	-0.01962	-1.66677	-0.02575	-1.69452	-0.02188	-1.68661	-0.02604	-1.79823	-0.0169	-1.78247	-0.0244	-1.7979	-0.02304
-1.71695	-0.01517	-1.71509	-0.01489	-1.66975	-0.02279	-1.73607	-0.01667	-1.76637	-0.02463	-1.77085	-0.01961	-1.66875	-0.0257	-1.69659	-0.02188	-1.68865	-0.02594	-1.8002	-0.0169	-1.7845	-0.02433	-1.79994	-0.02304
-1.71889	-0.0153	-1.7171	-0.01487	-1.67174	-0.02297	-1.73811	-0.01666	-1.76842	-0.02452	-1.77285	-0.0196	-1.67072	-0.02564	-1.69861	-0.02187	-1.69057	-0.02584	-1.8022	-0.0169	-1.78655	-0.02426	-1.80191	-0.02305
-1.72088	-0.0154	-1.71906	-0.01485	-1.67371	-0.02313	-1.74007	-0.01664	-1.77042	-0.02442	-1.77491	-0.01958	-1.67267	-0.02559	-1.70057	-0.02188	-1.69255	-0.02573	-1.80419	-0.01689	-1.78855	-0.02419	-1.80396	-0.02305
-1.72293	-0.01553	-1.72122	-0.01482	-1.67572	-0.0233	-1.74207	-0.01662	-1.7724	-0.02432	-1.77679	-0.01958	-1.67475	-0.02552	-1.70258	-0.02188	-1.69462	-0.02561	-1.80625	-0.01689	-1.79053	-0.02413	-1.80585	-0.02307
-1.72496	-0.01565	-1.72314	-0.01481	-1.67765	-0.02346	-1.74415	-0.01661	-1.77433	-0.02422	-1.77888	-0.01957	-1.67675	-0.02543	-1.70455	-0.02188	-1.69657	-0.0255	-1.80826	-0.01688	-1.79252	-0.02406	-1.80787	-0.02307
-1.72695	-0.01576	-1.72513	-0.01479	-1.67971	-0.02361	-1.7461	-0.01659	-1.77631	-0.02412	-1.78086	-0.01956	-1.67873	-0.02534	-1.70663	-0.02187	-1.69862	-0.02538	-1.81027	-0.01687	-1.79453	-0.024	-1.80995	-0.02307
-1.729	-0.01589	-1.7271	-0.01477	-1.68173	-0.02377	-1.74811	-0.01658	-1.77838	-0.02402	-1.78284	-0.01955	-1.68073	-0.02524	-1.70864	-0.02187	-1.70059	-0.02526	-1.81225	-0.01687	-1.79652	-0.02394	-1.81191	-0.02307
-1.73087	-0.016	-1.72907	-0.01475	-1.68368	-0.02392	-1.75008	-0.01656	-1.78042	-0.02392	-1.78484	-0.01954	-1.68269	-0.02514	-1.7106	-0.02188	-1.70251	-0.02515	-1.81415	-0.01686	-1.79851	-0.02388	-1.81398	-0.02307
-1.73291	-0.01613	-1.73113	-0.01473	-1.68567	-0.02407	-1.75209	-0.01654	-1.7824	-0.02383	-1.78683	-0.01954	-1.68477	-0.02503	-1.71258	-0.02187	-1.70462	-0.02501	-1.8163	-0.01686	-1.80049	-0.02381	-1.81589	-0.02309
-1.73493	-0.01625	-1.73306	-0.01471	-1.68771	-0.02421	-1.75415	-0.01653	-1.78439	-0.02373	-1.78881	-0.01952	-1.68673	-0.02491	-1.71452	-0.02187	-1.70662	-0.02489	-1.81827	-0.01685	-1.80249	-0.02376	-1.8179	-0.02309
-1.73689	-0.01637	-1.73511	-0.01469	-1.68969	-0.02434	-1.75612	-0.01652	-1.78642	-0.02365	-1.79083	-0.01952	-1.68875	-0.02479	-1.71659	-0.02187	-1.70865	-0.02477	-1.82023	-0.01685	-1.80456	-0.02371	-1.81994	-0.02309
-1.73898	-0.01652	-1.73709	-0.01467	-1.69172	-0.02448	-1.75814	-0.0165	-1.78838	-0.02355	-1.79283	-0.01951	-1.69068	-0.02467	-1.71869	-0.02187	-1.71058	-0.02464	-1.82222	-0.01684	-1.80656	-0.02365	-1.82197	-0.0231
-1.7409	-0.01662	-1.73911	-0.01466	-1.69376	-0.02459	-1.76007	-0.01649	-1.79033	-0.02346	-1.79482	-0.0195	-1.6927	-0.02453	-1.72061	-0.02188	-1.71262	-0.02451	-1.82425	-0.01684	-1.80849	-0.0236	-1.8239	-0.0231
-1.74296	-0.01674	-1.74116	-0.01463	-1.6957	-0.0247	-1.76209	-0.01647	-1.7924	-0.02337	-1.79681	-0.0195	-1.69482	-0.02441	-1.72256	-0.02187	-1.71459	-0.02438	-1.82631	-0.01683	-1.81054	-0.02354	-1.82594	-0.02311
-1.74499	-0.01688	-1.74317	-0.01462	-1.69773	-0.02482	-1.76413	-0.01646	-1.79441	-0.02329	-1.79884	-0.01949	-1.69672	-0.02427	-1.72458	-0.02187	-1.71658	-0.02425	-1.82824	-0.01682	-1.81254	-0.02349	-1.82791	-0.02311
-1.74698	-0.01699	-1.74517	-0.0146	-1.69973	-0.02491	-1.76617	-0.01645	-1.79636	-0.02321	-1.80081	-0.01948	-1.69872	-0.02414	-1.72656	-0.02187	-1.71868	-0.02412	-1.83027	-0.01682	-1.81452	-0.02345	-1.82998	-0.02311
-1.74897	-0.01712	-1.74717	-0.01459	-1.70176	-0.025	-1.76816	-0.01643	-1.7984	-0.02313	-1.80286	-0.01948	-1.70069	-0.024	-1.72861	-0.02187	-1.72058	-0.024	-1.83215	-0.01681	-1.81654	-0.0234	-1.83194	-0.02311
-1.75098	-0.01724	-1.74913	-0.01456	-1.70376	-0.0251	-1.77013	-0.01642	-1.80035	-0.02304	-1.80484	-0.01947	-1.70265	-0.02386	-1.73059	-0.02188	-1.72257	-0.02387	-1.83416	-0.01681	-1.81852	-0.02335	-1.83397	-0.02311
-1.75293	-0.01736	-1.7511	-0.01455	-1.70572	-0.02517	-1.77211	-0.0164	-1.8024	-0.02297	-1.80682	-0.01947	-1.70479	-0.02374	-1.73258	-0.02188	-1.72461	-0.02374	-1.83621	-0.0168	-1.82052	-0.0233	-1.83582	-0.02312
-1.7549	-0.01748	-1.75315	-0.01453	-1.70769	-0.02522	-1.77418	-0.01639	-1.8044	-0.02289	-1.80886	-0.01946	-1.70675	-0.02359	-1.73459	-0.02188	-1.72662	-0.02361	-1.83818	-0.01679	-1.82253	-0.02325	-1.83792	-0.02312
-1.75693	-0.0176	-1.75509	-0.01451	-1.70973	-0.02528	-1.77614	-0.01638	-1.80637	-0.02282	-1.81085	-0.01946	-1.70876	-0.02345	-1.73655	-0.02188	-1.72861	-0.02349	-1.84024	-0.01679	-1.82452	-0.02321	-1.83994	-0.02312
-1.75891	-0.01772	-1.75721	-0.0145	-1.71171	-0.02532	-1.77815	-0.01637	-1.80841	-0.02274	-1.81283	-0.01946	-1.71075	-0.02332	-1.73863	-0.02188	-1.73064	-0.02337	-1.84218	-0.01678	-1.82657	-0.02317	-1.84187	-0.02312
-1.76094	-0.01783	-1.75908	-0.01448	-1.71366	-0.02535	-1.78012	-0.01636	-1.81039	-0.02267	-1.8149	-0.01945	-1.71266	-0.02318	-1.74058	-0.02189	-1.73255	-0.02324	-1.84423	-0.01678	-1.82848	-0.02313	-1.84389	-0.02312
-1.76293	-0.01794	-1.76116	-0.01446	-1.7157	-0.02539	-1.78209	-0.01634	-1.81243	-0.0226	-1.81679	-0.01945	-1.71475	-0.02305	-1.74256	-0.02189	-1.73463	-0.02312	-1.84626	-0.01677	-1.8305	-0.02308	-1.84578	-0.02313
-1.76495	-0.01805	-1.76314	-0.01445	-1.71769	-0.0254	-1.78412	-0.01633	-1.81448	-0.02254	-1.81877	-0.01945	-1.71669	-0.02292	-1.74455	-0.02189	-1.73662	-0.023	-1.8482	-0.01676	-1.83255	-0.02304	-1.84792	-0.02312
-1.76694	-0.01816	-1.7652	-0.01443	-1.71971	-0.02541	-1.7861	-0.01632	-1.8164	-0.02248	-1.82082	-0.01944	-1.71882	-0.02279	-1.7466	-0.02189	-1.73861	-0.02288	-1.85027	-0.01675	-1.83457	-0.023	-1.84987	-0.02312
-1.76901	-0.01827	-1.76717	-0.01442	-1.72177	-0.0254	-1.78813	-0.01631	-1.8184	-0.02241	-1.82282	-0.01944	-1.7207	-0.02266	-1.74862	-0.02189	-1.74063	-0.02277	-1.85222	-0.01675	-1.83656	-0.02297	-1.85194	-0.02312
-1.77095	-0.01836	-1.76902	-0.0144	-1.72374	-0.02539	-1.79008	-0.0163	-1.82043	-0.02235	-1.82481	-0.01944	-1.72271	-0.02253	-1.75059	-0.0219	-1.74261	-0.02266	-1.8542	-0.01675	-1.83851	-0.02293	-1.85388	-0.02312
-1.77294	-0.01846	-1.77112	-0.01438	-1.72577	-0.02537	-1.79215	-0.01628	-1.82243	-0.02229	-1.8268	-0.01944	-1.72469	-0.02242	-1.75258	-0.0219	-1.74463	-0.02254	-1.85621	-0.01674	-1.84053	-0.02289	-1.85583	-0.02313
-1.77494	-0.01855	-1.77306	-0.01437	-1.72767	-0.02533	-1.79409	-0.01627	-1.82447	-0.02223	-1.82889	-0.01943	-1.7267	-0.0223	-1.75448	-0.0219	-1.74664	-0.02243	-1.85824	-0.01673	-1.84245	-0.02285	-1.85783	-0.02312
-1.77692	-0.01864	-1.77505	-0.01436	-1.72969	-0.0253	-1.79616	-0.01627	-1.82635	-0.02218	-1.83083	-0.01943	-1.72876	-0.02218	-1.75657	-0.0219	-1.74863	-0.02232	-1.8602	-0.01672	-1.84453	-0.02282	-1.85996	-0.02312
-1.77894	-0.01872	-1.77713	-0.01434	-1.73175	-0.02525	-1.79813	-0.01625	-1.82845	-0.02212	-1.83289	-0.01943	-1.73066	-0.02207	-1.75859	-0.0219	-1.7506	-0.02222	-1.86224	-0.01672	-1.84654	-0.02278	-1.86192	-0.02312
-1.78093	-0.01879	-1.77914	-0.01432	-1.73371	-0.02519	-1.80011	-0.01624	-1.8304	-0.02207	-1.83487	-0.01943	-1.73268	-0.02195	-1.76063	-0.02191	-1.75265	-0.02212	-1.8642	-0.01671	-1.84851	-0.02275	-1.86391	-0.02311
-1.78294	-0.01887	-1.78111	-0.01431	-1.73572	-0.02514	-1.80208	-0.01623	-1.83245	-0.02201	-1.83681	-0.01943	-1.73476	-0.02185	-1.76261	-0.02191	-1.75462	-0.02201	-1.86623	-0.0167	-1.8505	-0.02271	-1.86591	-0.02312
-1.78492	-0.01893	-1.78324	-0.0143	-1.73769	-0.02506	-1.80418	-0.01622	-1.8344	-0.02197	-1.83887	-0.01942	-1.73675	-0.02174	-1.76451	-0.02191	-1.75665	-0.02191	-1.8682	-0.01669	-1.85254	-0.02268	-1.86795	-0.02311
-1.78697	-0.01899	-1.78515	-0.01428	-1.73969	-0.02499	-1.80611	-0.01621	-1.83639	-0.02192	-1.84079	-0.01942	-1.73878	-0.02164	-1.76663	-0.02191	-1.75871	-0.02181	-1.87021	-0.01669	-1.85458	-0.02265	-1.87002	-0.02311
-1.78892	-0.01905	-1.78712	-0.01427	-1.74169	-0.02491	-1.80807	-0.0162	-1.8384	-0.02187	-1.84281	-0.01942	-1.74069	-0.02153	-1.76854	-0.02192	-1.76062	-0.02172	-1.87222	-0.01668	-1.85655	-0.02262	-1.87192	-0.02311
-1.7909	-0.01909	-1.78909	-0.01425	-1.74367	-0.02482	-1.81015	-0.01619	-1.84037	-0.02183	-1.84476	-0.01942	-1.74282	-0.02143	-1.77058	-0.02193	-1.76264	-0.02163	-1.87424	-0.01667	-1.85851	-0.02258	-1.87391	-0.0231
-1.79285	-0.01913	-1.79119	-0.01424	-1.74568	-0.02474	-1.81209	-0.01618	-1.84241	-0.02178	-1.84675	-0.01942	-1.74481	-0.02135	-1.77257	-0.02192	-1.76474	-0.02153	-1.87619	-0.01667	-1.86054	-0.02255	-1.87592	-0.02311
-1.79492	-0.01916	-1.79314	-0.01423	-1.74769	-0.02464	-1.81423	-0.01618	-1.8444	-0.02174	-1.84886	-0.01942	-1.74675	-0.02125	-1.77456	-0.02193	-1.76664	-0.02145	-1.87823	-0.01666	-1.8625	-0.02252	-1.87796	-0.0231
-1.79695	-0.01918	-1.79521	-0.01422	-1.74977	-0.02454	-1.81617	-0.01617	-1.84639	-0.02171	-1.85084	-0.01942	-1.74874	-0.02116	-1.7767	-0.02193	-1.76866	-0.02136	-1.88019	-0.01665	-1.86452	-0.0225	-1.88	-0.0231
-1.79881	-0.01921	-1.79712	-0.0142	-1.75171	-0.02444	-1.81808	-0.01615	-1.84843	-0.02166	-1.85281	-0.01942	-1.75074	-0.02107	-1.77861	-0.02193	-1.77062	-0.02127	-1.88219	-0.01664	-1.8665	-0.02247	-1.88182	-0.02309
-1.80087	-0.01921	-1.79912	-0.01419	-1.75371	-0.02433	-1.82018	-0.01614	-1.85038	-0.02163	-1.8548	-0.01942	-1.75277	-0.02098	-1.7806	-0.02194	-1.7727	-0.02119	-1.88423	-0.01664	-1.86855	-0.02244	-1.88393	-0.02309
-1.80286	-0.01922	-1.80125	-0.01418	-1.75573	-0.02424	-1.82212	-0.01613	-1.85243	-0.02159	-1.85681	-0.01942	-1.75481	-0.02091	-1.78262	-0.02194	-1.77467	-0.0211	-1.88627	-0.01663	-1.87054	-0.02241	-1.88599	-0.02309
-1.80492	-0.01922	-1.80316	-0.01417	-1.75776	-0.02412	-1.82416	-0.01613	-1.85437	-0.02156	-1.85881	-0.01941	-1.7568	-0.02082	-1.78455	-0.02194	-1.77663	-0.02102	-1.88821	-0.01662	-1.87256	-0.02238	-1.88786	-0.02309
-1.80693	-0.0192	-1.80515	-0.01415	-1.7598	-0.02401	-1.82618	-0.01612	-1.85634	-0.02153	-1.8608	-0.01941	-1.75876	-0.02075	-1.78667	-0.02195	-1.77858	-0.02095	-1.8902	-0.01661	-1.87457	-0.02236	-1.88997	-0.02308
-1.80891	-0.0192	-1.8071	-0.01414	-1.76175	-0.0239	-1.8281	-0.01611	-1.85835	-0.02149	-1.86286	-0.01941	-1.76077	-0.02067	-1.78857	-0.02195	-1.78063	-0.02087	-1.89217	-0.01661	-1.8765	-0.02233	-1.89187	-0.02308
-1.81093	-0.01916	-1.80917	-0.01413	-1.76376	-0.02379	-1.83017	-0.0161	-1.86046	-0.02146	-1.86486	-0.01941	-1.7628	-0.02059	-1.79056	-0.02196	-1.78267	-0.02079	-1.89423	-0.0166	-1.87846	-0.0223	-1.89383	-0.02307
-1.81287	-0.01913	-1.81111	-0.01412	-1.76576	-0.02368	-1.83215	-0.01609	-1.86236	-0.02143	-1.8668	-0.01941	-1.76488	-0.02053	-1.79258	-0.02196	-1.78464	-0.02071	-1.89627	-0.0166	-1.88052	-0.02228	-1.89584	-0.02308
-1.81491	-0.0191	-1.81322	-0.01411	-1.76777	-0.02357	-1.83415	-0.01609	-1.86445	-0.0214	-1.86887	-0.01941	-1.76683	-0.02045	-1.79456	-0.02196	-1.78668	-0.02064	-1.89822	-0.01658	-1.88253	-0.02225	-1.89783	-0.02307
-1.81689	-0.01906	-1.81513	-0.0141	-1.76972	-0.02346	-1.83617	-0.01608	-1.8664	-0.02138	-1.87088	-0.01941	-1.76877	-0.02039	-1.79666	-0.02197	-1.78864	-0.02058	-1.90021	-0.01658	-1.88455	-0.02223	-1.8999	-0.02307
-1.81895	-0.01901	-1.81711	-0.01408	-1.77172	-0.02335	-1.83812	-0.01607	-1.86843	-0.02135	-1.87284	-0.01941	-1.77081	-0.02032	-1.79865	-0.02197	-1.79062	-0.02051	-1.90221	-0.01657	-1.8865	-0.02221	-1.90182	-0.02307
-1.82089	-0.01896	-1.81914	-0.01407	-1.77371	-0.02324	-1.84017	-0.01606	-1.87046	-0.02133	-1.87478	-0.01941	-1.7728	-0.02025	-1.80059	-0.02198	-1.79265	-0.02044	-1.9042	-0.01657	-1.88848	-0.02218	-1.90381	-0.02306
-1.82283	-0.0189	-1.82111	-0.01406	-1.77567	-0.02314	-1.84216	-0.01605	-1.87247	-0.0213	-1.87679	-0.01941	-1.77481	-0.0202	-1.8026	-0.02198	-1.79466	-0.02037	-1.90629	-0.01656	-1.89057	-0.02216	-1.90595	-0.02306
-1.82495	-0.01884	-1.82316	-0.01405	-1.7777	-0.02303	-1.84416	-0.01605	-1.87445	-0.02128	-1.87883	-0.0194	-1.77684	-0.02013	-1.80448	-0.02198	-1.79671	-0.02031	-1.9082	-0.01655	-1.89255	-0.02213	-1.90783	-0.02306
-1.82695	-0.01878	-1.82511	-0.01404	-1.77972	-0.02292	-1.84621	-0.01604	-1.87641	-0.02126	-1.88082	-0.0194	-1.77874	-0.02008	-1.80669	-0.02198	-1.79868	-0.02025	-1.9102	-0.01654	-1.89452	-0.02211	-1.90999	-0.02305
-1.82891	-0.01871	-1.82715	-0.01403	-1.7817	-0.02282	-1.84809	-0.01603	-1.87848	-0.02124	-1.88283	-0.01939	-1.78082	-0.02002	-1.80858	-0.02198	-1.8006	-0.02019	-1.91223	-0.01654	-1.89648	-0.02209	-1.91194	-0.02305
-1.8309	-0.01863	-1.82907	-0.01402	-1.78376	-0.02272	-1.85009	-0.01602	-1.88041	-0.02122	-1.88478	-0.01939	-1.78284	-0.01996	-1.81054	-0.022	-1.80265	-0.02012	-1.91415	-0.01653	-1.89846	-0.02207	-1.91389	-0.02304
-1.8329	-0.01856	-1.83116	-0.01401	-1.7857	-0.02262	-1.85212	-0.01601	-1.88244	-0.02121	-1.88676	-0.01939	-1.78484	-0.01992	-1.8126	-0.02199	-1.80467	-0.02006	-1.91625	-0.01653	-1.9005	-0.02205	-1.91593	-0.02305
-1.83492	-0.01848	-1.83316	-0.014	-1.78774	-0.02252	-1.85412	-0.01601	-1.88444	-0.02119	-1.88889	-0.01939	-1.78685	-0.01986	-1.8145	-0.022	-1.80663	-0.02	-1.91822	-0.01652	-1.90249	-0.02203	-1.91788	-0.02305
-1.83693	-0.0184	-1.83516	-0.01399	-1.78977	-0.02242	-1.85614	-0.016	-1.88642	-0.02118	-1.89082	-0.01938	-1.78878	-0.01981	-1.81663	-0.022	-1.80871	-0.01995	-1.92018	-0.01651	-1.90452	-0.02201	-1.91999	-0.02304
-1.83882	-0.01832	-1.83712	-0.01398	-1.7917	-0.02232	-1.8581	-0.016	-1.88847	-0.02116	-1.89289	-0.01938	-1.79079	-0.01976	-1.81861	-0.022	-1.81066	-0.0199	-1.92225	-0.01651	-1.90653	-0.02199	-1.92191	-0.02304
-1.84093	-0.01824	-1.8391	-0.01397	-1.79377	-0.02223	-1.86009	-0.01599	-1.89043	-0.02114	-1.8948	-0.01937	-1.79283	-0.01971	-1.8205	-0.02201	-1.81257	-0.01984	-1.92419	-0.0165	-1.90851	-0.02197	-1.92381	-0.02303
-1.84287	-0.01815	-1.84112	-0.01396	-1.79573	-0.02215	-1.86217	-0.01598	-1.89244	-0.02113	-1.89684	-0.01937	-1.7948	-0.01967	-1.82262	-0.02201	-1.81466	-0.01979	-1.92622	-0.0165	-1.91053	-0.02195	-1.9259	-0.02304
-1.84495	-0.01807	-1.84319	-0.01396	-1.79776	-0.02206	-1.8641	-0.01598	-1.89445	-0.02112	-1.89883	-0.01936	-1.7968	-0.01962	-1.82458	-0.02201	-1.81668	-0.01974	-1.92824	-0.01648	-1.91247	-0.02192	-1.92785	-0.02303
-1.84692	-0.01799	-1.84513	-0.01394	-1.79975	-0.02197	-1.86614	-0.01597	-1.89639	-0.02111	-1.9008	-0.01936	-1.79876	-0.01958	-1.82658	-0.02201	-1.81862	-0.01968	-1.93017	-0.01648	-1.91458	-0.02191	-1.92992	-0.02303
-1.8489	-0.0179	-1.84712	-0.01394	-1.8017	-0.02188	-1.86813	-0.01597	-1.8984	-0.0211	-1.90289	-0.01935	-1.80079	-0.01953	-1.82863	-0.02201	-1.82062	-0.01964	-1.93221	-0.01648	-1.91651	-0.02189	-1.93192	-0.02303
-1.85095	-0.01781	-1.84904	-0.01393	-1.80378	-0.0218	-1.8701	-0.01596	-1.90044	-0.0211	-1.90481	-0.01934	-1.80272	-0.01948	-1.83052	-0.02202	-1.82263	-0.01959	-1.93416	-0.01647	-1.91848	-0.02188	-1.93384	-0.02302
-1.85291	-0.01773	-1.8511	-0.01392	-1.80569	-0.02173	-1.87206	-0.01595	-1.90242	-0.02109	-1.90682	-0.01934	-1.8048	-0.01944	-1.83255	-0.02202	-1.82465	-0.01954	-1.93625	-0.01647	-1.9205	-0.02186	-1.93589	-0.02303
-1.85497	-0.01764	-1.85318	-0.01392	-1.8077	-0.02164	-1.87412	-0.01595	-1.90447	-0.02108	-1.90881	-0.01933	-1.80687	-0.0194	-1.83445	-0.02202	-1.82672	-0.01949	-1.93826	-0.01645	-1.92251	-0.02184	-1.93785	-0.02302
-1.85695	-0.01756	-1.85512	-0.0139	-1.80965	-0.02157	-1.87609	-0.01595	-1.90635	-0.02108	-1.9108	-0.01933	-1.80873	-0.01936	-1.83659	-0.02202	-1.82865	-0.01944	-1.9402	-0.01645	-1.92459	-0.02182	-1.93992	-0.02302
-1.85897	-0.01748	-1.85716	-0.0139	-1.81171	-0.02149	-1.87819	-0.01594	-1.90847	-0.02107	-1.91286	-0.01932	-1.81081	-0.01932	-1.83864	-0.02202	-1.83061	-0.0194	-1.94224	-0.01645	-1.92654	-0.02181	-1.9419	-0.02302
-1.86092	-0.01739	-1.85908	-0.01389	-1.81379	-0.02142	-1.88004	-0.01593	-1.91046	-0.02106	-1.91481	-0.01931	-1.8128	-0.01928	-1.84058	-0.02203	-1.83265	-0.01936	-1.94409	-0.01644	-1.92846	-0.02179	-1.94391	-0.02302
-1.86285	-0.01731	-1.86115	-0.01388	-1.81569	-0.02136	-1.88213	-0.01593	-1.91244	-0.02106	-1.91676	-0.01931	-1.8148	-0.01925	-1.84259	-0.02203	-1.83459	-0.01931	-1.94623	-0.01644	-1.93053	-0.02178	-1.94594	-0.02303
-1.86491	-0.01722	-1.86322	-0.01388	-1.81773	-0.02128	-1.88415	-0.01592	-1.91452	-0.02106	-1.91884	-0.01929	-1.81685	-0.01921	-1.84458	-0.02203	-1.8366	-0.01928	-1.94823	-0.01643	-1.93251	-0.02175	-1.94797	-0.02302
-1.86693	-0.01714	-1.86508	-0.01387	-1.81973	-0.02121	-1.88612	-0.01592	-1.9164	-0.02106	-1.92087	-0.01929	-1.81879	-0.01917	-1.84655	-0.02203	-1.83873	-0.01924	-1.95013	-0.01643	-1.93456	-0.02174	-1.94995	-0.02302
-1.8689	-0.01707	-1.86719	-0.01386	-1.82177	-0.02115	-1.88816	-0.01591	-1.91842	-0.02105	-1.92287	-0.01928	-1.82082	-0.01913	-1.84867	-0.02203	-1.84059	-0.0192	-1.95226	-0.01642	-1.93648	-0.02173	-1.95206	-0.02301
-1.87087	-0.01699	-1.86904	-0.01385	-1.82378	-0.02108	-1.89012	-0.01591	-1.92046	-0.02105	-1.92482	-0.01927	-1.82281	-0.0191	-1.8506	-0.02204	-1.8426	-0.01916	-1.95415	-0.01642	-1.93846	-0.02171	-1.95391	-0.02301
-1.87294	-0.01691	-1.87114	-0.01384	-1.8257	-0.02103	-1.89211	-0.0159	-1.92241	-0.02105	-1.9268	-0.01927	-1.82482	-0.01907	-1.85262	-0.02204	-1.84459	-0.01911	-1.95616	-0.01641	-1.94055	-0.0217	-1.95589	-0.02302
-1.87492	-0.01684	-1.87318	-0.01384	-1.82776	-0.02096	-1.89413	-0.0159	-1.92446	-0.02105	-1.9288	-0.01926	-1.82684	-0.01903	-1.85451	-0.02204	-1.84658	-0.01908	-1.95827	-0.01641	-1.94253	-0.02168	-1.95796	-0.02302
-1.87693	-0.01676	-1.8751	-0.01383	-1.8297	-0.02091	-1.89608	-0.0159	-1.92638	-0.02106	-1.93083	-0.01925	-1.82874	-0.01899	-1.85653	-0.02204	-1.84867	-0.01904	-1.96017	-0.0164	-1.94455	-0.02167	-1.95991	-0.02302
-1.87892	-0.01669	-1.87717	-0.01382	-1.83174	-0.02085	-1.89823	-0.01589	-1.92841	-0.02106	-1.93284	-0.01924	-1.83078	-0.01896	-1.85864	-0.02204	-1.85059	-0.01901	-1.96222	-0.0164	-1.94655	-0.02165	-1.96202	-0.02301
-1.88093	-0.01661	-1.87905	-0.01382	-1.83374	-0.02079	-1.9001	-0.01588	-1.93047	-0.02106	-1.93485	-0.01923	-1.83275	-0.01893	-1.86058	-0.02204	-1.85257	-0.01897	-1.96411	-0.0164	-1.94852	-0.02164	-1.96398	-0.02301
-1.88289	-0.01654	-1.88109	-0.01381	-1.83566	-0.02074	-1.90209	-0.01588	-1.93244	-0.02106	-1.93676	-0.01922	-1.83482	-0.0189	-1.86264	-0.02204	-1.85459	-0.01893	-1.96619	-0.01639	-1.95046	-0.02163	-1.96593	-0.02302
-1.88484	-0.01648	-1.88314	-0.01381	-1.83772	-0.02069	-1.90415	-0.01588	-1.93445	-0.02107	-1.93878	-0.01921	-1.83682	-0.01887	-1.86458	-0.02204	-1.85661	-0.0189	-1.96824	-0.01638	-1.95248	-0.02161	-1.96792	-0.02301
-1.88687	-0.01641	-1.88515	-0.0138	-1.83972	-0.02064	-1.90611	-0.01587	-1.93641	-0.02108	-1.94079	-0.0192	-1.83887	-0.01884	-1.86657	-0.02204	-1.8586	-0.01887	-1.97018	-0.01638	-1.95456	-0.0216	-1.96992	-0.02301
-1.88891	-0.01635	-1.88718	-0.01379	-1.84173	-0.02059	-1.9082	-0.01587	-1.93843	-0.02108	-1.94287	-0.01919	-1.8408	-0.01881	-1.86862	-0.02204	-1.86061	-0.01883	-1.97224	-0.01638	-1.95655	-0.02159	-1.97197	-0.02301
-1.89094	-0.01628	-1.88903	-0.01379	-1.84374	-0.02054	-1.9101	-0.01586	-1.94042	-0.02109	-1.94485	-0.01918	-1.84278	-0.01877	-1.87059	-0.02205	-1.86262	-0.01881	-1.97414	-0.01638	-1.95846	-0.02158	-1.9739	-0.02301
-1.89287	-0.01622	-1.89109	-0.01378	-1.84572	-0.0205	-1.91209	-0.01586	-1.94248	-0.02109	-1.94677	-0.01918	-1.84484	-0.01874	-1.87263	-0.02205	-1.86458	-0.01877	-1.97614	-0.01637	-1.96054	-0.02157	-1.97592	-0.02302
-1.89487	-0.01616	-1.89312	-0.01378	-1.84768	-0.02045	-1.91415	-0.01586	-1.94451	-0.0211	-1.94888	-0.01917	-1.84686	-0.01871	-1.87454	-0.02205	-1.86657	-0.01874	-1.97819	-0.01636	-1.96252	-0.02155	-1.97792	-0.02302
-1.89692	-0.0161	-1.89512	-0.01377	-1.84969	-0.02041	-1.91608	-0.01585	-1.94641	-0.02111	-1.95076	-0.01916	-1.8488	-0.01869	-1.87658	-0.02205	-1.86869	-0.01871	-1.98024	-0.01636	-1.96457	-0.02154	-1.97987	-0.02301
-1.89896	-0.01605	-1.89713	-0.01376	-1.85175	-0.02036	-1.91816	-0.01584	-1.94843	-0.02111	-1.95291	-0.01915	-1.85081	-0.01866	-1.87862	-0.02204	-1.87059	-0.01868	-1.98224	-0.01636	-1.96655	-0.02153	-1.982	-0.02301
-1.90098	-0.01598	-1.89912	-0.01376	-1.85374	-0.02032	-1.92008	-0.01584	-1.95041	-0.02112	-1.95481	-0.01913	-1.85272	-0.01863	-1.88063	-0.02205	-1.87258	-0.01865	-1.98418	-0.01636	-1.96853	-0.02152	-1.98395	-0.02302
-1.90279	-0.01593	-1.90115	-0.01375	-1.85573	-0.02029	-1.92206	-0.01583	-1.95249	-0.02113	-1.95677	-0.01913	-1.85476	-0.0186	-1.88268	-0.02205	-1.87462	-0.01862	-1.9862	-0.01635	-1.97049	-0.02151	-1.98582	-0.02302
-1.90495	-0.01587	-1.90313	-0.01374	-1.85771	-0.02025	-1.92408	-0.01583	-1.95448	-0.02114	-1.95884	-0.01912	-1.85682	-0.01858	-1.88459	-0.02205	-1.87659	-0.01859	-1.98822	-0.01634	-1.9725	-0.02149	-1.98794	-0.02302
-1.90686	-0.01582	-1.90509	-0.01374	-1.85977	-0.02021	-1.92609	-0.01582	-1.95638	-0.02115	-1.96078	-0.01911	-1.85879	-0.01856	-1.88662	-0.02205	-1.87867	-0.01856	-1.9902	-0.01634	-1.97451	-0.02149	-1.98996	-0.02302
-1.90895	-0.01577	-1.90716	-0.01373	-1.86174	-0.02017	-1.92814	-0.01582	-1.95843	-0.02116	-1.96289	-0.0191	-1.86081	-0.01853	-1.88867	-0.02204	-1.88062	-0.01854	-1.99218	-0.01634	-1.9765	-0.02148	-1.992	-0.02302
-1.91087	-0.01572	-1.90904	-0.01373	-1.86376	-0.02014	-1.93006	-0.01581	-1.96041	-0.02117	-1.96489	-0.01909	-1.86276	-0.0185	-1.89058	-0.02205	-1.88256	-0.01851	-1.99412	-0.01634	-1.9785	-0.02147	-1.99399	-0.02302
-1.91287	-0.01567	-1.91112	-0.01372	-1.86574	-0.02011	-1.93207	-0.01581	-1.96239	-0.02118	-1.96686	-0.01909	-1.8648	-0.01848	-1.89264	-0.02205	-1.88458	-0.01848	-1.9961	-0.01634	-1.98051	-0.02146	-1.99592	-0.02303
-1.91488	-0.01562	-1.91307	-0.01372	-1.86771	-0.02007	-1.93408	-0.01581	-1.96454	-0.02119	-1.96884	-0.01907	-1.86688	-0.01845	-1.89452	-0.02205	-1.88661	-0.01845	-1.9982	-0.01633	-1.98245	-0.02144	-1.99793	-0.02303
-1.91688	-0.01558	-1.91512	-0.01371	-1.86975	-0.02004	-1.93604	-0.0158	-1.96645	-0.02121	-1.97082	-0.01907	-1.86881	-0.01843	-1.89661	-0.02205	-1.88859	-0.01843	-2.00025	-0.01633	-1.98451	-0.02144	-1.99994	-0.02303
-1.91899	-0.01553	-1.91714	-0.01371	-1.87172	-0.02001	-1.93819	-0.01579	-1.96848	-0.02122	-1.9729	-0.01906	-1.87085	-0.01841	-1.89862	-0.02205	-1.89062	-0.01841	-2.00214	-0.01632	-1.98655	-0.02143	-2.00204	-0.02303
-1.92093	-0.01549	-1.91911	-0.0137	-1.87381	-0.01998	-1.94016	-0.01579	-1.97046	-0.02123	-1.97488	-0.01904	-1.87276	-0.01838	-1.90054	-0.02205	-1.89265	-0.01838	-2.00416	-0.01632	-1.9885	-0.02142	-2.004	-0.02303
-1.92295	-0.01544	-1.92105	-0.01369	-1.87573	-0.01996	-1.94209	-0.01578	-1.97252	-0.02124	-1.97681	-0.01904	-1.87476	-0.01836	-1.90265	-0.02205	-1.89455	-0.01836	-2.00614	-0.01632	-1.99053	-0.02141	-2.00588	-0.02304
-1.92484	-0.0154	-1.92313	-0.0137	-1.87777	-0.01993	-1.94414	-0.01578	-1.97454	-0.02125	-1.97886	-0.01903	-1.87685	-0.01834	-1.90452	-0.02205	-1.89658	-0.01833	-2.00816	-0.01631	-1.99247	-0.02139	-2.00798	-0.02304
-1.92692	-0.01536	-1.92507	-0.01369	-1.87972	-0.0199	-1.94618	-0.01577	-1.9765	-0.02127	-1.98082	-0.01902	-1.87886	-0.01832	-1.90655	-0.02205	-1.89864	-0.01831	-2.01026	-0.01631	-1.99455	-0.02139	-2.00987	-0.02304
-1.92895	-0.01532	-1.92708	-0.01368	-1.88176	-0.01987	-1.94816	-0.01576	-1.97844	-0.02128	-1.98287	-0.01902	-1.88068	-0.0183	-1.90853	-0.02205	-1.90059	-0.01829	-2.01213	-0.01631	-1.99647	-0.02138	-2.01193	-0.02303
-1.93093	-0.01528	-1.92903	-0.01368	-1.88371	-0.01985	-1.9501	-0.01576	-1.98051	-0.02129	-1.98478	-0.019	-1.88281	-0.01827	-1.91054	-0.02206	-1.90267	-0.01827	-2.01418	-0.01631	-1.99853	-0.02137	-2.01388	-0.02304
-1.93293	-0.01524	-1.93121	-0.01367	-1.88569	-0.01983	-1.95206	-0.01575	-1.9825	-0.02131	-1.98679	-0.019	-1.88486	-0.01826	-1.91265	-0.02206	-1.90463	-0.01824	-2.01627	-0.01631	-2.00046	-0.02136	-2.01586	-0.02305
-1.93498	-0.0152	-1.93316	-0.01368	-1.88767	-0.0198	-1.95412	-0.01575	-1.98448	-0.02132	-1.98884	-0.01899	-1.88678	-0.01824	-1.91453	-0.02205	-1.90664	-0.01822	-2.01826	-0.0163	-2.00252	-0.02135	-2.01798	-0.02305
-1.93691	-0.01517	-1.93514	-0.01367	-1.88971	-0.01978	-1.95609	-0.01574	-1.98643	-0.02134	-1.99081	-0.01898	-1.88881	-0.01822	-1.91671	-0.02206	-1.90861	-0.0182	-2.02018	-0.0163	-2.00451	-0.02135	-2.01993	-0.02305
-1.93896	-0.01514	-1.93703	-0.01366	-1.89176	-0.01976	-1.95811	-0.01573	-1.98844	-0.02135	-1.99286	-0.01897	-1.89077	-0.0182	-1.91856	-0.02205	-1.91054	-0.01818	-2.02223	-0.0163	-2.00651	-0.02134	-2.02191	-0.02305
-1.94091	-0.01509	-1.93912	-0.01366	-1.89371	-0.01974	-1.96006	-0.01573	-1.99051	-0.02137	-1.99481	-0.01897	-1.89278	-0.01818	-1.92056	-0.02206	-1.91261	-0.01816	-2.02419	-0.0163	-2.00844	-0.02133	-2.02386	-0.02305
-1.9429	-0.01506	-1.94109	-0.01365	-1.89571	-0.01972	-1.96211	-0.01572	-1.99246	-0.02138	-1.99683	-0.01897	-1.89478	-0.01816	-1.92261	-0.02206	-1.91456	-0.01814	-2.02625	-0.01629	-2.01046	-0.02132	-2.02589	-0.02306
-1.94495	-0.01503	-1.94314	-0.01366	-1.89774	-0.0197	-1.96411	-0.01572	-1.99443	-0.02139	-1.99879	-0.01896	-1.89677	-0.01815	-1.92457	-0.02206	-1.91667	-0.01812	-2.02826	-0.01629	-2.0125	-0.02131	-2.02792	-0.02306
-1.94695	-0.015	-1.94515	-0.01365	-1.89974	-0.01969	-1.96607	-0.01571	-1.99642	-0.02141	-2.00083	-0.01894	-1.8988	-0.01813	-1.92662	-0.02206	-1.91863	-0.0181	-2.03019	-0.01629	-2.01449	-0.02131	-2.0299	-0.02306
-1.94889	-0.01497	-1.94712	-0.01365	-1.9017	-0.01967	-1.96808	-0.0157	-1.99848	-0.02142	-2.00281	-0.01894	-1.90068	-0.01812	-1.92856	-0.02206	-1.92058	-0.01808	-2.03216	-0.01629	-2.01644	-0.0213	-2.03192	-0.02306
-1.95085	-0.01493	-1.94912	-0.01364	-1.90374	-0.01965	-1.97004	-0.01569	-2.0005	-0.02144	-2.00474	-0.01893	-1.90277	-0.0181	-1.93057	-0.02207	-1.92266	-0.01806	-2.03418	-0.01629	-2.01855	-0.0213	-2.03395	-0.02307
-1.95292	-0.0149	-1.95113	-0.01364	-1.90564	-0.01964	-1.97209	-0.01568	-2.00242	-0.02145	-2.00679	-0.01893	-1.90482	-0.01808	-1.93257	-0.02206	-1.92464	-0.01804	-2.03618	-0.01628	-2.02052	-0.02129	-2.03585	-0.02307
-1.95493	-0.01487	-1.95321	-0.01364	-1.90773	-0.01962	-1.97412	-0.01568	-2.00446	-0.02146	-2.00877	-0.01892	-1.90673	-0.01807	-1.9345	-0.02206	-1.92666	-0.01802	-2.03824	-0.01628	-2.02255	-0.02128	-2.03791	-0.02307
-1.95697	-0.01484	-1.95515	-0.01364	-1.9097	-0.01961	-1.97612	-0.01567	-2.00645	-0.02149	-2.01086	-0.01892	-1.90876	-0.01806	-1.93661	-0.02206	-1.9286	-0.01801	-2.04021	-0.01628	-2.02446	-0.02127	-2.03989	-0.02307
-1.95897	-0.01482	-1.95719	-0.01363	-1.91171	-0.0196	-1.97806	-0.01566	-2.00844	-0.02149	-2.01286	-0.01891	-1.91068	-0.01804	-1.9386	-0.02206	-1.93059	-0.01799	-2.04214	-0.01628	-2.02643	-0.02127	-2.04186	-0.02308
-1.96092	-0.01479	-1.9591	-0.01363	-1.91371	-0.01958	-1.98006	-0.01565	-2.01055	-0.02151	-2.01482	-0.01891	-1.91274	-0.01802	-1.94054	-0.02207	-1.93262	-0.01797	-2.04417	-0.01628	-2.02845	-0.02126	-2.04392	-0.02308
-1.96292	-0.01476	-1.96112	-0.01363	-1.91568	-0.01957	-1.98207	-0.01565	-2.01241	-0.02152	-2.0168	-0.0189	-1.91477	-0.01802	-1.94256	-0.02207	-1.93459	-0.01795	-2.04619	-0.01628	-2.03045	-0.02125	-2.04587	-0.02309
-1.96494	-0.01474	-1.96317	-0.01363	-1.91776	-0.01956	-1.98406	-0.01564	-2.01447	-0.02153	-2.01877	-0.01889	-1.91672	-0.018	-1.94451	-0.02207	-1.93667	-0.01793	-2.0482	-0.01627	-2.03247	-0.02124	-2.04788	-0.02309
-1.9669	-0.01471	-1.96517	-0.01362	-1.9197	-0.01955	-1.98611	-0.01563	-2.01642	-0.02156	-2.02085	-0.01889	-1.91874	-0.01799	-1.94661	-0.02207	-1.93863	-0.01792	-2.05016	-0.01627	-2.03448	-0.02124	-2.04992	-0.02309
-1.96895	-0.0147	-1.96715	-0.01362	-1.92177	-0.01954	-1.9881	-0.01562	-2.0184	-0.02156	-2.02281	-0.01888	-1.92071	-0.01798	-1.94853	-0.02207	-1.9406	-0.0179	-2.05216	-0.01627	-2.03648	-0.02124	-2.0519	-0.02309
-1.9709	-0.01466	-1.96909	-0.01362	-1.92374	-0.01953	-1.99005	-0.01562	-2.02056	-0.02157	-2.02477	-0.01887	-1.92272	-0.01796	-1.95062	-0.02208	-1.94263	-0.01789	-2.05412	-0.01627	-2.03852	-0.02123	-2.05388	-0.0231
-1.97291	-0.01464	-1.97114	-0.01362	-1.92567	-0.01953	-1.99214	-0.01561	-2.02249	-0.02159	-2.02676	-0.01887	-1.92477	-0.01795	-1.95257	-0.02208	-1.94456	-0.01786	-2.05618	-0.01627	-2.04045	-0.02123	-2.05585	-0.02311
-1.97492	-0.01462	-1.97318	-0.01362	-1.92777	-0.01952	-1.99406	-0.0156	-2.02448	-0.0216	-2.02881	-0.01886	-1.92676	-0.01794	-1.9545	-0.02208	-1.94668	-0.01785	-2.05824	-0.01626	-2.04252	-0.02122	-2.05792	-0.0231
-1.97692	-0.0146	-1.97512	-0.01361	-1.92965	-0.01951	-1.99616	-0.01559	-2.02645	-0.02162	-2.03081	-0.01886	-1.9287	-0.01793	-1.95659	-0.02208	-1.94866	-0.01784	-2.0602	-0.01627	-2.04455	-0.02122	-2.05992	-0.02311
-1.97899	-0.01458	-1.97708	-0.01361	-1.93176	-0.0195	-1.99811	-0.01558	-2.02839	-0.02162	-2.03285	-0.01885	-1.93073	-0.01792	-1.95866	-0.02207	-1.95052	-0.01782	-2.06219	-0.01627	-2.04649	-0.02121	-2.06187	-0.02311
-1.98088	-0.01456	-1.97904	-0.01361	-1.93376	-0.0195	-2.00015	-0.01557	-2.0305	-0.02163	-2.03477	-0.01885	-1.93272	-0.0179	-1.96065	-0.02208	-1.95262	-0.01781	-2.06422	-0.01627	-2.04845	-0.02121	-2.06394	-0.02312
-1.98293	-0.01453	-1.98111	-0.01361	-1.93563	-0.0195	-2.00207	-0.01557	-2.03248	-0.02164	-2.03678	-0.01885	-1.93475	-0.0179	-1.96257	-0.02208	-1.95454	-0.01779	-2.06618	-0.01627	-2.05046	-0.0212	-2.06581	-0.02313
-1.98491	-0.01451	-1.98315	-0.01361	-1.9377	-0.01949	-2.00412	-0.01556	-2.03443	-0.02165	-2.03881	-0.01884	-1.93678	-0.01789	-1.96456	-0.02208	-1.95662	-0.01777	-2.06821	-0.01626	-2.05251	-0.02119	-2.06795	-0.02313
-1.98687	-0.01449	-1.98508	-0.01361	-1.93963	-0.01949	-2.00613	-0.01555	-2.03638	-0.02166	-2.04081	-0.01884	-1.93874	-0.01788	-1.96664	-0.02208	-1.95865	-0.01776	-2.0702	-0.01627	-2.05446	-0.02119	-2.06986	-0.02313
-1.98891	-0.01448	-1.98714	-0.01361	-1.94174	-0.01949	-2.0081	-0.01553	-2.03837	-0.02166	-2.04282	-0.01883	-1.9407	-0.01787	-1.96862	-0.02208	-1.96055	-0.01775	-2.07221	-0.01627	-2.0565	-0.02119	-2.07194	-0.02313
-1.99081	-0.01446	-1.98905	-0.0136	-1.9437	-0.01948	-2.01015	-0.01553	-2.04044	-0.02167	-2.04488	-0.01883	-1.94276	-0.01786	-1.97061	-0.02209	-1.96266	-0.01773	-2.07418	-0.01626	-2.05856	-0.02118	-2.07399	-0.02314
-1.99291	-0.01444	-1.9911	-0.0136	-1.94566	-0.01948	-2.01215	-0.01552	-2.04251	-0.02168	-2.04683	-0.01882	-1.94474	-0.01785	-1.97262	-0.02209	-1.9646	-0.01771	-2.07614	-0.01626	-2.06044	-0.02118	-2.07586	-0.02315
-1.99489	-0.01442	-1.99306	-0.0136	-1.94774	-0.01948	-2.01411	-0.01551	-2.04446	-0.02168	-2.04881	-0.01882	-1.94675	-0.01784	-1.97461	-0.02209	-1.96665	-0.0177	-2.07815	-0.01626	-2.06254	-0.02117	-2.07796	-0.02315
-1.997	-0.01441	-1.99511	-0.0136	-1.94966	-0.01948	-2.01615	-0.0155	-2.04649	-0.02169	-2.05077	-0.01881	-1.94881	-0.01783	-1.9766	-0.02209	-1.96864	-0.01769	-2.08026	-0.01626	-2.06454	-0.02117	-2.07999	-0.02315
-1.99895	-0.01439	-1.99711	-0.0136	-1.95174	-0.01948	-2.01817	-0.01549	-2.04845	-0.02169	-2.05283	-0.01881	-1.95067	-0.01783	-1.97861	-0.02209	-1.97059	-0.01768	-2.0822	-0.01627	-2.06651	-0.02117	-2.08194	-0.02316
-2.00094	-0.01437	-1.99915	-0.0136	-1.95373	-0.01948	-2.02011	-0.01548	-2.0505	-0.02169	-2.05483	-0.0188	-1.95276	-0.01782	-1.98056	-0.0221	-1.97263	-0.01767	-2.08421	-0.01627	-2.0685	-0.02116	-2.08401	-0.02316
-2.00291	-0.01436	-2.00114	-0.0136	-1.95571	-0.01948	-2.02211	-0.01548	-2.0525	-0.02169	-2.05678	-0.0188	-1.9547	-0.01781	-1.98262	-0.0221	-1.97459	-0.01765	-2.08618	-0.01627	-2.07044	-0.02116	-2.08589	-0.02317
-2.00493	-0.01434	-2.00314	-0.0136	-1.95771	-0.01948	-2.02412	-0.01547	-2.05449	-0.02169	-2.05879	-0.01879	-1.95672	-0.0178	-1.98454	-0.0221	-1.97663	-0.01764	-2.08822	-0.01626	-2.07255	-0.02115	-2.08795	-0.02317
-2.00686	-0.01433	-2.00506	-0.0136	-1.95968	-0.01948	-2.02612	-0.01546	-2.05641	-0.02169	-2.06077	-0.01879	-1.95878	-0.0178	-1.98662	-0.0221	-1.97872	-0.01763	-2.09022	-0.01627	-2.07455	-0.02115	-2.08993	-0.02318
-2.0089	-0.01432	-2.00713	-0.0136	-1.96182	-0.01948	-2.02817	-0.01545	-2.0584	-0.02168	-2.06281	-0.01879	-1.96073	-0.01779	-1.9886	-0.0221	-1.98065	-0.01762	-2.09215	-0.01627	-2.07644	-0.02115	-2.09201	-0.02318
-2.01092	-0.0143	-2.00904	-0.0136	-1.9637	-0.01948	-2.03007	-0.01544	-2.06044	-0.02167	-2.06479	-0.01878	-1.96275	-0.01778	-1.99056	-0.02211	-1.98262	-0.01761	-2.09413	-0.01627	-2.07851	-0.02114	-2.09398	-0.02319
-2.01286	-0.01429	-2.01108	-0.0136	-1.96575	-0.01949	-2.03214	-0.01543	-2.06252	-0.02167	-2.06673	-0.01878	-1.96475	-0.01778	-1.99259	-0.02211	-1.98467	-0.01759	-2.09614	-0.01627	-2.08048	-0.02114	-2.09588	-0.0232
-2.0149	-0.01427	-2.01313	-0.0136	-1.96778	-0.01949	-2.0341	-0.01543	-2.06447	-0.02166	-2.06886	-0.01878	-1.9668	-0.01777	-1.9945	-0.02211	-1.98663	-0.01758	-2.09818	-0.01626	-2.08254	-0.02113	-2.09798	-0.0232
-2.01692	-0.01426	-2.0151	-0.0136	-1.96968	-0.0195	-2.03609	-0.01541	-2.06648	-0.02166	-2.07082	-0.01878	-1.96878	-0.01776	-1.99655	-0.02211	-1.98869	-0.01757	-2.10028	-0.01627	-2.08454	-0.02113	-2.09994	-0.0232
-2.01898	-0.01426	-2.01715	-0.0136	-1.97178	-0.0195	-2.03814	-0.01541	-2.06847	-0.02164	-2.07289	-0.01877	-1.97078	-0.01776	-1.99857	-0.02211	-1.99059	-0.01756	-2.10221	-0.01627	-2.08651	-0.02113	-2.10196	-0.0232
-2.02091	-0.01424	-2.0191	-0.0136	-1.97372	-0.0195	-2.04011	-0.0154	-2.0705	-0.02163	-2.07484	-0.01876	-1.97271	-0.01774	-2.00057	-0.02212	-1.9926	-0.01756	-2.10422	-0.01627	-2.08856	-0.02113	-2.10401	-0.02321
-2.02292	-0.01423	-2.02108	-0.01359	-1.9757	-0.01951	-2.04213	-0.01539	-2.07249	-0.02161	-2.07686	-0.01877	-1.97474	-0.01774	-2.00264	-0.02212	-1.99458	-0.01754	-2.10613	-0.01627	-2.09044	-0.02113	-2.10593	-0.02323
-2.02486	-0.01422	-2.02308	-0.0136	-1.97772	-0.01951	-2.0441	-0.01538	-2.07456	-0.0216	-2.07888	-0.01876	-1.97686	-0.01774	-2.00453	-0.02212	-1.9966	-0.01753	-2.10816	-0.01627	-2.09247	-0.02112	-2.10794	-0.02322
-2.02691	-0.01421	-2.02503	-0.0136	-1.9797	-0.01952	-2.04609	-0.01537	-2.07655	-0.02159	-2.08081	-0.01876	-1.97875	-0.01773	-2.00658	-0.02212	-1.99866	-0.01752	-2.11021	-0.01627	-2.09449	-0.02112	-2.11002	-0.02323
-2.02889	-0.0142	-2.02708	-0.0136	-1.98176	-0.01952	-2.04817	-0.01537	-2.07842	-0.02157	-2.08293	-0.01875	-1.98077	-0.01773	-2.00853	-0.02212	-2.00066	-0.01751	-2.11217	-0.01628	-2.09647	-0.02111	-2.11201	-0.02324
-2.03088	-0.01419	-2.02905	-0.0136	-1.98369	-0.01953	-2.05008	-0.01536	-2.08045	-0.02155	-2.08482	-0.01875	-1.98272	-0.01772	-2.01052	-0.02213	-2.00263	-0.0175	-2.11415	-0.01628	-2.0985	-0.02111	-2.11402	-0.02324
-2.0329	-0.01418	-2.03102	-0.01359	-1.98574	-0.01954	-2.05208	-0.01535	-2.08251	-0.02153	-2.08681	-0.01876	-1.98466	-0.01771	-2.0127	-0.02213	-2.00459	-0.01748	-2.11616	-0.01628	-2.10044	-0.02111	-2.11599	-0.02326
-2.03494	-0.01417	-2.03316	-0.01359	-1.98775	-0.01954	-2.0541	-0.01535	-2.0845	-0.0215	-2.08883	-0.01875	-1.98685	-0.01771	-2.01455	-0.02213	-2.00662	-0.01748	-2.11825	-0.01628	-2.10244	-0.0211	-2.11791	-0.02325
-2.03689	-0.01416	-2.03504	-0.01359	-1.98967	-0.01955	-2.05607	-0.01534	-2.08649	-0.02149	-2.09085	-0.01875	-1.98869	-0.0177	-2.01659	-0.02213	-2.00867	-0.01747	-2.12026	-0.01628	-2.10459	-0.0211	-2.11997	-0.02326
-2.03899	-0.01416	-2.03719	-0.01359	-1.99176	-0.01955	-2.0581	-0.01533	-2.08847	-0.02146	-2.09286	-0.01874	-1.99071	-0.0177	-2.01855	-0.02213	-2.01061	-0.01746	-2.12214	-0.01629	-2.10648	-0.0211	-2.12203	-0.02327
-2.0409	-0.01414	-2.0391	-0.01359	-1.99375	-0.01955	-2.06013	-0.01532	-2.09042	-0.02143	-2.09487	-0.01874	-1.99275	-0.01769	-2.02059	-0.02214	-2.01262	-0.01745	-2.12417	-0.01629	-2.10853	-0.0211	-2.12396	-0.02327
-2.04287	-0.01414	-2.04103	-0.01359	-1.99572	-0.01957	-2.06205	-0.01532	-2.09244	-0.02141	-2.0968	-0.01874	-1.99469	-0.01768	-2.02256	-0.02214	-2.01459	-0.01744	-2.12614	-0.01629	-2.11045	-0.0211	-2.12596	-0.02329
-2.04488	-0.01413	-2.04312	-0.01359	-1.9977	-0.01957	-2.06413	-0.01531	-2.09443	-0.02138	-2.09887	-0.01874	-1.99678	-0.01768	-2.02452	-0.02214	-2.0166	-0.01744	-2.12816	-0.01629	-2.11246	-0.02109	-2.12792	-0.02329
-2.04688	-0.01412	-2.04505	-0.01359	-1.99969	-0.01957	-2.06604	-0.0153	-2.09651	-0.02136	-2.10077	-0.01873	-1.99875	-0.01768	-2.0266	-0.02214	-2.01865	-0.01742	-2.13025	-0.01629	-2.11449	-0.02109	-2.12996	-0.02329
-2.04895	-0.01412	-2.04714	-0.01359	-2.00176	-0.01958	-2.06812	-0.0153	-2.09848	-0.02132	-2.10283	-0.01873	-2.00066	-0.01768	-2.02851	-0.02214	-2.0206	-0.01742	-2.13217	-0.0163	-2.11643	-0.02109	-2.13203	-0.0233
-2.05087	-0.01411	-2.04904	-0.01359	-2.00371	-0.01959	-2.07015	-0.0153	-2.10042	-0.02129	-2.10485	-0.01873	-2.00274	-0.01767	-2.03058	-0.02215	-2.02265	-0.01741	-2.13418	-0.0163	-2.1185	-0.02109	-2.13398	-0.02331
-2.05293	-0.0141	-2.05107	-0.01359	-2.00574	-0.01959	-2.07201	-0.01529	-2.10252	-0.02126	-2.10679	-0.01874	-2.00475	-0.01766	-2.03255	-0.02215	-2.02457	-0.0174	-2.13621	-0.0163	-2.12051	-0.02109	-2.1359	-0.02333
-2.05486	-0.0141	-2.05313	-0.01359	-2.00773	-0.0196	-2.07413	-0.01529	-2.10453	-0.02123	-2.10886	-0.01873	-2.00672	-0.01766	-2.03451	-0.02216	-2.02657	-0.01739	-2.1382	-0.0163	-2.12252	-0.02108	-2.1379	-0.02332
-2.05695	-0.01409	-2.05509	-0.01359	-2.00967	-0.0196	-2.07607	-0.01528	-2.10642	-0.02121	-2.11079	-0.01873	-2.00875	-0.01765	-2.03656	-0.02216	-2.02872	-0.01738	-2.14024	-0.01631	-2.12451	-0.02108	-2.13997	-0.02333
-2.05903	-0.01409	-2.05713	-0.01359	-2.01172	-0.0196	-2.07812	-0.01527	-2.10849	-0.02116	-2.11286	-0.01873	-2.0107	-0.01765	-2.03851	-0.02216	-2.03062	-0.01737	-2.14219	-0.01631	-2.1265	-0.02108	-2.14193	-0.02334
-2.06093	-0.01408	-2.05916	-0.01359	-2.0137	-0.01961	-2.08016	-0.01527	-2.11037	-0.02113	-2.11487	-0.01873	-2.01272	-0.01764	-2.04072	-0.02217	-2.03264	-0.01737	-2.14424	-0.01632	-2.12851	-0.02108	-2.14402	-0.02334
-2.06292	-0.01408	-2.06111	-0.01358	-2.01574	-0.01962	-2.08206	-0.01527	-2.11246	-0.0211	-2.1168	-0.01873	-2.0147	-0.01763	-2.04259	-0.02217	-2.03461	-0.01735	-2.14622	-0.01632	-2.13047	-0.02107	-2.14606	-0.02336
-2.06482	-0.01407	-2.06314	-0.01358	-2.01772	-0.01962	-2.08413	-0.01526	-2.11446	-0.02107	-2.11892	-0.01873	-2.01676	-0.01763	-2.04452	-0.02217	-2.03652	-0.01734	-2.14819	-0.01631	-2.13244	-0.02107	-2.14793	-0.02336
-2.06686	-0.01406	-2.06508	-0.01358	-2.01966	-0.01962	-2.0861	-0.01525	-2.11644	-0.02104	-2.12081	-0.01873	-2.01872	-0.01763	-2.04653	-0.02217	-2.03865	-0.01734	-2.15026	-0.01632	-2.13456	-0.02107	-2.14992	-0.02337
-2.06891	-0.01406	-2.06713	-0.01358	-2.02172	-0.01963	-2.08817	-0.01525	-2.11849	-0.021	-2.12284	-0.01873	-2.02076	-0.01763	-2.04851	-0.02217	-2.04059	-0.01733	-2.15226	-0.01633	-2.13649	-0.02107	-2.15189	-0.02338
-2.07089	-0.01405	-2.06912	-0.01358	-2.02369	-0.01963	-2.09016	-0.01525	-2.12042	-0.02097	-2.12487	-0.01873	-2.02268	-0.01761	-2.05062	-0.02218	-2.04261	-0.01732	-2.1542	-0.01633	-2.13851	-0.02107	-2.15394	-0.02338
-2.0729	-0.01405	-2.07099	-0.01357	-2.0257	-0.01963	-2.09209	-0.01525	-2.12251	-0.02093	-2.12682	-0.01873	-2.02477	-0.01761	-2.0526	-0.02218	-2.04458	-0.01731	-2.15616	-0.01633	-2.1405	-0.02106	-2.15602	-0.0234
-2.075	-0.01404	-2.07317	-0.01358	-2.02768	-0.01964	-2.09418	-0.01524	-2.12444	-0.0209	-2.12881	-0.01873	-2.02674	-0.01761	-2.05446	-0.02219	-2.04662	-0.01729	-2.15824	-0.01633	-2.14248	-0.02106	-2.15798	-0.0234
-2.07696	-0.01404	-2.07513	-0.01358	-2.0297	-0.01964	-2.09609	-0.01523	-2.12643	-0.02086	-2.13076	-0.01873	-2.02873	-0.0176	-2.05658	-0.02219	-2.04862	-0.01729	-2.16018	-0.01634	-2.14451	-0.02106	-2.16004	-0.02341
-2.0789	-0.01404	-2.07718	-0.01358	-2.0317	-0.01964	-2.09815	-0.01523	-2.12842	-0.02082	-2.13281	-0.01873	-2.03081	-0.0176	-2.05856	-0.02219	-2.05058	-0.01728	-2.16214	-0.01634	-2.14651	-0.02106	-2.16198	-0.02342
-2.08095	-0.01403	-2.07908	-0.01357	-2.03366	-0.01963	-2.10014	-0.01523	-2.13049	-0.02079	-2.13484	-0.01873	-2.03274	-0.01759	-2.06055	-0.0222	-2.05264	-0.01727	-2.16417	-0.01635	-2.14855	-0.02106	-2.16396	-0.02343
-2.08286	-0.01403	-2.08111	-0.01357	-2.03569	-0.01964	-2.10207	-0.01523	-2.13253	-0.02076	-2.13681	-0.01874	-2.03489	-0.01758	-2.06253	-0.0222	-2.05462	-0.01726	-2.1662	-0.01635	-2.15051	-0.02106	-2.166	-0.02345
-2.08493	-0.01402	-2.08306	-0.01358	-2.03768	-0.01964	-2.10412	-0.01523	-2.13443	-0.02072	-2.13883	-0.01873	-2.03685	-0.01758	-2.06458	-0.0222	-2.05666	-0.01725	-2.16816	-0.01635	-2.15253	-0.02105	-2.16792	-0.02345
-2.08701	-0.01401	-2.08514	-0.01357	-2.03976	-0.01964	-2.10609	-0.01522	-2.13646	-0.02069	-2.14078	-0.01874	-2.03876	-0.01757	-2.06654	-0.0222	-2.05858	-0.01724	-2.17022	-0.01636	-2.1545	-0.02105	-2.17002	-0.02345
-2.08892	-0.01402	-2.08711	-0.01357	-2.04168	-0.01964	-2.10812	-0.01522	-2.13841	-0.02065	-2.14283	-0.01874	-2.04086	-0.01757	-2.06855	-0.02221	-2.06059	-0.01723	-2.17222	-0.01637	-2.1565	-0.02105	-2.17199	-0.02346
-2.09097	-0.01401	-2.08905	-0.01357	-2.04368	-0.01964	-2.11005	-0.01522	-2.14045	-0.02062	-2.1448	-0.01874	-2.04273	-0.01756	-2.07054	-0.02222	-2.06261	-0.01722	-2.17424	-0.01637	-2.15849	-0.02105	-2.17401	-0.02347
-2.09288	-0.01401	-2.09111	-0.01356	-2.04566	-0.01964	-2.11204	-0.01521	-2.14245	-0.02059	-2.14677	-0.01875	-2.04485	-0.01756	-2.07255	-0.02222	-2.06459	-0.0172	-2.17621	-0.01637	-2.16041	-0.02105	-2.17592	-0.02349
-2.09493	-0.014	-2.09316	-0.01357	-2.04767	-0.01963	-2.1141	-0.01521	-2.14443	-0.02055	-2.14886	-0.01874	-2.04682	-0.01755	-2.07448	-0.02222	-2.06667	-0.0172	-2.17819	-0.01637	-2.16252	-0.02104	-2.17792	-0.02349
-2.09697	-0.014	-2.09516	-0.01357	-2.04972	-0.01963	-2.11613	-0.01521	-2.14646	-0.02052	-2.15076	-0.01875	-2.04874	-0.01755	-2.07661	-0.02222	-2.06864	-0.01719	-2.18021	-0.01638	-2.16452	-0.02104	-2.17994	-0.0235
-2.09894	-0.014	-2.09717	-0.01356	-2.05164	-0.01963	-2.11813	-0.01521	-2.14842	-0.02049	-2.15287	-0.01875	-2.05079	-0.01755	-2.07858	-0.02222	-2.07062	-0.01718	-2.18219	-0.01639	-2.16652	-0.02104	-2.18192	-0.02351
-2.10096	-0.01399	-2.09909	-0.01356	-2.05368	-0.01962	-2.1201	-0.01521	-2.15047	-0.02045	-2.15483	-0.01875	-2.05279	-0.01753	-2.08061	-0.02224	-2.07265	-0.01717	-2.18419	-0.01639	-2.16849	-0.02105	-2.18403	-0.02352
-2.10295	-0.01399	-2.10109	-0.01356	-2.05566	-0.01962	-2.12204	-0.01521	-2.15247	-0.02043	-2.1568	-0.01876	-2.05484	-0.01753	-2.08253	-0.02224	-2.07462	-0.01715	-2.18618	-0.01639	-2.17047	-0.02104	-2.18589	-0.02354
-2.10497	-0.01398	-2.10316	-0.01356	-2.05767	-0.01962	-2.1241	-0.0152	-2.15448	-0.0204	-2.15881	-0.01875	-2.05685	-0.01752	-2.08451	-0.02224	-2.07667	-0.01714	-2.18818	-0.0164	-2.17255	-0.02103	-2.18794	-0.02354
-2.10694	-0.01398	-2.10503	-0.01356	-2.05969	-0.01961	-2.12614	-0.0152	-2.15647	-0.02036	-2.16083	-0.01876	-2.05882	-0.01751	-2.08666	-0.02224	-2.07863	-0.01713	-2.19024	-0.01641	-2.17456	-0.02104	-2.19002	-0.02355
-2.10891	-0.01398	-2.10715	-0.01356	-2.0617	-0.01961	-2.1281	-0.0152	-2.15845	-0.02033	-2.16287	-0.01876	-2.0607	-0.01751	-2.08852	-0.02225	-2.08067	-0.01712	-2.19222	-0.01641	-2.17649	-0.02104	-2.19196	-0.02356
-2.11094	-0.01397	-2.10908	-0.01356	-2.06373	-0.0196	-2.13009	-0.0152	-2.16049	-0.0203	-2.16482	-0.01876	-2.06285	-0.0175	-2.09062	-0.02226	-2.08261	-0.01711	-2.19415	-0.01642	-2.17847	-0.02104	-2.19401	-0.02357
-2.11285	-0.01397	-2.1111	-0.01355	-2.06569	-0.0196	-2.13205	-0.0152	-2.16253	-0.02027	-2.16684	-0.01877	-2.06482	-0.0175	-2.09251	-0.02226	-2.08462	-0.01709	-2.19623	-0.01642	-2.18048	-0.02104	-2.19593	-0.02359
-2.1149	-0.01396	-2.11315	-0.01356	-2.0677	-0.01959	-2.1341	-0.0152	-2.16447	-0.02024	-2.16882	-0.01877	-2.06675	-0.01749	-2.09447	-0.02226	-2.08664	-0.01708	-2.19818	-0.01642	-2.18248	-0.02103	-2.19787	-0.02359
-2.11695	-0.01396	-2.11515	-0.01356	-2.06969	-0.01958	-2.13614	-0.01519	-2.16649	-0.02022	-2.17081	-0.01878	-2.06879	-0.01748	-2.09656	-0.02227	-2.08867	-0.01707	-2.20026	-0.01644	-2.18452	-0.02103	-2.2	-0.0236
-2.11891	-0.01396	-2.11721	-0.01355	-2.07174	-0.01958	-2.13812	-0.0152	-2.16846	-0.02018	-2.17289	-0.01878	-2.0707	-0.01748	-2.0985	-0.02227	-2.09062	-0.01706	-2.20217	-0.01644	-2.18656	-0.02103	-2.20197	-0.02361
-2.121	-0.01395	-2.11906	-0.01355	-2.07366	-0.01957	-2.14014	-0.01519	-2.17044	-0.02016	-2.17487	-0.01878	-2.07279	-0.01747	-2.10061	-0.02228	-2.09256	-0.01705	-2.2041	-0.01645	-2.18852	-0.02103	-2.20397	-0.02362
-2.12291	-0.01395	-2.12108	-0.01355	-2.0757	-0.01957	-2.14213	-0.0152	-2.17253	-0.02013	-2.17685	-0.01879	-2.07487	-0.01746	-2.10246	-0.02228	-2.09459	-0.01703	-2.20623	-0.01645	-2.19053	-0.02103	-2.20595	-0.02364
-2.12495	-0.01394	-2.12309	-0.01355	-2.07766	-0.01956	-2.14408	-0.01519	-2.17447	-0.0201	-2.17887	-0.01879	-2.07681	-0.01745	-2.1045	-0.02229	-2.09662	-0.01702	-2.20818	-0.01645	-2.19252	-0.02102	-2.20793	-0.02364
-2.12689	-0.01394	-2.12508	-0.01355	-2.07968	-0.01955	-2.14614	-0.01519	-2.17645	-0.02008	-2.1808	-0.01879	-2.07882	-0.01745	-2.10655	-0.02229	-2.09861	-0.01701	-2.21022	-0.01646	-2.19452	-0.02103	-2.21	-0.02365
-2.12894	-0.01394	-2.12714	-0.01355	-2.0817	-0.01954	-2.1481	-0.01519	-2.17848	-0.02005	-2.18287	-0.0188	-2.08071	-0.01745	-2.10853	-0.02229	-2.10058	-0.017	-2.21219	-0.01647	-2.19648	-0.02103	-2.21199	-0.02366
-2.13089	-0.01393	-2.12906	-0.01355	-2.08371	-0.01953	-2.15008	-0.01519	-2.18045	-0.02002	-2.18487	-0.0188	-2.08279	-0.01743	-2.11061	-0.0223	-2.10256	-0.01699	-2.21416	-0.01648	-2.19852	-0.02103	-2.21394	-0.02368
-2.13284	-0.01393	-2.13112	-0.01355	-2.08571	-0.01952	-2.15215	-0.0152	-2.18251	-0.02	-2.18677	-0.01881	-2.08475	-0.01743	-2.11254	-0.02231	-2.10459	-0.01697	-2.2162	-0.01648	-2.20045	-0.02103	-2.21591	-0.0237
-2.13492	-0.01392	-2.13313	-0.01355	-2.08768	-0.01951	-2.15409	-0.0152	-2.18448	-0.01997	-2.18888	-0.01881	-2.08674	-0.01742	-2.11457	-0.02231	-2.10661	-0.01696	-2.21819	-0.01648	-2.20248	-0.02102	-2.21789	-0.0237
-2.13695	-0.01391	-2.13517	-0.01355	-2.0897	-0.0195	-2.15613	-0.01519	-2.18651	-0.01995	-2.19082	-0.01881	-2.0888	-0.01741	-2.11657	-0.02232	-2.10859	-0.01695	-2.22028	-0.0165	-2.20453	-0.02102	-2.21992	-0.02371
-2.13896	-0.01392	-2.13717	-0.01355	-2.09171	-0.01949	-2.15812	-0.0152	-2.18846	-0.01992	-2.19287	-0.01882	-2.09072	-0.01741	-2.11864	-0.02232	-2.11059	-0.01693	-2.22218	-0.0165	-2.20647	-0.02102	-2.22197	-0.02372
-2.141	-0.01391	-2.13911	-0.01355	-2.09369	-0.01948	-2.16006	-0.0152	-2.19045	-0.0199	-2.19487	-0.01882	-2.09279	-0.0174	-2.12059	-0.02233	-2.11258	-0.01692	-2.22414	-0.01651	-2.20851	-0.02102	-2.22399	-0.02374
-2.14284	-0.01391	-2.14104	-0.01355	-2.09567	-0.01947	-2.16209	-0.0152	-2.19257	-0.01988	-2.19683	-0.01883	-2.09485	-0.0174	-2.12257	-0.02234	-2.11455	-0.01691	-2.2263	-0.01652	-2.2105	-0.02102	-2.22592	-0.02376
-2.14494	-0.0139	-2.14314	-0.01355	-2.09768	-0.01946	-2.16403	-0.0152	-2.19453	-0.01985	-2.19885	-0.01883	-2.09672	-0.01738	-2.12446	-0.02234	-2.1166	-0.0169	-2.22815	-0.01652	-2.21251	-0.02102	-2.22791	-0.02376
-2.14692	-0.01389	-2.14504	-0.01355	-2.09971	-0.01945	-2.16612	-0.0152	-2.19648	-0.01983	-2.2008	-0.01884	-2.09878	-0.01738	-2.12659	-0.02235	-2.11866	-0.01689	-2.23028	-0.01653	-2.21454	-0.02102	-2.22992	-0.02377
-2.14898	-0.0139	-2.14715	-0.01356	-2.10165	-0.01943	-2.16813	-0.0152	-2.1985	-0.01981	-2.2028	-0.01884	-2.10067	-0.01738	-2.12851	-0.02235	-2.12061	-0.01688	-2.23219	-0.01654	-2.21647	-0.02102	-2.23198	-0.02379
-2.1509	-0.01389	-2.14905	-0.01355	-2.10371	-0.01942	-2.17009	-0.0152	-2.20039	-0.01978	-2.20486	-0.01885	-2.10275	-0.01737	-2.13061	-0.02236	-2.1226	-0.01687	-2.23414	-0.01655	-2.21855	-0.02102	-2.23393	-0.0238
-2.15284	-0.01388	-2.15108	-0.01355	-2.10568	-0.01942	-2.17212	-0.0152	-2.20253	-0.01976	-2.20682	-0.01886	-2.10474	-0.01736	-2.13258	-0.02237	-2.12461	-0.01685	-2.2362	-0.01656	-2.22046	-0.02102	-2.23595	-0.02382
-2.155	-0.01388	-2.15312	-0.01356	-2.10767	-0.0194	-2.17413	-0.01521	-2.20445	-0.01974	-2.20884	-0.01886	-2.10671	-0.01735	-2.13451	-0.02237	-2.12658	-0.01684	-2.23813	-0.01656	-2.2225	-0.02101	-2.23783	-0.02382
-2.15689	-0.01387	-2.15513	-0.01356	-2.10967	-0.01939	-2.17609	-0.01521	-2.20645	-0.01972	-2.21082	-0.01887	-2.10876	-0.01735	-2.13664	-0.02238	-2.12865	-0.01683	-2.24026	-0.01657	-2.22452	-0.02102	-2.2399	-0.02384
-2.15901	-0.01387	-2.15716	-0.01356	-2.11171	-0.01938	-2.17815	-0.01521	-2.20847	-0.0197	-2.21293	-0.01887	-2.11073	-0.01735	-2.13853	-0.02238	-2.13062	-0.01681	-2.24222	-0.01658	-2.22648	-0.02101	-2.24201	-0.02385
-2.16095	-0.01386	-2.15908	-0.01356	-2.1137	-0.01936	-2.18014	-0.01521	-2.21043	-0.01968	-2.21491	-0.01888	-2.11273	-0.01734	-2.14066	-0.02239	-2.1326	-0.01681	-2.24416	-0.01659	-2.22846	-0.02102	-2.24387	-0.02387
-2.16291	-0.01386	-2.16111	-0.01356	-2.11572	-0.01935	-2.18217	-0.01522	-2.21251	-0.01966	-2.2168	-0.01889	-2.11483	-0.01733	-2.14259	-0.02239	-2.13456	-0.01679	-2.24623	-0.0166	-2.23047	-0.02102	-2.24593	-0.02389
-2.16496	-0.01385	-2.16309	-0.01357	-2.1177	-0.01934	-2.18413	-0.01522	-2.21449	-0.01964	-2.21887	-0.01889	-2.11678	-0.01732	-2.14449	-0.0224	-2.13663	-0.01678	-2.24821	-0.0166	-2.23252	-0.02101	-2.2479	-0.02389
-2.16692	-0.01384	-2.16511	-0.01357	-2.11966	-0.01933	-2.18615	-0.01522	-2.21645	-0.01962	-2.22078	-0.0189	-2.11885	-0.01732	-2.14658	-0.02241	-2.1387	-0.01677	-2.25023	-0.01662	-2.23455	-0.02102	-2.24986	-0.02391
-2.16902	-0.01384	-2.1672	-0.01357	-2.12169	-0.01931	-2.18809	-0.01522	-2.21847	-0.0196	-2.22287	-0.0189	-2.12077	-0.01732	-2.14846	-0.02241	-2.14061	-0.01676	-2.25217	-0.01662	-2.23651	-0.02102	-2.25197	-0.02393
-2.17095	-0.01383	-2.16912	-0.01357	-2.12371	-0.0193	-2.19017	-0.01523	-2.22044	-0.01958	-2.22486	-0.01891	-2.12279	-0.01731	-2.15069	-0.02242	-2.14267	-0.01675	-2.25416	-0.01663	-2.23852	-0.02102	-2.25394	-0.02394
-2.17292	-0.01383	-2.17108	-0.01357	-2.12571	-0.01929	-2.19214	-0.01523	-2.2225	-0.01956	-2.22688	-0.01892	-2.12477	-0.0173	-2.15256	-0.02243	-2.14457	-0.01674	-2.25626	-0.01664	-2.2405	-0.02102	-2.25593	-0.02396
-2.17493	-0.01382	-2.17316	-0.01358	-2.12766	-0.01928	-2.19419	-0.01523	-2.22447	-0.01955	-2.22882	-0.01893	-2.12687	-0.0173	-2.15452	-0.02244	-2.14662	-0.01672	-2.25816	-0.01665	-2.2425	-0.02101	-2.25792	-0.02397
-2.17694	-0.01381	-2.17511	-0.01358	-2.12963	-0.01926	-2.19611	-0.01523	-2.22647	-0.01953	-2.23085	-0.01894	-2.1288	-0.01729	-2.15657	-0.02244	-2.1486	-0.01672	-2.26025	-0.01666	-2.24447	-0.02102	-2.25983	-0.02398
-2.17896	-0.01381	-2.17719	-0.01358	-2.13167	-0.01925	-2.19811	-0.01524	-2.2284	-0.01951	-2.23283	-0.01894	-2.13075	-0.01729	-2.15853	-0.02245	-2.15059	-0.0167	-2.26227	-0.01667	-2.24649	-0.02101	-2.26199	-0.024
-2.18092	-0.0138	-2.17914	-0.01359	-2.13367	-0.01924	-2.20014	-0.01524	-2.23047	-0.01949	-2.23487	-0.01895	-2.1328	-0.01728	-2.16066	-0.02246	-2.1526	-0.0167	-2.26412	-0.01668	-2.24846	-0.02102	-2.26398	-0.02402
-2.18288	-0.0138	-2.1811	-0.01359	-2.1357	-0.01923	-2.20215	-0.01525	-2.23242	-0.01948	-2.23686	-0.01896	-2.13478	-0.01728	-2.16254	-0.02246	-2.15454	-0.01668	-2.26624	-0.01669	-2.25045	-0.02102	-2.2659	-0.02404
-2.18493	-0.01379	-2.18309	-0.0136	-2.13768	-0.01922	-2.2041	-0.01525	-2.23452	-0.01946	-2.23885	-0.01897	-2.13684	-0.01727	-2.16458	-0.02247	-2.15665	-0.01667	-2.26819	-0.0167	-2.25244	-0.02101	-2.26789	-0.02405
-2.18686	-0.01378	-2.18506	-0.0136	-2.13967	-0.0192	-2.20606	-0.01525	-2.23645	-0.01945	-2.24079	-0.01898	-2.13883	-0.01727	-2.1666	-0.02248	-2.15862	-0.01666	-2.27017	-0.01671	-2.25447	-0.02102	-2.26984	-0.02407
-2.18898	-0.01378	-2.18717	-0.0136	-2.14169	-0.01919	-2.20804	-0.01525	-2.23848	-0.01943	-2.24282	-0.01898	-2.14073	-0.01727	-2.16856	-0.02248	-2.16058	-0.01665	-2.27224	-0.01672	-2.25648	-0.02102	-2.27188	-0.02408
-2.19093	-0.01377	-2.18907	-0.0136	-2.14367	-0.01917	-2.21015	-0.01526	-2.24045	-0.01941	-2.24485	-0.01899	-2.1428	-0.01726	-2.1706	-0.02249	-2.16263	-0.01665	-2.27418	-0.01674	-2.2585	-0.02102	-2.27393	-0.0241
-2.19294	-0.01377	-2.19105	-0.01361	-2.14566	-0.01917	-2.21214	-0.01527	-2.24241	-0.0194	-2.24685	-0.019	-2.14472	-0.01725	-2.17257	-0.0225	-2.16452	-0.01663	-2.27618	-0.01675	-2.2605	-0.02103	-2.27589	-0.02412
-2.1949	-0.01376	-2.19312	-0.01362	-2.14766	-0.01915	-2.21409	-0.01527	-2.24457	-0.01938	-2.24883	-0.01901	-2.14679	-0.01725	-2.17448	-0.02251	-2.16659	-0.01662	-2.27823	-0.01675	-2.26252	-0.02102	-2.27788	-0.02413
-2.1969	-0.01375	-2.19513	-0.01362	-2.14966	-0.01915	-2.21611	-0.01527	-2.2465	-0.01937	-2.2508	-0.01902	-2.1488	-0.01724	-2.1765	-0.02251	-2.16864	-0.01662	-2.28023	-0.01677	-2.26453	-0.02102	-2.27987	-0.02415
-2.19898	-0.01375	-2.19716	-0.01362	-2.15173	-0.01914	-2.21806	-0.01528	-2.24853	-0.01935	-2.25288	-0.01903	-2.15075	-0.01724	-2.17854	-0.02252	-2.17057	-0.01661	-2.28226	-0.01678	-2.26651	-0.02102	-2.2819	-0.02417
-2.20091	-0.01374	-2.19915	-0.01363	-2.15369	-0.01912	-2.22016	-0.01528	-2.25049	-0.01934	-2.25486	-0.01903	-2.15272	-0.01724	-2.18056	-0.02253	-2.17266	-0.0166	-2.28421	-0.0168	-2.26854	-0.02103	-2.28387	-0.02419
-2.20287	-0.01373	-2.2011	-0.01363	-2.15571	-0.01911	-2.22217	-0.01529	-2.25237	-0.01932	-2.25684	-0.01905	-2.15477	-0.01723	-2.18255	-0.02254	-2.17452	-0.01659	-2.28624	-0.01681	-2.27049	-0.02103	-2.28593	-0.02421
-2.2049	-0.01373	-2.20309	-0.01364	-2.15767	-0.0191	-2.22414	-0.01529	-2.25453	-0.01931	-2.25883	-0.01906	-2.15686	-0.01723	-2.1846	-0.02255	-2.17664	-0.01658	-2.28821	-0.01681	-2.27248	-0.02102	-2.28792	-0.02422
-2.20689	-0.01372	-2.20508	-0.01364	-2.15964	-0.01909	-2.22611	-0.01529	-2.25646	-0.0193	-2.26084	-0.01907	-2.15881	-0.01722	-2.18662	-0.02256	-2.17863	-0.01657	-2.29027	-0.01683	-2.27448	-0.02103	-2.2898	-0.02424
-2.20895	-0.01372	-2.20711	-0.01365	-2.16171	-0.01908	-2.22808	-0.0153	-2.25844	-0.01928	-2.26282	-0.01907	-2.16077	-0.01722	-2.18858	-0.02256	-2.18064	-0.01656	-2.29226	-0.01684	-2.27645	-0.02103	-2.29188	-0.02426
-2.21095	-0.01371	-2.2091	-0.01365	-2.1637	-0.01906	-2.23015	-0.01531	-2.26042	-0.01927	-2.26484	-0.01908	-2.16281	-0.01722	-2.19063	-0.02257	-2.18271	-0.01656	-2.29431	-0.01686	-2.27854	-0.02104	-2.2939	-0.02428
-2.21293	-0.0137	-2.21106	-0.01366	-2.16575	-0.01906	-2.23219	-0.01532	-2.26247	-0.01926	-2.26685	-0.0191	-2.16472	-0.01722	-2.19268	-0.02258	-2.18457	-0.01654	-2.2962	-0.01687	-2.28044	-0.02103	-2.29591	-0.02431
-2.21495	-0.01369	-2.21315	-0.01366	-2.16771	-0.01905	-2.23413	-0.01532	-2.26452	-0.01925	-2.26878	-0.0191	-2.16679	-0.01721	-2.19456	-0.02259	-2.18663	-0.01653	-2.29819	-0.01688	-2.28252	-0.02103	-2.29793	-0.02432
-2.21685	-0.01368	-2.21508	-0.01367	-2.16968	-0.01903	-2.23618	-0.01532	-2.26647	-0.01924	-2.27078	-0.01912	-2.16881	-0.01721	-2.19655	-0.0226	-2.18869	-0.01653	-2.30025	-0.0169	-2.2845	-0.02104	-2.29981	-0.02434
-2.2189	-0.01368	-2.21716	-0.01368	-2.17172	-0.01903	-2.23816	-0.01534	-2.26852	-0.01922	-2.27285	-0.01912	-2.17076	-0.01721	-2.19852	-0.0226	-2.19067	-0.01652	-2.30224	-0.01691	-2.28657	-0.02104	-2.30193	-0.02436
-2.22082	-0.01367	-2.21906	-0.01368	-2.17373	-0.01901	-2.24017	-0.01534	-2.27049	-0.01921	-2.27484	-0.01913	-2.17278	-0.01721	-2.20052	-0.02262	-2.19259	-0.01651	-2.30422	-0.01693	-2.28851	-0.02104	-2.30388	-0.02438
-2.22286	-0.01367	-2.22106	-0.01368	-2.17567	-0.01901	-2.24206	-0.01535	-2.27256	-0.0192	-2.27677	-0.01915	-2.17479	-0.0172	-2.20252	-0.02262	-2.19463	-0.0165	-2.30622	-0.01694	-2.29051	-0.02105	-2.30598	-0.02441
-2.22492	-0.01366	-2.2231	-0.0137	-2.17767	-0.019	-2.24411	-0.01536	-2.27447	-0.01919	-2.27886	-0.01916	-2.17677	-0.0172	-2.2045	-0.02263	-2.19671	-0.01649	-2.30814	-0.01695	-2.29253	-0.02104	-2.30787	-0.02442
-2.22694	-0.01365	-2.2252	-0.0137	-2.17979	-0.01898	-2.24606	-0.01536	-2.27647	-0.01918	-2.28079	-0.01917	-2.17873	-0.01719	-2.20656	-0.02264	-2.19859	-0.01648	-2.31024	-0.01697	-2.29451	-0.02105	-2.3099	-0.02444
-2.22894	-0.01365	-2.22711	-0.01371	-2.18166	-0.01898	-2.24811	-0.01537	-2.27847	-0.01916	-2.28283	-0.01918	-2.18077	-0.0172	-2.20857	-0.02264	-2.20059	-0.01648	-2.31219	-0.01699	-2.29648	-0.02105	-2.31198	-0.02446
-2.23086	-0.01364	-2.22911	-0.01371	-2.18379	-0.01896	-2.25013	-0.01538	-2.28046	-0.01915	-2.28486	-0.01919	-2.18273	-0.01719	-2.2106	-0.02266	-2.20258	-0.01647	-2.31409	-0.017	-2.29849	-0.02105	-2.31394	-0.02448
-2.23293	-0.01363	-2.23105	-0.01372	-2.18561	-0.01896	-2.25207	-0.01539	-2.28247	-0.01914	-2.28674	-0.01921	-2.18481	-0.01719	-2.21255	-0.02267	-2.20457	-0.01646	-2.3162	-0.01701	-2.30048	-0.02106	-2.31592	-0.02451
-2.23489	-0.01362	-2.23312	-0.01373	-2.18768	-0.01895	-2.25409	-0.0154	-2.28447	-0.01913	-2.28882	-0.01922	-2.1868	-0.01719	-2.21453	-0.02268	-2.2067	-0.01645	-2.31822	-0.01703	-2.30253	-0.02106	-2.31796	-0.02453
-2.2369	-0.01361	-2.23506	-0.01373	-2.18973	-0.01894	-2.25608	-0.0154	-2.28652	-0.01913	-2.29083	-0.01923	-2.18874	-0.01718	-2.21662	-0.02269	-2.20863	-0.01645	-2.32021	-0.01705	-2.30454	-0.02106	-2.3199	-0.02455
-2.23891	-0.01361	-2.23717	-0.01374	-2.19169	-0.01893	-2.25811	-0.01541	-2.28848	-0.01911	-2.29282	-0.01924	-2.19081	-0.01719	-2.21858	-0.02269	-2.2106	-0.01644	-2.3222	-0.01707	-2.30653	-0.02107	-2.32199	-0.02457
-2.24084	-0.0136	-2.23907	-0.01375	-2.19376	-0.01892	-2.26015	-0.01542	-2.29052	-0.0191	-2.29489	-0.01925	-2.19275	-0.01718	-2.22063	-0.02271	-2.21257	-0.01644	-2.32415	-0.01708	-2.30852	-0.02107	-2.32398	-0.0246
-2.24286	-0.01359	-2.24115	-0.01375	-2.19565	-0.01892	-2.26204	-0.01543	-2.29252	-0.01909	-2.29677	-0.01927	-2.19476	-0.01718	-2.22246	-0.02272	-2.21463	-0.01643	-2.32622	-0.0171	-2.31053	-0.02107	-2.3259	-0.02462
-2.24493	-0.01359	-2.24313	-0.01377	-2.19768	-0.01891	-2.26407	-0.01543	-2.29454	-0.01908	-2.29887	-0.01928	-2.1968	-0.01718	-2.22451	-0.02273	-2.2167	-0.01642	-2.32819	-0.01711	-2.31256	-0.02107	-2.32787	-0.02464
-2.24691	-0.01358	-2.24513	-0.01377	-2.19972	-0.0189	-2.26615	-0.01544	-2.29649	-0.01908	-2.30082	-0.01929	-2.19879	-0.01717	-2.22656	-0.02274	-2.21864	-0.01641	-2.33027	-0.01714	-2.31454	-0.02108	-2.32993	-0.02466
-2.24893	-0.01357	-2.24714	-0.01378	-2.20173	-0.01889	-2.26812	-0.01546	-2.29852	-0.01906	-2.30286	-0.01931	-2.20077	-0.01718	-2.22853	-0.02274	-2.22066	-0.0164	-2.33223	-0.01716	-2.31653	-0.02109	-2.33199	-0.02469
-2.25085	-0.01357	-2.24898	-0.01379	-2.20371	-0.01888	-2.27024	-0.01546	-2.30049	-0.01906	-2.30485	-0.01932	-2.20272	-0.01717	-2.2306	-0.02276	-2.22259	-0.0164	-2.33417	-0.01718	-2.31844	-0.02109	-2.33394	-0.02472
-2.25291	-0.01356	-2.2511	-0.0138	-2.20566	-0.01888	-2.27212	-0.01547	-2.30249	-0.01905	-2.30682	-0.01934	-2.2048	-0.01717	-2.23245	-0.02277	-2.22461	-0.01639	-2.33625	-0.01719	-2.32048	-0.0211	-2.33589	-0.02474
-2.25479	-0.01355	-2.25317	-0.01381	-2.20769	-0.01887	-2.27409	-0.01548	-2.30452	-0.01904	-2.30879	-0.01935	-2.20674	-0.01717	-2.23459	-0.02278	-2.22665	-0.01638	-2.33823	-0.01721	-2.32251	-0.0211	-2.33791	-0.02476
-2.25689	-0.01354	-2.25512	-0.01382	-2.2097	-0.01886	-2.27621	-0.01549	-2.30643	-0.01903	-2.3108	-0.01936	-2.20878	-0.01717	-2.23651	-0.02279	-2.22865	-0.01638	-2.34021	-0.01723	-2.3245	-0.0211	-2.33992	-0.02479
-2.25892	-0.01354	-2.25718	-0.01383	-2.21166	-0.01885	-2.27812	-0.0155	-2.30848	-0.01902	-2.31285	-0.01938	-2.2108	-0.01717	-2.23855	-0.02279	-2.23064	-0.01637	-2.34225	-0.01725	-2.32656	-0.02111	-2.34195	-0.02481
-2.2609	-0.01353	-2.25913	-0.01384	-2.21374	-0.01884	-2.28018	-0.01551	-2.31044	-0.01902	-2.31489	-0.01939	-2.21275	-0.01717	-2.24067	-0.02282	-2.2326	-0.01637	-2.34415	-0.01727	-2.32855	-0.02112	-2.34393	-0.02485
-2.26289	-0.01352	-2.2611	-0.01384	-2.2157	-0.01884	-2.28215	-0.01553	-2.31248	-0.01901	-2.31685	-0.01941	-2.21482	-0.01717	-2.24253	-0.02282	-2.23463	-0.01636	-2.34621	-0.01729	-2.33058	-0.02112	-2.34592	-0.02487
-2.26491	-0.01352	-2.2631	-0.01386	-2.21765	-0.01883	-2.28411	-0.01553	-2.3146	-0.019	-2.3188	-0.01942	-2.21676	-0.01717	-2.24454	-0.02283	-2.23665	-0.01635	-2.34823	-0.01731	-2.33249	-0.02112	-2.34786	-0.02489
-2.26692	-0.0135	-2.26504	-0.01386	-2.21971	-0.01883	-2.28618	-0.01555	-2.31649	-0.019	-2.32078	-0.01944	-2.21873	-0.01717	-2.24654	-0.02284	-2.23859	-0.01635	-2.35022	-0.01734	-2.33452	-0.02113	-2.34987	-0.02492
-2.26889	-0.0135	-2.26716	-0.01387	-2.22173	-0.01882	-2.28814	-0.01556	-2.31851	-0.01898	-2.32283	-0.01945	-2.22074	-0.01717	-2.2486	-0.02285	-2.24067	-0.01634	-2.3522	-0.01736	-2.33656	-0.02114	-2.35197	-0.02495
-2.27089	-0.0135	-2.26906	-0.01388	-2.22373	-0.01881	-2.29008	-0.01557	-2.32051	-0.01898	-2.32493	-0.01947	-2.22272	-0.01717	-2.25058	-0.02287	-2.24262	-0.01634	-2.35423	-0.01738	-2.33851	-0.02114	-2.3539	-0.02498
-2.27287	-0.01349	-2.27113	-0.01389	-2.22568	-0.01881	-2.29217	-0.01558	-2.32252	-0.01897	-2.32677	-0.01949	-2.22478	-0.01717	-2.25256	-0.02288	-2.24459	-0.01633	-2.35621	-0.0174	-2.34049	-0.02115	-2.35586	-0.02501
-2.27489	-0.01348	-2.2731	-0.0139	-2.22769	-0.0188	-2.29406	-0.01559	-2.32452	-0.01897	-2.32887	-0.0195	-2.22674	-0.01717	-2.25449	-0.02289	-2.24669	-0.01633	-2.3582	-0.01742	-2.34248	-0.02115	-2.35792	-0.02503
-2.27687	-0.01347	-2.27509	-0.01392	-2.22969	-0.0188	-2.29613	-0.0156	-2.32648	-0.01896	-2.33081	-0.01952	-2.22877	-0.01716	-2.25653	-0.02291	-2.24865	-0.01632	-2.36024	-0.01745	-2.3445	-0.02116	-2.35986	-0.02506
-2.27896	-0.01347	-2.27711	-0.01393	-2.23168	-0.01879	-2.29811	-0.01562	-2.32844	-0.01895	-2.33283	-0.01954	-2.23066	-0.01717	-2.25853	-0.02291	-2.2507	-0.01632	-2.36225	-0.01747	-2.34652	-0.02117	-2.3619	-0.02509
-2.28091	-0.01347	-2.27912	-0.01394	-2.23371	-0.01878	-2.30007	-0.01563	-2.33051	-0.01895	-2.3349	-0.01955	-2.23275	-0.01717	-2.26058	-0.02293	-2.25262	-0.01632	-2.3642	-0.01749	-2.34846	-0.02117	-2.36403	-0.02513
-2.2829	-0.01346	-2.28107	-0.01395	-2.23572	-0.01878	-2.30216	-0.01564	-2.33249	-0.01894	-2.33681	-0.01958	-2.23479	-0.01717	-2.26251	-0.02294	-2.25457	-0.01631	-2.36618	-0.01751	-2.35052	-0.02118	-2.36591	-0.02516
-2.2849	-0.01346	-2.28309	-0.01396	-2.23764	-0.01878	-2.304	-0.01566	-2.3345	-0.01894	-2.33888	-0.01959	-2.23673	-0.01717	-2.26448	-0.02296	-2.25666	-0.0163	-2.36817	-0.01753	-2.35253	-0.02119	-2.3679	-0.02518
-2.28688	-0.01344	-2.28506	-0.01397	-2.23966	-0.01877	-2.30606	-0.01567	-2.3365	-0.01894	-2.34079	-0.01961	-2.23882	-0.01716	-2.26658	-0.02297	-2.25865	-0.0163	-2.37023	-0.01756	-2.35453	-0.02119	-2.3699	-0.02521
-2.28888	-0.01344	-2.28715	-0.01398	-2.24171	-0.01877	-2.30815	-0.01569	-2.33843	-0.01893	-2.34283	-0.01963	-2.24072	-0.01717	-2.26856	-0.02298	-2.26064	-0.01629	-2.37222	-0.01759	-2.35654	-0.0212	-2.37198	-0.02524
-2.29085	-0.01344	-2.28911	-0.014	-2.24375	-0.01876	-2.31007	-0.0157	-2.34045	-0.01893	-2.34483	-0.01964	-2.24272	-0.01717	-2.27063	-0.023	-2.26266	-0.0163	-2.3742	-0.01761	-2.35847	-0.02121	-2.37391	-0.02528
-2.29289	-0.01343	-2.29109	-0.01401	-2.24573	-0.01876	-2.31217	-0.01571	-2.34251	-0.01892	-2.34678	-0.01967	-2.24477	-0.01717	-2.27253	-0.02301	-2.26461	-0.01629	-2.37617	-0.01763	-2.36046	-0.02122	-2.37594	-0.02531
-2.29487	-0.01343	-2.29311	-0.01403	-2.2477	-0.01875	-2.31406	-0.01573	-2.34456	-0.01892	-2.3488	-0.01969	-2.24672	-0.01717	-2.27455	-0.02302	-2.26664	-0.01628	-2.37818	-0.01765	-2.36244	-0.02122	-2.37792	-0.02534
-2.29692	-0.01341	-2.29508	-0.01404	-2.24965	-0.01875	-2.31608	-0.01574	-2.34653	-0.01892	-2.3508	-0.01971	-2.24881	-0.01716	-2.27654	-0.02304	-2.26863	-0.01628	-2.38026	-0.01768	-2.36448	-0.02123	-2.37968	-0.02537
-2.29893	-0.01342	-2.2971	-0.01405	-2.25169	-0.01875	-2.31813	-0.01576	-2.34851	-0.01891	-2.35283	-0.01973	-2.25073	-0.01717	-2.27851	-0.02304	-2.27064	-0.01628	-2.38221	-0.0177	-2.36656	-0.02124	-2.38046	-0.02534
-2.30089	-0.01341	-2.29908	-0.01406	-2.25369	-0.01874	-2.32006	-0.01578	-2.35052	-0.01891	-2.35484	-0.01975	-2.25276	-0.01717	-2.28062	-0.02307	-2.27256	-0.01628	-2.38426	-0.01773	-2.36848	-0.02125	-2.37951	-0.02522
-2.30291	-0.01341	-2.30109	-0.01408	-2.25572	-0.01874	-2.32217	-0.01579	-2.35254	-0.0189	-2.3568	-0.01977	-2.25482	-0.01717	-2.28249	-0.02308	-2.27463	-0.01627	-2.38618	-0.01775	-2.3705	-0.02125	-2.37754	-0.02502
-2.30486	-0.01341	-2.30319	-0.0141	-2.25767	-0.01874	-2.32407	-0.01581	-2.35448	-0.0189	-2.35884	-0.01979	-2.25677	-0.01717	-2.28456	-0.0231	-2.27661	-0.01627	-2.38818	-0.01778	-2.3725	-0.02126	-2.37549	-0.02486
-2.30688	-0.0134	-2.30512	-0.01411	-2.25965	-0.01873	-2.32608	-0.01583	-2.35652	-0.0189	-2.36078	-0.01982	-2.25878	-0.01717	-2.28652	-0.02311	-2.27864	-0.01626	-2.39025	-0.01781	-2.37452	-0.02126	-2.37342	-0.02471
-2.30893	-0.0134	-2.30716	-0.01413	-2.26168	-0.01873	-2.32814	-0.01585	-2.35843	-0.01889	-2.36282	-0.01984	-2.26073	-0.01717	-2.28867	-0.02312	-2.28065	-0.01626	-2.39155	-0.01781	-2.37656	-0.02127	-2.37157	-0.02458
-2.31089	-0.0134	-2.30907	-0.01414	-2.26367	-0.01872	-2.33013	-0.01586	-2.36052	-0.0189	-2.36484	-0.01986	-2.26273	-0.01717	-2.29066	-0.02314	-2.28261	-0.01626	-2.39225	-0.01783	-2.37852	-0.02128	-2.36952	-0.02446
-2.31292	-0.01339	-2.3111	-0.01416	-2.2657	-0.01872	-2.33218	-0.01588	-2.36247	-0.01889	-2.36673	-0.01988	-2.26477	-0.01718	-2.29254	-0.02316	-2.28463	-0.01626	-2.39103	-0.01769	-2.37987	-0.02128	-2.36758	-0.02434
-2.31486	-0.01339	-2.3131	-0.01417	-2.26767	-0.01872	-2.3341	-0.0159	-2.36455	-0.01889	-2.3688	-0.01991	-2.26676	-0.01718	-2.29458	-0.02318	-2.28666	-0.01625	-2.38908	-0.01752	-2.38046	-0.02131	-2.36556	-0.02423
-2.31697	-0.01338	-2.31513	-0.01419	-2.26971	-0.01872	-2.33603	-0.01591	-2.36653	-0.01889	-2.37076	-0.01993	-2.26881	-0.01717	-2.29653	-0.02319	-2.28864	-0.01625	-2.38705	-0.01738	-2.37953	-0.02115	-2.3635	-0.02413
-2.31891	-0.01338	-2.31718	-0.0142	-2.27169	-0.01872	-2.33807	-0.01594	-2.36847	-0.01888	-2.37283	-0.01995	-2.27078	-0.01718	-2.29852	-0.02321	-2.29068	-0.01625	-2.38496	-0.01725	-2.37751	-0.02105	-2.36156	-0.02403
-2.32087	-0.01338	-2.31915	-0.01422	-2.27374	-0.01871	-2.34011	-0.01596	-2.3705	-0.01888	-2.37488	-0.01998	-2.27276	-0.01718	-2.30055	-0.02323	-2.29264	-0.01625	-2.38299	-0.01713	-2.37549	-0.02096	-2.35959	-0.02394
-2.3229	-0.01338	-2.32108	-0.01424	-2.27571	-0.01871	-2.3421	-0.01597	-2.37243	-0.01888	-2.3769	-0.02	-2.27479	-0.01719	-2.3025	-0.02325	-2.29466	-0.01625	-2.38104	-0.01703	-2.37351	-0.02089	-2.35758	-0.02385
-2.32482	-0.01338	-2.32313	-0.01426	-2.27768	-0.01871	-2.34406	-0.01599	-2.3745	-0.01888	-2.37887	-0.02002	-2.27681	-0.01719	-2.30455	-0.02327	-2.29663	-0.01624	-2.37904	-0.01693	-2.3715	-0.02083	-2.35557	-0.02377
-2.32687	-0.01337	-2.32504	-0.01427	-2.27969	-0.01871	-2.34604	-0.01601	-2.37654	-0.01888	-2.38081	-0.02005	-2.27877	-0.01718	-2.3065	-0.02328	-2.29864	-0.01624	-2.37703	-0.01684	-2.3695	-0.02076	-2.35349	-0.0237
-2.32888	-0.01338	-2.32715	-0.01429	-2.28163	-0.0187	-2.348	-0.01604	-2.37855	-0.01888	-2.38287	-0.02007	-2.28078	-0.01719	-2.30855	-0.0233	-2.30062	-0.01624	-2.37496	-0.01675	-2.36751	-0.02072	-2.35153	-0.02362
-2.33091	-0.01337	-2.3291	-0.01431	-2.28368	-0.0187	-2.35008	-0.01606	-2.38058	-0.01888	-2.38483	-0.02009	-2.28274	-0.01719	-2.31064	-0.02332	-2.30261	-0.01625	-2.37292	-0.01666	-2.36548	-0.02066	-2.34953	-0.02355
-2.3329	-0.01338	-2.3311	-0.01433	-2.28574	-0.0187	-2.35208	-0.01608	-2.38249	-0.01888	-2.38684	-0.02013	-2.28475	-0.0172	-2.31256	-0.02334	-2.30459	-0.01624	-2.37101	-0.01659	-2.3635	-0.02062	-2.34759	-0.02348
-2.3349	-0.01337	-2.33313	-0.01435	-2.28775	-0.01869	-2.35407	-0.0161	-2.38455	-0.01887	-2.38882	-0.02015	-2.2868	-0.0172	-2.31458	-0.02336	-2.30657	-0.01624	-2.36905	-0.01652	-2.3615	-0.02057	-2.34554	-0.02341
-2.33689	-0.01337	-2.33508	-0.01437	-2.28971	-0.01869	-2.35609	-0.01612	-2.38654	-0.01887	-2.39086	-0.02017	-2.28881	-0.0172	-2.31659	-0.02338	-2.30861	-0.01624	-2.36696	-0.01645	-2.35958	-0.02053	-2.34355	-0.02336
-2.33889	-0.01337	-2.33711	-0.01439	-2.29167	-0.0187	-2.35806	-0.01615	-2.38852	-0.01887	-2.39218	-0.02018	-2.29075	-0.0172	-2.31851	-0.0234	-2.31062	-0.01624	-2.36498	-0.01639	-2.35747	-0.0205	-2.3416	-0.0233
-2.34086	-0.01337	-2.33905	-0.01441	-2.29371	-0.01869	-2.36009	-0.01617	-2.39053	-0.01887	-2.39265	-0.02022	-2.29283	-0.01721	-2.32058	-0.02342	-2.31266	-0.01624	-2.36296	-0.01632	-2.35538	-0.02046	-2.33955	-0.02324
-2.34292	-0.01338	-2.34109	-0.01443	-2.29573	-0.01869	-2.36213	-0.01619	-2.39208	-0.01887	-2.3914	-0.02003	-2.29475	-0.01721	-2.32252	-0.02344	-2.31456	-0.01624	-2.36096	-0.01626	-2.35346	-0.02042	-2.33761	-0.02318
-2.34478	-0.01338	-2.3431	-0.01445	-2.2977	-0.0187	-2.36412	-0.01621	-2.39278	-0.01884	-2.38939	-0.01984	-2.29679	-0.01722	-2.32454	-0.02347	-2.3166	-0.01624	-2.35901	-0.01621	-2.35148	-0.02039	-2.33557	-0.02313
-2.34686	-0.01337	-2.34505	-0.01447	-2.29966	-0.0187	-2.36613	-0.01623	-2.39176	-0.01876	-2.38744	-0.01969	-2.2988	-0.01722	-2.32654	-0.02349	-2.31865	-0.01624	-2.35699	-0.01615	-2.34948	-0.02035	-2.33348	-0.02308
-2.34885	-0.01337	-2.34709	-0.01449	-2.30165	-0.01869	-2.36812	-0.01626	-2.38972	-0.01864	-2.38541	-0.01954	-2.30071	-0.01723	-2.32846	-0.0235	-2.32061	-0.01624	-2.35503	-0.0161	-2.34749	-0.02033	-2.33158	-0.02303
-2.35086	-0.01337	-2.34913	-0.01451	-2.30369	-0.01869	-2.37012	-0.01628	-2.38771	-0.01856	-2.38343	-0.01941	-2.30275	-0.01723	-2.33063	-0.02354	-2.3227	-0.01625	-2.35294	-0.01605	-2.34544	-0.0203	-2.32952	-0.02298
-2.35295	-0.01338	-2.3511	-0.01453	-2.30575	-0.01869	-2.37213	-0.01631	-2.38572	-0.01848	-2.38137	-0.01929	-2.3047	-0.01724	-2.33254	-0.02356	-2.32459	-0.01625	-2.35097	-0.016	-2.34352	-0.02027	-2.32763	-0.02293
-2.35489	-0.01338	-2.35312	-0.01456	-2.30763	-0.01869	-2.37415	-0.01633	-2.38376	-0.01842	-2.37944	-0.01918	-2.30677	-0.01724	-2.33463	-0.02359	-2.32659	-0.01625	-2.349	-0.01596	-2.34153	-0.02024	-2.32559	-0.02288
-2.35695	-0.01337	-2.35507	-0.01458	-2.30969	-0.01869	-2.37617	-0.01635	-2.38172	-0.01836	-2.37751	-0.01908	-2.30878	-0.01724	-2.33652	-0.02361	-2.32858	-0.01625	-2.3469	-0.01591	-2.33948	-0.02021	-2.32351	-0.02284
-2.35885	-0.01338	-2.35709	-0.0146	-2.31166	-0.01869	-2.37811	-0.01638	-2.37968	-0.0183	-2.37545	-0.01898	-2.3107	-0.01726	-2.33855	-0.02363	-2.33061	-0.01625	-2.345	-0.01587	-2.33758	-0.02019	-2.32154	-0.0228
-2.36092	-0.01338	-2.35908	-0.01462	-2.3137	-0.01869	-2.38018	-0.0164	-2.37768	-0.01825	-2.37346	-0.01889	-2.31283	-0.01726	-2.34058	-0.02366	-2.33269	-0.01626	-2.34292	-0.01582	-2.33545	-0.02016	-2.31959	-0.02276
-2.36291	-0.01338	-2.36112	-0.01464	-2.31568	-0.01869	-2.38221	-0.01643	-2.37575	-0.0182	-2.37139	-0.0188	-2.31469	-0.01726	-2.34253	-0.02369	-2.3346	-0.01626	-2.34092	-0.01578	-2.3335	-0.02014	-2.3176	-0.02272
-2.36487	-0.01338	-2.36313	-0.01466	-2.31766	-0.01869	-2.3841	-0.01645	-2.3737	-0.01815	-2.36943	-0.01872	-2.31683	-0.01727	-2.34455	-0.02372	-2.33658	-0.01626	-2.33906	-0.01575	-2.33148	-0.02012	-2.31561	-0.02268
-2.36693	-0.01337	-2.36511	-0.01469	-2.31971	-0.0187	-2.38601	-0.01648	-2.37176	-0.01812	-2.36741	-0.01865	-2.31878	-0.01727	-2.34652	-0.02375	-2.33865	-0.01626	-2.33699	-0.01571	-2.32947	-0.02009	-2.31352	-0.02265
-2.36894	-0.01338	-2.36712	-0.01471	-2.32173	-0.0187	-2.38727	-0.01651	-2.36966	-0.01807	-2.36536	-0.01857	-2.32078	-0.01727	-2.3486	-0.02377	-2.34061	-0.01627	-2.33505	-0.01567	-2.32752	-0.02007	-2.31153	-0.02261
-2.37027	-0.01336	-2.36906	-0.01473	-2.32366	-0.01869	-2.38611	-0.01635	-2.36772	-0.01803	-2.36343	-0.0185	-2.32272	-0.01728	-2.35061	-0.0238	-2.34257	-0.01628	-2.33293	-0.01564	-2.32546	-0.02005	-2.30958	-0.02258
-2.37064	-0.01341	-2.37028	-0.01473	-2.32567	-0.0187	-2.38418	-0.01618	-2.36565	-0.018	-2.36133	-0.01844	-2.3248	-0.01728	-2.35257	-0.02384	-2.34458	-0.01628	-2.33098	-0.0156	-2.32351	-0.02003	-2.30759	-0.02254
-2.3695	-0.01325	-2.37068	-0.01476	-2.32773	-0.0187	-2.3821	-0.01603	-2.36368	-0.01796	-2.35943	-0.01837	-2.32683	-0.01729	-2.35452	-0.02387	-2.34665	-0.01628	-2.32902	-0.01558	-2.32152	-0.02001	-2.3056	-0.02251
-2.36756	-0.01314	-2.36954	-0.01461	-2.32971	-0.01871	-2.38011	-0.01589	-2.36173	-0.01793	-2.35738	-0.01831	-2.3287	-0.01729	-2.35657	-0.0239	-2.34862	-0.01628	-2.32695	-0.01555	-2.31953	-0.01998	-2.30359	-0.02248
-2.36546	-0.01305	-2.36754	-0.01444	-2.33173	-0.01871	-2.37814	-0.01577	-2.35968	-0.01789	-2.35538	-0.01825	-2.33082	-0.01729	-2.35861	-0.02392	-2.35061	-0.01629	-2.32502	-0.01551	-2.31755	-0.01997	-2.30157	-0.02245
-2.3636	-0.01297	-2.3655	-0.0143	-2.33375	-0.01871	-2.37609	-0.01566	-2.3577	-0.01786	-2.35346	-0.0182	-2.33279	-0.0173	-2.36055	-0.02396	-2.35261	-0.0163	-2.32298	-0.01548	-2.31554	-0.01995	-2.29954	-0.02242
-2.36149	-0.0129	-2.36343	-0.01416	-2.33568	-0.01872	-2.37422	-0.01556	-2.35568	-0.01782	-2.35137	-0.01814	-2.33484	-0.0173	-2.36249	-0.024	-2.3546	-0.0163	-2.32094	-0.01545	-2.31347	-0.01993	-2.29751	-0.02238
-2.35954	-0.01284	-2.36152	-0.01405	-2.33767	-0.01872	-2.37217	-0.01546	-2.3537	-0.01779	-2.34938	-0.01809	-2.3368	-0.0173	-2.36453	-0.02403	-2.35666	-0.0163	-2.31901	-0.01543	-2.3115	-0.01991	-2.29551	-0.02236
-2.35752	-0.01278	-2.35946	-0.01394	-2.33969	-0.01872	-2.37012	-0.01537	-2.35171	-0.01777	-2.34742	-0.01805	-2.33874	-0.0173	-2.36647	-0.02407	-2.35865	-0.01631	-2.31703	-0.0154	-2.30955	-0.01989	-2.29341	-0.02233
-2.35555	-0.01273	-2.35758	-0.01384	-2.34173	-0.01873	-2.3681	-0.01528	-2.34967	-0.01774	-2.34541	-0.01799	-2.34076	-0.01731	-2.36852	-0.0241	-2.3607	-0.01632	-2.31499	-0.01537	-2.30755	-0.01988	-2.29151	-0.0223
-2.35352	-0.01267	-2.35551	-0.01374	-2.34376	-0.01873	-2.36611	-0.01521	-2.34771	-0.01771	-2.34347	-0.01795	-2.34273	-0.01731	-2.37061	-0.02415	-2.36264	-0.01633	-2.31298	-0.01535	-2.30546	-0.01986	-2.28956	-0.02228
-2.35153	-0.01262	-2.35357	-0.01366	-2.34569	-0.01873	-2.36417	-0.01513	-2.34572	-0.01768	-2.34135	-0.01791	-2.34482	-0.01732	-2.37249	-0.02419	-2.36464	-0.01633	-2.31093	-0.01532	-2.30345	-0.01984	-2.28759	-0.02225
-2.34949	-0.01258	-2.3515	-0.01357	-2.34765	-0.01874	-2.36209	-0.01506	-2.34368	-0.01765	-2.33945	-0.01786	-2.34678	-0.01732	-2.37452	-0.02422	-2.36666	-0.01633	-2.30898	-0.0153	-2.3015	-0.01983	-2.28552	-0.02222
-2.34744	-0.01254	-2.34948	-0.0135	-2.34973	-0.01875	-2.36009	-0.01498	-2.34172	-0.01763	-2.33742	-0.01782	-2.34873	-0.01732	-2.3766	-0.02426	-2.36862	-0.01634	-2.30694	-0.01527	-2.29948	-0.0198	-2.28346	-0.0222
-2.3455	-0.0125	-2.3475	-0.01342	-2.35169	-0.01874	-2.35811	-0.01492	-2.33965	-0.0176	-2.33537	-0.01778	-2.35075	-0.01733	-2.37861	-0.0243	-2.37067	-0.01634	-2.30501	-0.01525	-2.29752	-0.01979	-2.28153	-0.02217
-2.34346	-0.01245	-2.34548	-0.01335	-2.35372	-0.01875	-2.35609	-0.01486	-2.33771	-0.01758	-2.33346	-0.01774	-2.35281	-0.01733	-2.38059	-0.02435	-2.37255	-0.01636	-2.3029	-0.01523	-2.29546	-0.01978	-2.27949	-0.02216
-2.34154	-0.01242	-2.34352	-0.01328	-2.35566	-0.01876	-2.35414	-0.0148	-2.33568	-0.01755	-2.33132	-0.0177	-2.3548	-0.01733	-2.38256	-0.02439	-2.37464	-0.01636	-2.30106	-0.01521	-2.29347	-0.01977	-2.27752	-0.02212
-2.3395	-0.01238	-2.34147	-0.01322	-2.35775	-0.01876	-2.35209	-0.01474	-2.3336	-0.01753	-2.32939	-0.01767	-2.35672	-0.01734	-2.38462	-0.02444	-2.37666	-0.01636	-2.29902	-0.01519	-2.29149	-0.01975	-2.27557	-0.02211
-2.33752	-0.01235	-2.33949	-0.01317	-2.35966	-0.01877	-2.35009	-0.01468	-2.33173	-0.01751	-2.32751	-0.01764	-2.35874	-0.01733	-2.3865	-0.02448	-2.37861	-0.01637	-2.29696	-0.01516	-2.28949	-0.01973	-2.27351	-0.02209
-2.33549	-0.01231	-2.3375	-0.01311	-2.36171	-0.01877	-2.3481	-0.01463	-2.32966	-0.01748	-2.32543	-0.0176	-2.36075	-0.01734	-2.38767	-0.02447	-2.38069	-0.01638	-2.29502	-0.01514	-2.28751	-0.01972	-2.27151	-0.02207
-2.3335	-0.01228	-2.33554	-0.01305	-2.36373	-0.01877	-2.34608	-0.01458	-2.32769	-0.01746	-2.3235	-0.01757	-2.36281	-0.01735	-2.38793	-0.02447	-2.38255	-0.01639	-2.29298	-0.01512	-2.28551	-0.01971	-2.26955	-0.02205
-2.33151	-0.01225	-2.33361	-0.01299	-2.36567	-0.01878	-2.34413	-0.01454	-2.32572	-0.01744	-2.3214	-0.01754	-2.36483	-0.01735	-2.38675	-0.02434	-2.38458	-0.0164	-2.291	-0.0151	-2.28353	-0.0197	-2.26748	-0.02202
-2.32953	-0.01222	-2.3315	-0.01295	-2.36769	-0.01878	-2.34208	-0.01449	-2.32368	-0.01742	-2.31937	-0.0175	-2.36679	-0.01736	-2.38478	-0.02414	-2.38663	-0.0164	-2.28903	-0.01509	-2.28154	-0.01968	-2.26561	-0.022
-2.32746	-0.01219	-2.32945	-0.0129	-2.36969	-0.01879	-2.34009	-0.01444	-2.32175	-0.0174	-2.31744	-0.01748	-2.3687	-0.01736	-2.38284	-0.02398	-2.38859	-0.01641	-2.28693	-0.01507	-2.27955	-0.01966	-2.26345	-0.02198
-2.32549	-0.01216	-2.3275	-0.01285	-2.37171	-0.01879	-2.33807	-0.0144	-2.31968	-0.01738	-2.31535	-0.01744	-2.37078	-0.01737	-2.38078	-0.02383	-2.39073	-0.01642	-2.28504	-0.01505	-2.27751	-0.01966	-2.26161	-0.02197
-2.32349	-0.01213	-2.32543	-0.01281	-2.37376	-0.01879	-2.33608	-0.01436	-2.31767	-0.01736	-2.31346	-0.01741	-2.37277	-0.01737	-2.37884	-0.02369	-2.3918	-0.01646	-2.28301	-0.01503	-2.27543	-0.01964	-2.25953	-0.02195
-2.32146	-0.0121	-2.32361	-0.01276	-2.3757	-0.0188	-2.33409	-0.01432	-2.31563	-0.01733	-2.31143	-0.01739	-2.3748	-0.01738	-2.37673	-0.02357	-2.392	-0.0164	-2.28098	-0.01501	-2.27354	-0.01963	-2.25748	-0.02192
-2.31953	-0.01207	-2.3215	-0.01273	-2.37769	-0.0188	-2.33215	-0.01428	-2.31367	-0.01732	-2.30941	-0.01735	-2.37682	-0.01738	-2.37483	-0.02344	-2.391	-0.01632	-2.27906	-0.015	-2.27147	-0.01962	-2.25554	-0.02191
-2.31747	-0.01205	-2.31944	-0.01269	-2.37962	-0.01881	-2.33005	-0.01424	-2.31171	-0.0173	-2.30739	-0.01734	-2.37881	-0.01738	-2.37278	-0.02333	-2.38895	-0.0162	-2.277	-0.01498	-2.2695	-0.0196	-2.25346	-0.02189
-2.3155	-0.01203	-2.31748	-0.01265	-2.38172	-0.01882	-2.32811	-0.0142	-2.30969	-0.01728	-2.30538	-0.01731	-2.38075	-0.01739	-2.37076	-0.02322	-2.387	-0.01612	-2.27495	-0.01496	-2.2675	-0.0196	-2.25144	-0.02187
-2.31343	-0.012	-2.31551	-0.01261	-2.38374	-0.01881	-2.32612	-0.01416	-2.30764	-0.01726	-2.30343	-0.01728	-2.38272	-0.0174	-2.36884	-0.02312	-2.38498	-0.01605	-2.27297	-0.01495	-2.26549	-0.01958	-2.24954	-0.02186
-2.31151	-0.01197	-2.3135	-0.01257	-2.38569	-0.01882	-2.32414	-0.01413	-2.30568	-0.01724	-2.30137	-0.01726	-2.38479	-0.0174	-2.36665	-0.02304	-2.38293	-0.01598	-2.27099	-0.01493	-2.26358	-0.01957	-2.24751	-0.02184
-2.30956	-0.01195	-2.31152	-0.01254	-2.38673	-0.01882	-2.32211	-0.0141	-2.30364	-0.01722	-2.29943	-0.01723	-2.38683	-0.01741	-2.36471	-0.02294	-2.38101	-0.01592	-2.26905	-0.01492	-2.26151	-0.01956	-2.24551	-0.02183
-2.30749	-0.01193	-2.30948	-0.0125	-2.38709	-0.0188	-2.32014	-0.01406	-2.30174	-0.01721	-2.29738	-0.01721	-2.38797	-0.01737	-2.36273	-0.02286	-2.379	-0.01586	-2.267	-0.0149	-2.25951	-0.01954	-2.24353	-0.02181
-2.30551	-0.0119	-2.30751	-0.01247	-2.3861	-0.01871	-2.31808	-0.01403	-2.29972	-0.01719	-2.29539	-0.01719	-2.38673	-0.01729	-2.36074	-0.02277	-2.37697	-0.0158	-2.26496	-0.01489	-2.25745	-0.01954	-2.24155	-0.0218
-2.30347	-0.01187	-2.30551	-0.01244	-2.38409	-0.01861	-2.31616	-0.014	-2.29765	-0.01717	-2.29337	-0.01716	-2.38477	-0.01719	-2.3588	-0.0227	-2.37494	-0.01576	-2.26292	-0.01487	-2.25546	-0.01953	-2.23955	-0.02178
-2.3015	-0.01185	-2.30355	-0.0124	-2.38203	-0.01853	-2.31414	-0.01397	-2.29567	-0.01716	-2.29143	-0.01714	-2.38273	-0.0171	-2.35667	-0.02263	-2.37294	-0.01571	-2.26098	-0.01486	-2.25347	-0.01952	-2.23758	-0.02176
-2.29954	-0.01183	-2.30153	-0.01237	-2.38018	-0.01846	-2.31214	-0.01394	-2.29364	-0.01714	-2.28937	-0.01712	-2.38079	-0.01705	-2.35483	-0.02255	-2.37097	-0.01567	-2.25904	-0.01485	-2.25149	-0.01951	-2.23553	-0.02175
-2.29748	-0.01181	-2.29946	-0.01235	-2.3781	-0.01839	-2.31018	-0.01391	-2.29171	-0.01713	-2.28743	-0.01711	-2.37884	-0.01698	-2.35281	-0.02249	-2.36903	-0.01562	-2.257	-0.01483	-2.24955	-0.01949	-2.23351	-0.02173
-2.29553	-0.01179	-2.2975	-0.01232	-2.37608	-0.01834	-2.30809	-0.01389	-2.28967	-0.0171	-2.2854	-0.01708	-2.37673	-0.01693	-2.35083	-0.02242	-2.367	-0.01558	-2.25498	-0.01482	-2.24752	-0.01949	-2.23147	-0.02172
-2.29344	-0.01177	-2.2955	-0.01229	-2.37407	-0.01828	-2.30616	-0.01386	-2.28774	-0.01709	-2.28344	-0.01706	-2.37482	-0.01688	-2.34887	-0.02236	-2.36503	-0.01555	-2.253	-0.0148	-2.2455	-0.01948	-2.22958	-0.02171
-2.29156	-0.01174	-2.29354	-0.01226	-2.37208	-0.01824	-2.30413	-0.01384	-2.28569	-0.01707	-2.28142	-0.01705	-2.37273	-0.01682	-2.34675	-0.02231	-2.36299	-0.01551	-2.25095	-0.01479	-2.24351	-0.01947	-2.22753	-0.02169
-2.28956	-0.01173	-2.29156	-0.01224	-2.37014	-0.01819	-2.30213	-0.01381	-2.28364	-0.01706	-2.27939	-0.01702	-2.37083	-0.01679	-2.34488	-0.02224	-2.36102	-0.01547	-2.249	-0.01478	-2.24155	-0.01946	-2.22556	-0.02168
-2.2875	-0.01171	-2.28952	-0.01221	-2.36809	-0.01815	-2.30022	-0.01378	-2.28174	-0.01705	-2.27736	-0.01701	-2.36881	-0.01675	-2.34275	-0.02219	-2.35905	-0.01544	-2.24697	-0.01477	-2.23953	-0.01944	-2.22354	-0.02166
-2.28544	-0.01168	-2.28749	-0.01219	-2.36607	-0.01812	-2.29808	-0.01376	-2.27969	-0.01703	-2.2754	-0.01699	-2.36675	-0.01671	-2.34074	-0.02213	-2.35695	-0.01541	-2.24497	-0.01475	-2.23747	-0.01944	-2.2215	-0.02165
-2.28346	-0.01166	-2.28543	-0.01216	-2.36409	-0.01807	-2.29612	-0.01374	-2.27774	-0.01701	-2.27352	-0.01697	-2.3648	-0.01667	-2.33869	-0.02208	-2.35501	-0.01538	-2.243	-0.01474	-2.23546	-0.01943	-2.21953	-0.02164
-2.28148	-0.01164	-2.28348	-0.01214	-2.36204	-0.01804	-2.29412	-0.01371	-2.27573	-0.017	-2.27137	-0.01695	-2.36278	-0.01663	-2.33677	-0.02204	-2.35293	-0.01535	-2.241	-0.01473	-2.23346	-0.01942	-2.21749	-0.02162
-2.2795	-0.01162	-2.28154	-0.01212	-2.36013	-0.01801	-2.29212	-0.01369	-2.27366	-0.01698	-2.26938	-0.01693	-2.36081	-0.0166	-2.3348	-0.02199	-2.35098	-0.01532	-2.23907	-0.01472	-2.23147	-0.01941	-2.21556	-0.02161
-2.27747	-0.0116	-2.27948	-0.0121	-2.3581	-0.01797	-2.29017	-0.01367	-2.27168	-0.01697	-2.26747	-0.01692	-2.35875	-0.01657	-2.33276	-0.02194	-2.34903	-0.01529	-2.23701	-0.01471	-2.22955	-0.0194	-2.21349	-0.0216
-2.27545	-0.01158	-2.27753	-0.01207	-2.35605	-0.01795	-2.28809	-0.01365	-2.26968	-0.01695	-2.26538	-0.0169	-2.35675	-0.01654	-2.33077	-0.02189	-2.34695	-0.01526	-2.23498	-0.0147	-2.22754	-0.01939	-2.21151	-0.02159
-2.27352	-0.01156	-2.2755	-0.01205	-2.35412	-0.01791	-2.28606	-0.01363	-2.26762	-0.01694	-2.2634	-0.01689	-2.35475	-0.01651	-2.32875	-0.02185	-2.345	-0.01525	-2.23302	-0.01468	-2.22547	-0.01938	-2.20958	-0.02158
-2.27151	-0.01154	-2.27355	-0.01203	-2.35202	-0.01788	-2.28411	-0.01361	-2.26563	-0.01692	-2.26134	-0.01687	-2.35272	-0.01647	-2.32677	-0.02181	-2.34294	-0.01521	-2.23094	-0.01467	-2.22351	-0.01937	-2.20757	-0.02156
-2.26957	-0.01152	-2.27149	-0.01201	-2.35016	-0.01786	-2.28209	-0.01359	-2.26364	-0.01691	-2.2594	-0.01686	-2.35081	-0.01645	-2.32478	-0.02177	-2.34101	-0.01519	-2.22902	-0.01467	-2.22154	-0.01937	-2.20559	-0.02155
-2.2675	-0.0115	-2.26947	-0.01199	-2.34813	-0.01783	-2.28012	-0.01357	-2.26167	-0.0169	-2.25748	-0.01685	-2.34878	-0.01643	-2.32283	-0.02173	-2.33905	-0.01517	-2.22703	-0.01466	-2.21959	-0.01935	-2.20357	-0.02155
-2.2655	-0.01149	-2.2674	-0.01197	-2.34611	-0.01781	-2.27801	-0.01355	-2.25971	-0.01688	-2.25542	-0.01683	-2.34674	-0.0164	-2.32074	-0.02169	-2.33705	-0.01514	-2.22497	-0.01464	-2.21751	-0.01935	-2.20149	-0.02154
-2.2635	-0.01147	-2.26547	-0.01195	-2.34407	-0.01778	-2.27605	-0.01353	-2.25763	-0.01687	-2.25345	-0.01681	-2.34475	-0.01638	-2.31871	-0.02166	-2.33501	-0.01513	-2.22302	-0.01463	-2.2155	-0.01934	-2.19956	-0.02152
-2.26145	-0.01145	-2.26346	-0.01193	-2.34204	-0.01776	-2.27412	-0.01352	-2.25577	-0.01685	-2.25135	-0.0168	-2.34267	-0.01635	-2.3167	-0.02162	-2.33302	-0.0151	-2.221	-0.01462	-2.21344	-0.01933	-2.19751	-0.02151
-2.25958	-0.01143	-2.26157	-0.01191	-2.34011	-0.01773	-2.27211	-0.0135	-2.25362	-0.01684	-2.2494	-0.01678	-2.34079	-0.01633	-2.31484	-0.02158	-2.33112	-0.01508	-2.219	-0.01462	-2.21147	-0.01932	-2.19551	-0.0215
-2.25756	-0.01141	-2.25947	-0.0119	-2.33814	-0.01771	-2.27015	-0.01348	-2.25169	-0.01683	-2.24746	-0.01678	-2.3387	-0.01631	-2.31278	-0.02155	-2.32899	-0.01506	-2.21704	-0.0146	-2.20954	-0.01931	-2.19358	-0.02149
-2.25553	-0.0114	-2.25757	-0.01188	-2.3361	-0.01769	-2.26818	-0.01347	-2.24961	-0.01681	-2.24538	-0.01676	-2.33675	-0.01629	-2.31077	-0.02151	-2.327	-0.01504	-2.21495	-0.01459	-2.20751	-0.01931	-2.19144	-0.02148
-2.25353	-0.01137	-2.2555	-0.01186	-2.3341	-0.01766	-2.26607	-0.01344	-2.2476	-0.0168	-2.24344	-0.01674	-2.3348	-0.01626	-2.30877	-0.02148	-2.325	-0.01502	-2.21299	-0.01458	-2.20551	-0.0193	-2.1896	-0.02147
-2.25149	-0.01136	-2.2535	-0.01184	-2.33207	-0.01764	-2.26413	-0.01343	-2.24565	-0.01679	-2.24135	-0.01673	-2.3327	-0.01624	-2.30672	-0.02146	-2.32302	-0.015	-2.211	-0.01457	-2.20349	-0.01929	-2.18763	-0.02146
-2.24953	-0.01133	-2.25149	-0.01183	-2.33008	-0.01761	-2.26217	-0.01341	-2.24366	-0.01677	-2.2394	-0.01672	-2.33081	-0.01622	-2.30483	-0.02142	-2.32104	-0.01498	-2.20901	-0.01457	-2.20151	-0.01928	-2.18553	-0.02145
-2.24747	-0.01131	-2.24951	-0.01182	-2.32811	-0.01759	-2.26011	-0.0134	-2.24171	-0.01676	-2.23747	-0.01671	-2.32875	-0.0162	-2.30275	-0.02139	-2.31897	-0.01496	-2.20702	-0.01456	-2.19956	-0.01927	-2.18363	-0.02144
-2.24549	-0.01131	-2.24752	-0.0118	-2.32609	-0.01758	-2.25812	-0.01339	-2.23967	-0.01675	-2.23546	-0.01669	-2.32675	-0.01618	-2.30081	-0.02136	-2.317	-0.01495	-2.20498	-0.01455	-2.19753	-0.01927	-2.18147	-0.02143
-2.24347	-0.01128	-2.24553	-0.01178	-2.32407	-0.01755	-2.25613	-0.01337	-2.23763	-0.01673	-2.23345	-0.01668	-2.32478	-0.01617	-2.29875	-0.02133	-2.31498	-0.01493	-2.20297	-0.01454	-2.19554	-0.01926	-2.17952	-0.02142
-2.24146	-0.01126	-2.24351	-0.01176	-2.32202	-0.01753	-2.25411	-0.01335	-2.23569	-0.01672	-2.23135	-0.01667	-2.32268	-0.01614	-2.29669	-0.02131	-2.31299	-0.01491	-2.20099	-0.01453	-2.19344	-0.01926	-2.17761	-0.02141
-2.23956	-0.01124	-2.24151	-0.01175	-2.32011	-0.01751	-2.25211	-0.01334	-2.23366	-0.01671	-2.22941	-0.01665	-2.3208	-0.01613	-2.29481	-0.02128	-2.31108	-0.0149	-2.19899	-0.01452	-2.19146	-0.01925	-2.17551	-0.0214
-2.23753	-0.01123	-2.23944	-0.01174	-2.31811	-0.0175	-2.25009	-0.01332	-2.23166	-0.0167	-2.22746	-0.01665	-2.31875	-0.01611	-2.29275	-0.02125	-2.30902	-0.01488	-2.19699	-0.01451	-2.18955	-0.01923	-2.1736	-0.02139
-2.2356	-0.01121	-2.2375	-0.01172	-2.31607	-0.01748	-2.24814	-0.01331	-2.22966	-0.01668	-2.22534	-0.01664	-2.31674	-0.0161	-2.29084	-0.02123	-2.30703	-0.01486	-2.195	-0.0145	-2.1875	-0.01923	-2.17155	-0.02139
-2.23348	-0.01119	-2.23548	-0.01171	-2.31411	-0.01746	-2.24608	-0.0133	-2.22766	-0.01667	-2.22344	-0.01663	-2.31473	-0.01608	-2.28872	-0.0212	-2.30498	-0.01485	-2.19299	-0.01449	-2.18547	-0.01923	-2.16949	-0.02138
-2.23151	-0.01117	-2.23352	-0.01169	-2.31214	-0.01744	-2.24406	-0.01329	-2.22567	-0.01666	-2.2214	-0.01662	-2.31282	-0.01606	-2.28674	-0.02118	-2.30305	-0.01483	-2.19092	-0.01449	-2.18345	-0.01922	-2.16766	-0.02136
-2.2295	-0.01115	-2.23153	-0.01168	-2.31013	-0.01742	-2.24212	-0.01327	-2.22364	-0.01665	-2.21932	-0.0166	-2.31073	-0.01605	-2.28474	-0.02116	-2.3011	-0.01482	-2.18903	-0.01448	-2.18146	-0.01921	-2.1655	-0.02136
-2.22754	-0.01113	-2.22951	-0.01167	-2.30815	-0.01741	-2.2401	-0.01326	-2.22167	-0.01664	-2.21743	-0.0166	-2.30876	-0.01603	-2.28277	-0.02113	-2.29901	-0.0148	-2.18702	-0.01447	-2.1795	-0.0192	-2.16352	-0.02135
-2.22552	-0.01112	-2.22752	-0.01166	-2.30608	-0.01739	-2.23806	-0.01325	-2.21972	-0.01662	-2.2154	-0.01658	-2.30675	-0.01601	-2.28082	-0.02111	-2.29705	-0.01478	-2.18495	-0.01446	-2.17752	-0.0192	-2.16151	-0.02135
-2.22353	-0.0111	-2.22549	-0.01165	-2.30403	-0.01737	-2.23612	-0.01324	-2.21767	-0.01661	-2.2135	-0.01657	-2.30469	-0.016	-2.27877	-0.02109	-2.29497	-0.01478	-2.18302	-0.01446	-2.17548	-0.01919	-2.15944	-0.02133
-2.22151	-0.01108	-2.22345	-0.01163	-2.30211	-0.01736	-2.23409	-0.01322	-2.21569	-0.0166	-2.2114	-0.01657	-2.30279	-0.01598	-2.27681	-0.02107	-2.29298	-0.01476	-2.18096	-0.01445	-2.17345	-0.01918	-2.1576	-0.02132
-2.21956	-0.01107	-2.22145	-0.01162	-2.30012	-0.01734	-2.23213	-0.01321	-2.21362	-0.01658	-2.20942	-0.01655	-2.30079	-0.01597	-2.27473	-0.02104	-2.29104	-0.01475	-2.17894	-0.01444	-2.17151	-0.01917	-2.15552	-0.02132
-2.21748	-0.01105	-2.21949	-0.01161	-2.2981	-0.01733	-2.2301	-0.0132	-2.21169	-0.01657	-2.20746	-0.01654	-2.29875	-0.01595	-2.2728	-0.02102	-2.289	-0.01473	-2.17705	-0.01443	-2.16957	-0.01916	-2.15358	-0.02131
-2.21553	-0.01103	-2.21755	-0.0116	-2.2961	-0.01732	-2.2281	-0.01319	-2.20968	-0.01656	-2.20536	-0.01654	-2.29672	-0.01594	-2.27076	-0.021	-2.28698	-0.01472	-2.17502	-0.01442	-2.1675	-0.01916	-2.1516	-0.02131
-2.21342	-0.01101	-2.2155	-0.01158	-2.29405	-0.01729	-2.22612	-0.01318	-2.20758	-0.01655	-2.20341	-0.01652	-2.29471	-0.01593	-2.26878	-0.02098	-2.28499	-0.01471	-2.17305	-0.01442	-2.16555	-0.01915	-2.1496	-0.0213
-2.21155	-0.011	-2.21353	-0.01157	-2.29213	-0.01728	-2.22409	-0.01316	-2.20565	-0.01653	-2.20138	-0.01651	-2.29281	-0.01591	-2.26669	-0.02097	-2.28299	-0.01469	-2.17102	-0.01441	-2.16347	-0.01915	-2.14755	-0.02128
-2.20951	-0.01098	-2.21151	-0.01156	-2.29014	-0.01727	-2.22221	-0.01316	-2.2036	-0.01652	-2.1994	-0.0165	-2.29082	-0.0159	-2.2647	-0.02094	-2.28106	-0.01468	-2.16894	-0.01441	-2.16146	-0.01914	-2.14552	-0.02128
-2.20752	-0.01096	-2.20951	-0.01155	-2.28808	-0.01725	-2.22012	-0.01315	-2.20168	-0.01651	-2.19736	-0.0165	-2.28882	-0.01588	-2.26273	-0.02092	-2.27902	-0.01467	-2.16702	-0.0144	-2.15955	-0.01913	-2.14353	-0.02127
-2.20548	-0.01095	-2.20748	-0.01154	-2.28612	-0.01724	-2.2181	-0.01314	-2.19965	-0.01649	-2.19539	-0.01649	-2.28667	-0.01587	-2.26069	-0.0209	-2.27709	-0.01465	-2.16501	-0.01439	-2.15746	-0.01913	-2.14152	-0.02127
-2.20349	-0.01092	-2.20552	-0.01153	-2.28413	-0.01722	-2.21615	-0.01313	-2.19765	-0.01649	-2.19344	-0.01648	-2.28475	-0.01586	-2.25881	-0.02089	-2.27503	-0.01465	-2.16299	-0.01438	-2.15547	-0.01912	-2.13963	-0.02126
-2.20156	-0.01091	-2.20352	-0.01151	-2.28215	-0.01721	-2.21409	-0.01312	-2.19564	-0.01647	-2.19145	-0.01647	-2.28278	-0.01584	-2.25666	-0.02087	-2.27304	-0.01463	-2.16101	-0.01438	-2.15347	-0.01912	-2.13751	-0.02125
-2.19952	-0.01089	-2.2015	-0.0115	-2.28019	-0.0172	-2.21214	-0.01311	-2.19368	-0.01646	-2.18939	-0.01646	-2.28078	-0.01584	-2.25487	-0.02085	-2.27105	-0.01462	-2.15894	-0.01437	-2.15149	-0.01911	-2.13552	-0.02124
-2.19748	-0.01087	-2.19952	-0.01149	-2.27806	-0.01718	-2.21011	-0.01309	-2.1917	-0.01645	-2.18745	-0.01646	-2.27878	-0.01582	-2.25273	-0.02084	-2.26901	-0.0146	-2.15707	-0.01436	-2.14953	-0.0191	-2.13362	-0.02124
-2.19545	-0.01086	-2.19753	-0.01148	-2.27612	-0.01717	-2.20809	-0.01309	-2.18964	-0.01643	-2.18544	-0.01644	-2.27672	-0.01581	-2.25084	-0.02082	-2.26694	-0.01459	-2.15496	-0.01435	-2.14752	-0.0191	-2.13146	-0.02123
-2.19353	-0.01084	-2.19545	-0.01147	-2.27411	-0.01715	-2.20611	-0.01308	-2.18769	-0.01642	-2.18345	-0.01644	-2.27475	-0.0158	-2.24883	-0.0208	-2.26496	-0.01459	-2.15295	-0.01435	-2.14556	-0.01909	-2.1296	-0.02122
-2.19155	-0.01082	-2.19355	-0.01146	-2.27207	-0.01714	-2.20404	-0.01307	-2.18562	-0.01641	-2.1814	-0.01643	-2.27278	-0.01578	-2.24673	-0.02079	-2.26291	-0.01457	-2.15101	-0.01434	-2.14348	-0.01909	-2.1276	-0.02121
-2.18953	-0.0108	-2.19152	-0.01145	-2.27012	-0.01713	-2.20216	-0.01306	-2.18373	-0.01639	-2.1794	-0.01642	-2.2708	-0.01577	-2.24473	-0.02077	-2.26101	-0.01456	-2.14901	-0.01434	-2.14148	-0.01908	-2.12551	-0.02121
-2.18757	-0.01079	-2.18952	-0.01144	-2.2681	-0.01711	-2.20009	-0.01305	-2.18167	-0.01638	-2.17744	-0.01641	-2.2688	-0.01576	-2.24273	-0.02075	-2.25898	-0.01455	-2.14703	-0.01433	-2.13959	-0.01907	-2.12359	-0.0212
-2.18551	-0.01077	-2.18754	-0.01144	-2.26613	-0.0171	-2.19807	-0.01305	-2.17972	-0.01636	-2.17543	-0.0164	-2.26672	-0.01575	-2.24079	-0.02074	-2.25696	-0.01454	-2.14494	-0.01432	-2.13748	-0.01907	-2.12151	-0.0212
-2.18352	-0.01075	-2.18547	-0.01142	-2.26407	-0.01709	-2.19615	-0.01303	-2.17766	-0.01635	-2.17349	-0.0164	-2.26471	-0.01574	-2.23882	-0.02072	-2.25493	-0.01453	-2.14304	-0.01432	-2.13551	-0.01906	-2.11958	-0.02119
-2.18156	-0.01073	-2.18346	-0.01141	-2.26211	-0.01708	-2.19403	-0.01302	-2.1756	-0.01634	-2.17139	-0.01639	-2.26275	-0.01573	-2.2367	-0.02071	-2.25296	-0.01452	-2.141	-0.01431	-2.13345	-0.01906	-2.11763	-0.02118
-2.17948	-0.01072	-2.18149	-0.01141	-2.26011	-0.01706	-2.19218	-0.01302	-2.17367	-0.01632	-2.16942	-0.01638	-2.26074	-0.01572	-2.23474	-0.02069	-2.25103	-0.01451	-2.13908	-0.01431	-2.13151	-0.01905	-2.11551	-0.02118
-2.1776	-0.0107	-2.17953	-0.01139	-2.25811	-0.01705	-2.19015	-0.01301	-2.17161	-0.01631	-2.16741	-0.01638	-2.25881	-0.01571	-2.23276	-0.02068	-2.24898	-0.0145	-2.13703	-0.0143	-2.12952	-0.01904	-2.11356	-0.02117
-2.17557	-0.01069	-2.17747	-0.01139	-2.2561	-0.01704	-2.18805	-0.013	-2.16971	-0.01629	-2.16543	-0.01637	-2.25672	-0.0157	-2.23086	-0.02066	-2.24706	-0.01449	-2.13495	-0.0143	-2.1275	-0.01904	-2.11149	-0.02117
-2.17354	-0.01067	-2.17551	-0.01138	-2.25409	-0.01702	-2.18611	-0.01299	-2.16772	-0.01628	-2.16345	-0.01636	-2.25474	-0.01569	-2.22883	-0.02065	-2.24496	-0.01448	-2.13299	-0.01429	-2.12557	-0.01903	-2.10958	-0.02116
-2.17159	-0.01065	-2.17352	-0.01137	-2.25213	-0.01701	-2.18413	-0.01299	-2.16564	-0.01626	-2.16142	-0.01635	-2.25277	-0.01568	-2.22681	-0.02064	-2.24298	-0.01447	-2.13095	-0.01429	-2.12349	-0.01903	-2.10757	-0.02114
-2.16953	-0.01064	-2.17152	-0.01136	-2.25012	-0.017	-2.18214	-0.01298	-2.1637	-0.01625	-2.15938	-0.01634	-2.25074	-0.01567	-2.22481	-0.02062	-2.24101	-0.01446	-2.129	-0.01429	-2.12154	-0.01902	-2.10554	-0.02115
-2.16757	-0.01062	-2.1695	-0.01135	-2.24809	-0.01699	-2.18013	-0.01297	-2.16163	-0.01624	-2.1574	-0.01634	-2.24883	-0.01566	-2.22276	-0.02061	-2.23899	-0.01445	-2.12705	-0.01427	-2.11955	-0.01901	-2.10355	-0.02114
-2.16548	-0.01061	-2.1675	-0.01134	-2.24615	-0.01698	-2.1781	-0.01297	-2.15966	-0.01621	-2.15536	-0.01633	-2.24675	-0.01565	-2.22083	-0.02059	-2.23707	-0.01444	-2.12496	-0.01427	-2.11752	-0.01901	-2.10142	-0.02114
-2.16349	-0.01059	-2.16545	-0.01133	-2.24413	-0.01697	-2.17613	-0.01296	-2.1577	-0.0162	-2.15343	-0.01632	-2.24475	-0.01564	-2.21878	-0.02058	-2.23494	-0.01443	-2.12299	-0.01426	-2.11558	-0.019	-2.09957	-0.02113
-2.16153	-0.01057	-2.1635	-0.01132	-2.24206	-0.01695	-2.17413	-0.01295	-2.15558	-0.01618	-2.1514	-0.01632	-2.24271	-0.01563	-2.21679	-0.02057	-2.23295	-0.01442	-2.12097	-0.01426	-2.11352	-0.019	-2.0976	-0.02112
-2.15952	-0.01055	-2.16154	-0.01132	-2.24011	-0.01694	-2.17222	-0.01294	-2.15364	-0.01617	-2.14938	-0.01631	-2.24078	-0.01562	-2.21476	-0.02055	-2.23102	-0.01441	-2.11901	-0.01426	-2.11157	-0.01899	-2.09551	-0.02112
-2.15754	-0.01054	-2.15953	-0.01131	-2.23811	-0.01693	-2.17025	-0.01294	-2.15169	-0.01615	-2.14743	-0.01631	-2.23879	-0.01561	-2.21278	-0.02054	-2.22897	-0.0144	-2.11709	-0.01425	-2.10957	-0.01898	-2.09359	-0.02111
-2.15557	-0.01053	-2.15751	-0.01131	-2.23615	-0.01692	-2.1681	-0.01293	-2.14969	-0.01613	-2.14537	-0.0163	-2.23676	-0.01561	-2.21085	-0.02053	-2.227	-0.01439	-2.11498	-0.01424	-2.10746	-0.01898	-2.09148	-0.0211
-2.15353	-0.01051	-2.1555	-0.0113	-2.23407	-0.01691	-2.16618	-0.01292	-2.14776	-0.01611	-2.14345	-0.01629	-2.23471	-0.0156	-2.20887	-0.02052	-2.22495	-0.01439	-2.11296	-0.01424	-2.10554	-0.01897	-2.08957	-0.0211
-2.15158	-0.01049	-2.15354	-0.01128	-2.23212	-0.0169	-2.16415	-0.01292	-2.14563	-0.0161	-2.14144	-0.01628	-2.23276	-0.01559	-2.20674	-0.02051	-2.223	-0.01437	-2.111	-0.01423	-2.10346	-0.01897	-2.08758	-0.02109
-2.14957	-0.01048	-2.1516	-0.01128	-2.23006	-0.01688	-2.16215	-0.01291	-2.14372	-0.01608	-2.13936	-0.01627	-2.23085	-0.01558	-2.20482	-0.02049	-2.22102	-0.01437	-2.10897	-0.01423	-2.10146	-0.01897	-2.08549	-0.02109
-2.14757	-0.01046	-2.14948	-0.01127	-2.22812	-0.01687	-2.1602	-0.0129	-2.14164	-0.01606	-2.13735	-0.01627	-2.22882	-0.01557	-2.20273	-0.02048	-2.21903	-0.01436	-2.10704	-0.01422	-2.09952	-0.01896	-2.08358	-0.02109
-2.14538	-0.01045	-2.14751	-0.01126	-2.22609	-0.01687	-2.15814	-0.0129	-2.13971	-0.01603	-2.13537	-0.01627	-2.22671	-0.01556	-2.20083	-0.02047	-2.21703	-0.01434	-2.105	-0.01422	-2.09753	-0.01896	-2.08144	-0.02108
-2.14347	-0.01043	-2.14547	-0.01126	-2.22408	-0.01685	-2.15612	-0.01289	-2.1377	-0.01602	-2.13341	-0.01626	-2.22475	-0.01555	-2.19873	-0.02046	-2.21494	-0.01434	-2.10295	-0.01421	-2.09545	-0.01895	-2.07946	-0.02107
-2.14159	-0.01041	-2.14349	-0.01124	-2.22211	-0.01684	-2.15411	-0.01289	-2.13563	-0.016	-2.1314	-0.01626	-2.22271	-0.01554	-2.19675	-0.02045	-2.21293	-0.01433	-2.101	-0.01421	-2.09348	-0.01894	-2.0776	-0.02106
-2.13953	-0.0104	-2.14155	-0.01124	-2.22012	-0.01683	-2.15215	-0.01288	-2.13365	-0.01597	-2.12942	-0.01625	-2.22076	-0.01553	-2.19473	-0.02044	-2.21097	-0.01432	-2.09903	-0.01421	-2.09149	-0.01894	-2.07553	-0.02106
-2.13757	-0.01038	-2.13949	-0.01123	-2.2181	-0.01681	-2.15016	-0.01287	-2.13172	-0.01595	-2.12746	-0.01624	-2.21886	-0.01553	-2.19273	-0.02043	-2.20901	-0.01431	-2.097	-0.0142	-2.08954	-0.01893	-2.07356	-0.02106
-2.13556	-0.01038	-2.13757	-0.01123	-2.21611	-0.01681	-2.14807	-0.01287	-2.12971	-0.01593	-2.1254	-0.01624	-2.21675	-0.01552	-2.19081	-0.02041	-2.207	-0.0143	-2.09498	-0.01419	-2.08749	-0.01893	-2.0715	-0.02105
-2.13349	-0.01035	-2.13551	-0.01122	-2.21411	-0.01679	-2.14607	-0.01286	-2.12774	-0.0159	-2.12342	-0.01623	-2.21472	-0.01552	-2.18866	-0.0204	-2.20503	-0.0143	-2.093	-0.01419	-2.08554	-0.01893	-2.06946	-0.02105
-2.13153	-0.01034	-2.13355	-0.01121	-2.21207	-0.01678	-2.14409	-0.01285	-2.12564	-0.01588	-2.12136	-0.01623	-2.21269	-0.0155	-2.18676	-0.0204	-2.20298	-0.01428	-2.09099	-0.01418	-2.08349	-0.01892	-2.06757	-0.02103
-2.12952	-0.01032	-2.1315	-0.01121	-2.21013	-0.01677	-2.14211	-0.01285	-2.12363	-0.01586	-2.11941	-0.01622	-2.21079	-0.01549	-2.1848	-0.02038	-2.20102	-0.01428	-2.08901	-0.01419	-2.08154	-0.01892	-2.06552	-0.02103
-2.12752	-0.01031	-2.12945	-0.0112	-2.20814	-0.01676	-2.14013	-0.01285	-2.12167	-0.01584	-2.11736	-0.01622	-2.20884	-0.01549	-2.18278	-0.02037	-2.19902	-0.01427	-2.08701	-0.01418	-2.07948	-0.01891	-2.0635	-0.02103
-2.1255	-0.0103	-2.12746	-0.0112	-2.20616	-0.01675	-2.13813	-0.01285	-2.11968	-0.0158	-2.11541	-0.01621	-2.2068	-0.01548	-2.18075	-0.02036	-2.19702	-0.01425	-2.08505	-0.01417	-2.07752	-0.01891	-2.06151	-0.02103
-2.12348	-0.01028	-2.12546	-0.01119	-2.20403	-0.01674	-2.13614	-0.01284	-2.11765	-0.01578	-2.11343	-0.0162	-2.20479	-0.01548	-2.17875	-0.02035	-2.19506	-0.01425	-2.08298	-0.01417	-2.0755	-0.0189	-2.05946	-0.02102
-2.12149	-0.01027	-2.12349	-0.01118	-2.20207	-0.01672	-2.13411	-0.01283	-2.11561	-0.01575	-2.11138	-0.0162	-2.20279	-0.01546	-2.17675	-0.02035	-2.19295	-0.01424	-2.08101	-0.01416	-2.07344	-0.0189	-2.05754	-0.02101
-2.11951	-0.01026	-2.12155	-0.01118	-2.20012	-0.01672	-2.13213	-0.01283	-2.11366	-0.01573	-2.1094	-0.01619	-2.20081	-0.01546	-2.17475	-0.02033	-2.1911	-0.01424	-2.07902	-0.01416	-2.07148	-0.01889	-2.05558	-0.02101
-2.1176	-0.01024	-2.11949	-0.01117	-2.19807	-0.0167	-2.13014	-0.01282	-2.11168	-0.0157	-2.10746	-0.01619	-2.19883	-0.01545	-2.17272	-0.02032	-2.18893	-0.01422	-2.07703	-0.01415	-2.06953	-0.01888	-2.05351	-0.02101
-2.1155	-0.01023	-2.11749	-0.01117	-2.19614	-0.0167	-2.1281	-0.01282	-2.10973	-0.01567	-2.10539	-0.01618	-2.19679	-0.01544	-2.17073	-0.02031	-2.18702	-0.01421	-2.07503	-0.01415	-2.06745	-0.01888	-2.05145	-0.021
-2.11351	-0.01022	-2.11547	-0.01116	-2.19409	-0.01668	-2.12615	-0.01281	-2.10763	-0.01564	-2.10348	-0.01618	-2.1948	-0.01544	-2.16873	-0.0203	-2.18492	-0.01421	-2.07299	-0.01415	-2.06549	-0.01888	-2.0495	-0.02099
-2.11148	-0.0102	-2.11356	-0.01115	-2.19211	-0.01667	-2.12408	-0.01281	-2.10562	-0.01561	-2.10129	-0.01617	-2.19279	-0.01543	-2.16676	-0.0203	-2.18305	-0.0142	-2.07101	-0.01414	-2.06347	-0.01887	-2.04752	-0.02098
-2.10953	-0.01019	-2.11154	-0.01115	-2.1901	-0.01666	-2.12211	-0.0128	-2.10365	-0.01558	-2.09936	-0.01616	-2.19081	-0.01542	-2.16472	-0.02028	-2.18106	-0.01419	-2.06898	-0.01414	-2.0615	-0.01887	-2.04557	-0.02098
-2.10757	-0.01017	-2.10945	-0.01114	-2.18814	-0.01665	-2.12013	-0.0128	-2.1017	-0.01555	-2.09746	-0.01617	-2.18882	-0.01541	-2.16276	-0.02027	-2.17899	-0.01418	-2.067	-0.01413	-2.0595	-0.01886	-2.04355	-0.02098
-2.10552	-0.01017	-2.10752	-0.01114	-2.18606	-0.01664	-2.11816	-0.0128	-2.09966	-0.01551	-2.09537	-0.01615	-2.1868	-0.01541	-2.16076	-0.02026	-2.17706	-0.01417	-2.06504	-0.01413	-2.05749	-0.01886	-2.04147	-0.02098
-2.10352	-0.01015	-2.1054	-0.01113	-2.18413	-0.01663	-2.11609	-0.01279	-2.09774	-0.01548	-2.09347	-0.01615	-2.18478	-0.01541	-2.15869	-0.02025	-2.17496	-0.01417	-2.06299	-0.01412	-2.05548	-0.01886	-2.03945	-0.02097
-2.10153	-0.01014	-2.10351	-0.01112	-2.18213	-0.01661	-2.11407	-0.01279	-2.09567	-0.01545	-2.09138	-0.01615	-2.18278	-0.01539	-2.15674	-0.02025	-2.17307	-0.01416	-2.06104	-0.01412	-2.0535	-0.01886	-2.03752	-0.02096
-2.09952	-0.01012	-2.10163	-0.01112	-2.18012	-0.0166	-2.11209	-0.01278	-2.09369	-0.01541	-2.0894	-0.01614	-2.18078	-0.01539	-2.15477	-0.02024	-2.17109	-0.01415	-2.05898	-0.01412	-2.05146	-0.01885	-2.03556	-0.02096
-2.09757	-0.01011	-2.09947	-0.01112	-2.17812	-0.01659	-2.11004	-0.01278	-2.09162	-0.01538	-2.08744	-0.01614	-2.17877	-0.01538	-2.15279	-0.02023	-2.169	-0.01414	-2.057	-0.01411	-2.04955	-0.01885	-2.03351	-0.02095
-2.09545	-0.01011	-2.0976	-0.01111	-2.17618	-0.01659	-2.10817	-0.01278	-2.08972	-0.01534	-2.08541	-0.01613	-2.17681	-0.01537	-2.15075	-0.02022	-2.16701	-0.01413	-2.05503	-0.01411	-2.04749	-0.01884	-2.0315	-0.02095
-2.09352	-0.01009	-2.09547	-0.0111	-2.17412	-0.01657	-2.10603	-0.01277	-2.0877	-0.01531	-2.08351	-0.01613	-2.17474	-0.01537	-2.14871	-0.02021	-2.1649	-0.01413	-2.05298	-0.01411	-2.04554	-0.01884	-2.02945	-0.02095
-2.09152	-0.01008	-2.09353	-0.0111	-2.17212	-0.01656	-2.10405	-0.01277	-2.08559	-0.01527	-2.0814	-0.01612	-2.17278	-0.01536	-2.14668	-0.02021	-2.16299	-0.01411	-2.05103	-0.0141	-2.0435	-0.01883	-2.02756	-0.02093
-2.08953	-0.01007	-2.09151	-0.01109	-2.17014	-0.01654	-2.1021	-0.01277	-2.08363	-0.01523	-2.0794	-0.01611	-2.17092	-0.01535	-2.14479	-0.02019	-2.16111	-0.01411	-2.04894	-0.0141	-2.04149	-0.01883	-2.02557	-0.02094
-2.08753	-0.01005	-2.08946	-0.01109	-2.16818	-0.01653	-2.10007	-0.01276	-2.08171	-0.0152	-2.07738	-0.01612	-2.16877	-0.01535	-2.1428	-0.02019	-2.15902	-0.0141	-2.04693	-0.01409	-2.03947	-0.01882	-2.02347	-0.02093
-2.0855	-0.01005	-2.08753	-0.01109	-2.16605	-0.01653	-2.09815	-0.01276	-2.07965	-0.01515	-2.07538	-0.01611	-2.16682	-0.01534	-2.14076	-0.02018	-2.15706	-0.01408	-2.04505	-0.01409	-2.03747	-0.01882	-2.02155	-0.02093
-2.08355	-0.01003	-2.0855	-0.01108	-2.16416	-0.01651	-2.0961	-0.01276	-2.07769	-0.01512	-2.07343	-0.0161	-2.16478	-0.01534	-2.13873	-0.02017	-2.15492	-0.01408	-2.04301	-0.01409	-2.0355	-0.01882	-2.01948	-0.02092
-2.08148	-0.01002	-2.08352	-0.01107	-2.16209	-0.0165	-2.09407	-0.01275	-2.07567	-0.01508	-2.07143	-0.0161	-2.16281	-0.01532	-2.13666	-0.02017	-2.15298	-0.01407	-2.04104	-0.01408	-2.03348	-0.01882	-2.01753	-0.02091
-2.07952	-0.01001	-2.0815	-0.01107	-2.16012	-0.01648	-2.09221	-0.01275	-2.07359	-0.01504	-2.06941	-0.01609	-2.16075	-0.01532	-2.13469	-0.02015	-2.15105	-0.01406	-2.03897	-0.01408	-2.03151	-0.01881	-2.01554	-0.02091
-2.07749	-0.01	-2.07945	-0.01107	-2.15819	-0.01647	-2.09013	-0.01274	-2.07172	-0.01501	-2.06744	-0.01609	-2.15878	-0.01531	-2.13275	-0.02015	-2.14893	-0.01405	-2.037	-0.01407	-2.02957	-0.0188	-2.01353	-0.02091
-2.07552	-0.01	-2.07756	-0.01106	-2.15607	-0.01647	-2.08818	-0.01274	-2.06975	-0.01496	-2.06541	-0.01608	-2.15675	-0.01531	-2.1308	-0.02014	-2.14704	-0.01404	-2.03504	-0.01407	-2.02752	-0.0188	-2.01156	-0.0209
-2.07347	-0.00998	-2.07547	-0.01106	-2.15416	-0.01645	-2.08607	-0.01274	-2.06772	-0.01493	-2.06344	-0.01608	-2.15476	-0.0153	-2.12879	-0.02013	-2.14491	-0.01404	-2.03295	-0.01407	-2.0255	-0.0188	-2.00953	-0.0209
-2.07159	-0.00997	-2.07351	-0.01105	-2.15213	-0.01643	-2.0842	-0.01273	-2.06566	-0.01489	-2.06137	-0.01608	-2.15282	-0.01529	-2.1268	-0.02013	-2.14295	-0.01403	-2.03099	-0.01406	-2.02349	-0.0188	-2.00757	-0.02089
-2.06951	-0.00995	-2.07159	-0.01105	-2.15007	-0.01642	-2.08214	-0.01273	-2.06367	-0.01485	-2.05938	-0.01607	-2.15078	-0.01529	-2.12479	-0.02012	-2.141	-0.01402	-2.029	-0.01406	-2.02155	-0.01879	-2.00554	-0.02089
-2.06752	-0.00995	-2.0695	-0.01104	-2.14818	-0.01641	-2.08012	-0.01273	-2.06168	-0.01481	-2.05741	-0.01607	-2.14875	-0.01528	-2.12273	-0.02011	-2.13904	-0.01401	-2.02696	-0.01405	-2.01947	-0.01878	-2.00353	-0.02089
-2.06542	-0.00994	-2.06753	-0.01104	-2.14604	-0.0164	-2.07813	-0.01273	-2.05966	-0.01477	-2.05538	-0.01606	-2.14676	-0.01527	-2.12083	-0.0201	-2.13706	-0.014	-2.02499	-0.01405	-2.01749	-0.01878	-2.00152	-0.02088
-2.06351	-0.00993	-2.06553	-0.01103	-2.14408	-0.01638	-2.07608	-0.01272	-2.05761	-0.01473	-2.05346	-0.01606	-2.14474	-0.01527	-2.11871	-0.02009	-2.13492	-0.014	-2.02297	-0.01405	-2.01553	-0.01878	-1.99952	-0.02087
-2.06146	-0.00992	-2.06353	-0.01103	-2.14213	-0.01637	-2.07409	-0.01272	-2.05562	-0.0147	-2.0514	-0.01606	-2.14288	-0.01526	-2.11673	-0.02009	-2.13302	-0.01398	-2.02098	-0.01405	-2.01347	-0.01878	-1.99758	-0.02086
-2.05957	-0.00991	-2.06148	-0.01102	-2.14011	-0.01635	-2.07209	-0.01272	-2.05356	-0.01465	-2.04935	-0.01605	-2.14078	-0.01525	-2.11475	-0.02008	-2.13109	-0.01398	-2.01902	-0.01404	-2.01147	-0.01878	-1.99551	-0.02087
-2.05746	-0.0099	-2.05951	-0.01102	-2.13816	-0.01634	-2.07008	-0.01271	-2.05167	-0.01462	-2.04737	-0.01605	-2.13877	-0.01525	-2.11268	-0.02007	-2.12896	-0.01397	-2.01698	-0.01404	-2.00945	-0.01877	-1.9935	-0.02086
-2.05553	-0.0099	-2.05745	-0.01102	-2.13611	-0.01633	-2.06811	-0.01271	-2.0497	-0.01458	-2.04543	-0.01604	-2.13683	-0.01524	-2.11088	-0.02006	-2.12706	-0.01396	-2.01503	-0.01403	-2.00754	-0.01877	-1.99154	-0.02086
-2.05351	-0.00988	-2.05547	-0.01101	-2.13411	-0.01631	-2.06608	-0.01271	-2.04768	-0.01454	-2.04339	-0.01604	-2.13473	-0.01524	-2.1088	-0.02005	-2.12495	-0.01396	-2.01302	-0.01403	-2.00556	-0.01876	-1.98954	-0.02085
-2.05152	-0.00988	-2.05353	-0.011	-2.13209	-0.0163	-2.06409	-0.01271	-2.0457	-0.01451	-2.04142	-0.01603	-2.13281	-0.01522	-2.10673	-0.02005	-2.12294	-0.01394	-2.01093	-0.01403	-2.00349	-0.01876	-1.98763	-0.02084
-2.04954	-0.00986	-2.05152	-0.01101	-2.13014	-0.01628	-2.06221	-0.0127	-2.0436	-0.01447	-2.03932	-0.01602	-2.13077	-0.01522	-2.10476	-0.02004	-2.121	-0.01393	-2.009	-0.01403	-2.00147	-0.01876	-1.98554	-0.02085
-2.04744	-0.00986	-2.04956	-0.011	-2.12815	-0.01626	-2.06012	-0.0127	-2.04168	-0.01443	-2.03741	-0.01603	-2.12876	-0.01521	-2.10273	-0.02004	-2.11904	-0.01392	-2.00703	-0.01402	-1.99947	-0.01875	-1.98345	-0.02084
-2.04542	-0.00986	-2.04751	-0.011	-2.12609	-0.01625	-2.05812	-0.0127	-2.03964	-0.01439	-2.03538	-0.01602	-2.12674	-0.01521	-2.10083	-0.02003	-2.11699	-0.01391	-2.00505	-0.01401	-1.99749	-0.01875	-1.98157	-0.02084
-2.04345	-0.00984	-2.04546	-0.01099	-2.12413	-0.01623	-2.0561	-0.01269	-2.03764	-0.01436	-2.03348	-0.01602	-2.12474	-0.0152	-2.09871	-0.02002	-2.11494	-0.01391	-2.00293	-0.01401	-1.99549	-0.01875	-1.97955	-0.02083
-2.04148	-0.00983	-2.04356	-0.01099	-2.12209	-0.01622	-2.05408	-0.01269	-2.03563	-0.01432	-2.03141	-0.01601	-2.12279	-0.01519	-2.09667	-0.02002	-2.11299	-0.0139	-2.00103	-0.01401	-1.99355	-0.01874	-1.97752	-0.02082
-2.03956	-0.00983	-2.04147	-0.01098	-2.12017	-0.0162	-2.05217	-0.01269	-2.03364	-0.01429	-2.02942	-0.016	-2.12081	-0.01519	-2.09478	-0.02001	-2.11102	-0.01389	-1.99903	-0.01401	-1.99156	-0.01874	-1.97561	-0.02082
-2.03751	-0.00982	-2.0395	-0.01098	-2.11819	-0.01618	-2.05012	-0.01269	-2.03169	-0.01426	-2.02736	-0.016	-2.11879	-0.01518	-2.09269	-0.02	-2.10902	-0.01388	-1.99705	-0.014	-1.98951	-0.01873	-1.9735	-0.02082
-2.03544	-0.00981	-2.03747	-0.01098	-2.11611	-0.01617	-2.04809	-0.01269	-2.02969	-0.01423	-2.02535	-0.016	-2.1168	-0.01517	-2.09084	-0.01999	-2.10704	-0.01386	-1.99501	-0.014	-1.98749	-0.01873	-1.97144	-0.02082
-2.03358	-0.00981	-2.03549	-0.01097	-2.11413	-0.01615	-2.04609	-0.01268	-2.02766	-0.01419	-2.02338	-0.01599	-2.11476	-0.01517	-2.08884	-0.01998	-2.10499	-0.01386	-1.99299	-0.014	-1.98552	-0.01873	-1.96958	-0.02081
-2.03139	-0.0098	-2.03353	-0.01096	-2.11211	-0.01613	-2.04403	-0.01268	-2.02564	-0.01416	-2.0214	-0.01599	-2.11277	-0.01516	-2.0868	-0.01999	-2.10297	-0.01385	-1.99099	-0.01399	-1.98347	-0.01873	-1.96754	-0.0208
-2.02952	-0.00979	-2.03155	-0.01097	-2.11008	-0.01612	-2.04208	-0.01268	-2.0236	-0.01413	-2.01937	-0.01598	-2.11082	-0.01515	-2.0848	-0.01997	-2.10106	-0.01384	-1.98905	-0.01399	-1.98159	-0.01873	-1.96552	-0.0208
-2.02745	-0.00978	-2.02948	-0.01096	-2.10814	-0.0161	-2.04012	-0.01268	-2.02165	-0.0141	-2.01738	-0.01599	-2.10881	-0.01514	-2.08274	-0.01997	-2.09897	-0.01383	-1.98706	-0.01398	-1.97955	-0.01872	-1.96346	-0.0208
-2.02542	-0.00978	-2.02746	-0.01096	-2.10606	-0.01608	-2.03812	-0.01268	-2.01967	-0.01406	-2.01545	-0.01598	-2.10671	-0.01513	-2.08085	-0.01996	-2.09706	-0.01382	-1.98501	-0.01398	-1.97758	-0.01872	-1.96155	-0.02079
-2.02348	-0.00977	-2.02543	-0.01095	-2.10409	-0.01606	-2.03607	-0.01267	-2.01763	-0.01404	-2.01337	-0.01597	-2.1047	-0.01513	-2.07876	-0.01996	-2.09499	-0.01381	-1.98301	-0.01398	-1.97555	-0.01871	-1.95951	-0.02078
-2.02148	-0.00977	-2.02352	-0.01095	-2.10204	-0.01605	-2.03403	-0.01267	-2.01562	-0.01401	-2.01142	-0.01597	-2.10282	-0.01512	-2.07676	-0.01995	-2.09291	-0.0138	-1.98102	-0.01397	-1.9735	-0.01871	-1.95745	-0.02078
-2.01959	-0.00976	-2.02155	-0.01094	-2.1001	-0.01602	-2.0321	-0.01267	-2.01354	-0.01398	-2.00942	-0.01596	-2.10074	-0.01511	-2.07471	-0.01994	-2.09103	-0.01379	-1.97902	-0.01398	-1.97156	-0.01871	-1.95559	-0.02078
-2.01751	-0.00975	-2.0195	-0.01094	-2.09814	-0.016	-2.03008	-0.01267	-2.01161	-0.01395	-2.00739	-0.01597	-2.09874	-0.0151	-2.07273	-0.01994	-2.08899	-0.01378	-1.97705	-0.01397	-1.96955	-0.0187	-1.95346	-0.02077
-2.01543	-0.00975	-2.01754	-0.01094	-2.09612	-0.01599	-2.0281	-0.01267	-2.00969	-0.01392	-2.00533	-0.01596	-2.09671	-0.01509	-2.0708	-0.01993	-2.08706	-0.01377	-1.975	-0.01396	-1.96756	-0.0187	-1.95145	-0.02077
-2.01351	-0.00974	-2.01541	-0.01093	-2.09414	-0.01597	-2.02611	-0.01266	-2.00763	-0.0139	-2.0034	-0.01595	-2.09475	-0.01509	-2.06879	-0.01992	-2.08498	-0.01376	-1.97297	-0.01396	-1.96554	-0.0187	-1.94953	-0.02076
-2.01146	-0.00974	-2.01357	-0.01093	-2.09211	-0.01595	-2.02403	-0.01266	-2.00567	-0.01387	-2.00142	-0.01595	-2.09274	-0.01508	-2.06681	-0.01992	-2.083	-0.01375	-1.97104	-0.01396	-1.96348	-0.0187	-1.94741	-0.02075
-2.00953	-0.00973	-2.01152	-0.01093	-2.09009	-0.01592	-2.0221	-0.01266	-2.0036	-0.01384	-1.99938	-0.01594	-2.09073	-0.01507	-2.06479	-0.01991	-2.08102	-0.01374	-1.96902	-0.01396	-1.96154	-0.01869	-1.94557	-0.02076
-2.00759	-0.00972	-2.00951	-0.01092	-2.08813	-0.01591	-2.02009	-0.01266	-2.00163	-0.01382	-1.99745	-0.01594	-2.08882	-0.01506	-2.06275	-0.01991	-2.07899	-0.01373	-1.96702	-0.01395	-1.95953	-0.01869	-1.94346	-0.02075
-2.00541	-0.00972	-2.00745	-0.01092	-2.08613	-0.01589	-2.01814	-0.01266	-1.99965	-0.01379	-1.99536	-0.01594	-2.08671	-0.01505	-2.0608	-0.0199	-2.07697	-0.01371	-1.96505	-0.01395	-1.95757	-0.01868	-1.94145	-0.02075
-2.00354	-0.00971	-2.00541	-0.01092	-2.08413	-0.01586	-2.01611	-0.01265	-1.99762	-0.01377	-1.99345	-0.01593	-2.08476	-0.01505	-2.05882	-0.01989	-2.07497	-0.01371	-1.96301	-0.01395	-1.95558	-0.01869	-1.93955	-0.02074
-2.00146	-0.00971	-2.00348	-0.01091	-2.08207	-0.01584	-2.01413	-0.01265	-1.99563	-0.01375	-1.99142	-0.01593	-2.08275	-0.01504	-2.05675	-0.01989	-2.07293	-0.0137	-1.96097	-0.01394	-1.95352	-0.01868	-1.93745	-0.02073
-1.9996	-0.0097	-2.00159	-0.01091	-2.08012	-0.01582	-2.0121	-0.01265	-1.99358	-0.01372	-1.98939	-0.01592	-2.08076	-0.01502	-2.05473	-0.01988	-2.07097	-0.01369	-1.95901	-0.01394	-1.95153	-0.01868	-1.93558	-0.02073
-1.99753	-0.0097	-1.99951	-0.0109	-2.07815	-0.0158	-2.01014	-0.01265	-1.99158	-0.0137	-1.98742	-0.01592	-2.0788	-0.01502	-2.05271	-0.01988	-2.06899	-0.01367	-1.95699	-0.01393	-1.94958	-0.01867	-1.9335	-0.02073
-1.99551	-0.0097	-1.9975	-0.0109	-2.07611	-0.01578	-2.00816	-0.01265	-1.98963	-0.01367	-1.98541	-0.01592	-2.07675	-0.01501	-2.05077	-0.01988	-2.06702	-0.01366	-1.95503	-0.01393	-1.94761	-0.01867	-1.93145	-0.02073
-1.99346	-0.00969	-1.99544	-0.0109	-2.07412	-0.01576	-2.00612	-0.01264	-1.98762	-0.01366	-1.98344	-0.01591	-2.07474	-0.015	-2.04867	-0.01987	-2.06504	-0.01365	-1.95305	-0.01393	-1.9455	-0.01867	-1.92958	-0.02072
-1.99148	-0.00969	-1.99345	-0.01089	-2.07209	-0.01574	-2.00411	-0.01264	-1.98565	-0.01363	-1.98135	-0.01591	-2.07273	-0.01499	-2.04677	-0.01987	-2.06298	-0.01364	-1.95097	-0.01393	-1.9435	-0.01867	-1.92752	-0.02071
-1.98953	-0.00968	-1.99147	-0.01089	-2.07011	-0.01572	-2.00211	-0.01264	-1.98365	-0.01362	-1.97941	-0.0159	-2.07074	-0.01498	-2.04469	-0.01986	-2.061	-0.01363	-1.94904	-0.01392	-1.94158	-0.01867	-1.92551	-0.02071
-1.98751	-0.00967	-1.9895	-0.01089	-2.06813	-0.01569	-2.00012	-0.01264	-1.9816	-0.0136	-1.97746	-0.0159	-2.06878	-0.01497	-2.04273	-0.01985	-2.059	-0.01362	-1.94704	-0.01392	-1.93956	-0.01866	-1.92353	-0.02071
-1.98554	-0.00968	-1.98752	-0.01088	-2.06608	-0.01567	-1.99817	-0.01264	-1.9797	-0.01358	-1.97544	-0.0159	-2.06672	-0.01496	-2.04076	-0.01985	-2.057	-0.0136	-1.94503	-0.01392	-1.93754	-0.01866	-1.92154	-0.0207
-1.98354	-0.00967	-1.98555	-0.01088	-2.06411	-0.01565	-1.99614	-0.01263	-1.97756	-0.01356	-1.97347	-0.01589	-2.06474	-0.01496	-2.03868	-0.01984	-2.05501	-0.0136	-1.94302	-0.01391	-1.93553	-0.01866	-1.9195	-0.02069
-1.98152	-0.00967	-1.98351	-0.01087	-2.06211	-0.01563	-1.99412	-0.01263	-1.97568	-0.01354	-1.97144	-0.01589	-2.06273	-0.01495	-2.03675	-0.01984	-2.05296	-0.01358	-1.94105	-0.01391	-1.93347	-0.01866	-1.91744	-0.02068
-1.97955	-0.00966	-1.98152	-0.01088	-2.06007	-0.0156	-1.99211	-0.01263	-1.9736	-0.01352	-1.96937	-0.01588	-2.06074	-0.01493	-2.03467	-0.01983	-2.05097	-0.01358	-1.93901	-0.01391	-1.9315	-0.01866	-1.91557	-0.02069
-1.97752	-0.00965	-1.97949	-0.01087	-2.05813	-0.01558	-1.99009	-0.01263	-1.97167	-0.01351	-1.96747	-0.01588	-2.05881	-0.01492	-2.03283	-0.01982	-2.04894	-0.01356	-1.93706	-0.0139	-1.92949	-0.01865	-1.91354	-0.02068
-1.97546	-0.00966	-1.97753	-0.01087	-2.05612	-0.01556	-1.98814	-0.01263	-1.96969	-0.01348	-1.96541	-0.01587	-2.05676	-0.01491	-2.03074	-0.01982	-2.04703	-0.01355	-1.93508	-0.0139	-1.92753	-0.01864	-1.91149	-0.02068
-1.97354	-0.00965	-1.97545	-0.01086	-2.05415	-0.01554	-1.98614	-0.01262	-1.96769	-0.01347	-1.96351	-0.01587	-2.05478	-0.01491	-2.02878	-0.01981	-2.04493	-0.01355	-1.93307	-0.0139	-1.92546	-0.01865	-1.90959	-0.02067
-1.97148	-0.00965	-1.97349	-0.01086	-2.05209	-0.01552	-1.98415	-0.01262	-1.96566	-0.01345	-1.96138	-0.01586	-2.05271	-0.01489	-2.02669	-0.01981	-2.04307	-0.01353	-1.93099	-0.0139	-1.92352	-0.01864	-1.9074	-0.02066
-1.96958	-0.00964	-1.9715	-0.01086	-2.05009	-0.01549	-1.98211	-0.01262	-1.96354	-0.01343	-1.95943	-0.01586	-2.05072	-0.01488	-2.02476	-0.0198	-2.04108	-0.01352	-1.92903	-0.01389	-1.92153	-0.01864	-1.90558	-0.02066
-1.96753	-0.00964	-1.96951	-0.01085	-2.04806	-0.01547	-1.98011	-0.01262	-1.96163	-0.01342	-1.95745	-0.01586	-2.0488	-0.01487	-2.02275	-0.0198	-2.03901	-0.01351	-1.92703	-0.01388	-1.91946	-0.01864	-1.9035	-0.02066
-1.96559	-0.00964	-1.96756	-0.01085	-2.04615	-0.01545	-1.97817	-0.01262	-1.95962	-0.01339	-1.95538	-0.01585	-2.04671	-0.01486	-2.02076	-0.01979	-2.03707	-0.0135	-1.9251	-0.01388	-1.91753	-0.01864	-1.90143	-0.02066
-1.96349	-0.00963	-1.96554	-0.01085	-2.04409	-0.01543	-1.97611	-0.01261	-1.95762	-0.01338	-1.95344	-0.01585	-2.04471	-0.01486	-2.01871	-0.01978	-2.0349	-0.0135	-1.92302	-0.01388	-1.91556	-0.01864	-1.89954	-0.02064
-1.96154	-0.00963	-1.96351	-0.01084	-2.04203	-0.0154	-1.97418	-0.01261	-1.95566	-0.01337	-1.9514	-0.01585	-2.0427	-0.01484	-2.01672	-0.01978	-2.033	-0.01348	-1.92094	-0.01388	-1.9135	-0.01863	-1.89749	-0.02063
-1.95957	-0.00962	-1.96152	-0.01084	-2.04007	-0.01538	-1.97215	-0.01261	-1.95361	-0.01335	-1.94938	-0.01584	-2.04075	-0.01483	-2.01473	-0.01978	-2.03105	-0.01348	-1.919	-0.01388	-1.91157	-0.01863	-1.89562	-0.02064
-1.95749	-0.00962	-1.9595	-0.01084	-2.03811	-0.01536	-1.97011	-0.01261	-1.95163	-0.01333	-1.94738	-0.01584	-2.03874	-0.01482	-2.0127	-0.01977	-2.02901	-0.01347	-1.917	-0.01387	-1.90959	-0.01862	-1.89356	-0.02063
-1.95554	-0.00962	-1.95756	-0.01083	-2.03611	-0.01534	-1.96823	-0.01261	-1.94973	-0.01331	-1.94541	-0.01583	-2.03678	-0.01481	-2.01081	-0.01976	-2.02704	-0.01345	-1.91503	-0.01386	-1.90759	-0.01862	-1.89149	-0.02063
-1.95344	-0.00961	-1.95548	-0.01083	-2.03411	-0.01531	-1.96618	-0.0126	-1.94761	-0.0133	-1.9434	-0.01583	-2.03475	-0.0148	-2.00872	-0.01976	-2.0249	-0.01345	-1.91301	-0.01386	-1.90553	-0.01862	-1.88955	-0.02062
-1.95151	-0.00961	-1.95351	-0.01083	-2.03203	-0.0153	-1.96414	-0.01261	-1.94566	-0.01329	-1.94142	-0.01582	-2.03269	-0.01479	-2.00679	-0.01976	-2.02301	-0.01344	-1.91098	-0.01386	-1.9035	-0.01862	-1.88748	-0.02061
-1.94953	-0.0096	-1.9515	-0.01083	-2.03009	-0.01528	-1.96214	-0.0126	-1.94353	-0.01327	-1.93939	-0.01582	-2.03076	-0.01478	-2.00477	-0.01975	-2.02098	-0.01343	-1.909	-0.01385	-1.90154	-0.01862	-1.88557	-0.02061
-1.94756	-0.0096	-1.94952	-0.01082	-2.02809	-0.01525	-1.96013	-0.0126	-1.94167	-0.01326	-1.9374	-0.01582	-2.02876	-0.01477	-2.00279	-0.01974	-2.01904	-0.01342	-1.90701	-0.01385	-1.89944	-0.01861	-1.8836	-0.02061
-1.94555	-0.0096	-1.94754	-0.01082	-2.02616	-0.01524	-1.95819	-0.0126	-1.93964	-0.01324	-1.93542	-0.01581	-2.02679	-0.01476	-2.00084	-0.01974	-2.01705	-0.01341	-1.905	-0.01385	-1.89758	-0.01861	-1.88153	-0.0206
-1.94357	-0.00959	-1.94553	-0.01082	-2.02409	-0.01522	-1.95613	-0.01259	-1.93757	-0.01323	-1.93349	-0.01581	-2.0247	-0.01475	-1.99871	-0.01973	-2.01493	-0.01341	-1.90306	-0.01384	-1.89558	-0.01861	-1.87951	-0.0206
-1.94143	-0.00959	-1.94354	-0.0108	-2.02207	-0.0152	-1.95413	-0.0126	-1.9356	-0.01322	-1.93136	-0.0158	-2.02273	-0.01474	-1.9967	-0.01973	-2.01304	-0.0134	-1.90102	-0.01384	-1.89347	-0.01861	-1.87756	-0.02059
-1.93953	-0.00958	-1.94152	-0.01081	-2.02012	-0.01517	-1.95216	-0.01259	-1.93356	-0.0132	-1.92938	-0.01579	-2.02082	-0.01473	-1.99475	-0.01973	-2.01103	-0.01339	-1.899	-0.01384	-1.89153	-0.01861	-1.87553	-0.02059
-1.93747	-0.00958	-1.93952	-0.0108	-2.01812	-0.01515	-1.95006	-0.01259	-1.93161	-0.01319	-1.9274	-0.01579	-2.01876	-0.01472	-1.99276	-0.01972	-2.00899	-0.01338	-1.89698	-0.01383	-1.88952	-0.0186	-1.87354	-0.02058
-1.9355	-0.00957	-1.93756	-0.0108	-2.01605	-0.01514	-1.94818	-0.01259	-1.92969	-0.01317	-1.92541	-0.01579	-2.01682	-0.01471	-1.99081	-0.01971	-2.00702	-0.01337	-1.89498	-0.01383	-1.88755	-0.0186	-1.87155	-0.02058
-1.93351	-0.00957	-1.93546	-0.0108	-2.01413	-0.01512	-1.94602	-0.01259	-1.92764	-0.01317	-1.92346	-0.01578	-2.01472	-0.0147	-1.98871	-0.01971	-2.005	-0.01337	-1.89301	-0.01383	-1.88555	-0.0186	-1.86953	-0.02057
-1.93146	-0.00956	-1.93354	-0.01079	-2.01208	-0.0151	-1.94412	-0.01259	-1.92561	-0.01315	-1.92147	-0.01578	-2.01273	-0.01469	-1.98676	-0.01971	-2.00302	-0.01337	-1.89101	-0.01382	-1.88349	-0.0186	-1.86748	-0.02056
-1.92953	-0.00956	-1.93154	-0.01079	-2.01014	-0.01508	-1.94212	-0.01259	-1.92358	-0.01314	-1.91937	-0.01577	-2.01079	-0.01468	-1.98468	-0.0197	-2.00105	-0.01336	-1.889	-0.01382	-1.88153	-0.0186	-1.86547	-0.02056
-1.92756	-0.00955	-1.92948	-0.01079	-2.00812	-0.01506	-1.94016	-0.01259	-1.92155	-0.01313	-1.91742	-0.01577	-2.00873	-0.01467	-1.98279	-0.01969	-1.99898	-0.01336	-1.88696	-0.01381	-1.87944	-0.01859	-1.86348	-0.02056
-1.92546	-0.00955	-1.92753	-0.01079	-2.0061	-0.01505	-1.93818	-0.01259	-1.91967	-0.01312	-1.91541	-0.01577	-2.00671	-0.01466	-1.9808	-0.01969	-1.99702	-0.01335	-1.88503	-0.01381	-1.87757	-0.01859	-1.86152	-0.02055
-1.92344	-0.00954	-1.92549	-0.01078	-2.00408	-0.01503	-1.93612	-0.01258	-1.9176	-0.01311	-1.91347	-0.01576	-2.00476	-0.01466	-1.97876	-0.01968	-1.99492	-0.01335	-1.88305	-0.01381	-1.8756	-0.01858	-1.85955	-0.02055
-1.92154	-0.00953	-1.92353	-0.01078	-2.00207	-0.01502	-1.93413	-0.01258	-1.9156	-0.0131	-1.91138	-0.01576	-2.00277	-0.01465	-1.97684	-0.01968	-1.99294	-0.01334	-1.88103	-0.01381	-1.87355	-0.01858	-1.85755	-0.02054
-1.9195	-0.00953	-1.92153	-0.01078	-2.00012	-0.015	-1.93213	-0.01258	-1.91358	-0.01309	-1.90937	-0.01575	-2.00078	-0.01464	-1.97478	-0.01968	-1.991	-0.01333	-1.87902	-0.01381	-1.8715	-0.01858	-1.85559	-0.02054
-1.91756	-0.00952	-1.91951	-0.01077	-1.99815	-0.01498	-1.93015	-0.01258	-1.91159	-0.01308	-1.90741	-0.01575	-1.99881	-0.01463	-1.97281	-0.01967	-1.98893	-0.01333	-1.87697	-0.0138	-1.86946	-0.01857	-1.85355	-0.02054
-1.9154	-0.00952	-1.91745	-0.01077	-1.99612	-0.01497	-1.92817	-0.01257	-1.9096	-0.01306	-1.90543	-0.01574	-1.99674	-0.01462	-1.97082	-0.01966	-1.98703	-0.01332	-1.87501	-0.01379	-1.8675	-0.01857	-1.85148	-0.02053
-1.91352	-0.00951	-1.9155	-0.01077	-1.99413	-0.01495	-1.92609	-0.01257	-1.90764	-0.01306	-1.90349	-0.01574	-1.99471	-0.01462	-1.96875	-0.01966	-1.98495	-0.01332	-1.87305	-0.01379	-1.86552	-0.01857	-1.84953	-0.02051
-1.91153	-0.0095	-1.91351	-0.01076	-1.99208	-0.01494	-1.92413	-0.01257	-1.90559	-0.01305	-1.90147	-0.01573	-1.99278	-0.01461	-1.9667	-0.01966	-1.98299	-0.01331	-1.87102	-0.01379	-1.86345	-0.01857	-1.84755	-0.02051
-1.9096	-0.00949	-1.91154	-0.01076	-1.99017	-0.01492	-1.92211	-0.01257	-1.90361	-0.01305	-1.89944	-0.01573	-1.99078	-0.0146	-1.96479	-0.01965	-1.9811	-0.01331	-1.86902	-0.01379	-1.86149	-0.01857	-1.84555	-0.02052
-1.90753	-0.00948	-1.90954	-0.01076	-1.98813	-0.01491	-1.92017	-0.01257	-1.90155	-0.01304	-1.89736	-0.01573	-1.98877	-0.01459	-1.96273	-0.01965	-1.97905	-0.01331	-1.86694	-0.01378	-1.85947	-0.01856	-1.84358	-0.02051
-1.90552	-0.00948	-1.90752	-0.01076	-1.98616	-0.0149	-1.91814	-0.01256	-1.89967	-0.01303	-1.89532	-0.01572	-1.9868	-0.01458	-1.96086	-0.01964	-1.97709	-0.0133	-1.86503	-0.01378	-1.85751	-0.01856	-1.84135	-0.0205
-1.90347	-0.00946	-1.9055	-0.01075	-1.98415	-0.01488	-1.9161	-0.01256	-1.89766	-0.01302	-1.89342	-0.01571	-1.98469	-0.01458	-1.95876	-0.01963	-1.97505	-0.0133	-1.863	-0.01377	-1.85558	-0.01856	-1.83952	-0.02049
-1.90154	-0.00945	-1.90354	-0.01075	-1.98207	-0.01487	-1.9141	-0.01256	-1.89559	-0.01302	-1.89142	-0.01571	-1.98281	-0.01457	-1.95688	-0.01963	-1.97295	-0.01329	-1.86094	-0.01377	-1.85355	-0.01856	-1.83756	-0.02048
-1.89952	-0.00944	-1.90152	-0.01075	-1.98015	-0.01486	-1.91211	-0.01256	-1.89364	-0.01301	-1.88945	-0.01571	-1.9808	-0.01456	-1.95472	-0.01963	-1.97108	-0.01329	-1.85904	-0.01376	-1.85151	-0.01856	-1.83555	-0.02049
-1.89752	-0.00942	-1.89957	-0.01075	-1.97812	-0.01485	-1.91012	-0.01256	-1.89159	-0.01301	-1.88746	-0.01571	-1.97879	-0.01455	-1.95271	-0.01962	-1.96899	-0.01329	-1.85703	-0.01376	-1.84958	-0.01855	-1.83359	-0.02048
-1.89549	-0.00942	-1.89749	-0.01074	-1.9761	-0.01484	-1.90813	-0.01255	-1.88965	-0.013	-1.8854	-0.0157	-1.97681	-0.01454	-1.95077	-0.01962	-1.96705	-0.01327	-1.85504	-0.01375	-1.84756	-0.01855	-1.83144	-0.02047
-1.89347	-0.0094	-1.89546	-0.01074	-1.97409	-0.01483	-1.90609	-0.01255	-1.8876	-0.013	-1.88352	-0.01569	-1.97471	-0.01454	-1.94876	-0.01961	-1.96501	-0.01328	-1.85301	-0.01375	-1.8455	-0.01855	-1.82954	-0.02046
-1.89162	-0.00939	-1.89354	-0.01073	-1.97214	-0.01482	-1.90408	-0.01255	-1.88564	-0.01299	-1.88144	-0.01569	-1.9728	-0.01453	-1.94676	-0.01961	-1.96295	-0.01327	-1.85097	-0.01375	-1.84354	-0.01855	-1.82753	-0.02046
-1.88952	-0.00937	-1.89152	-0.01073	-1.97016	-0.01481	-1.90213	-0.01255	-1.88362	-0.01299	-1.87938	-0.01568	-1.9708	-0.01453	-1.94468	-0.0196	-1.961	-0.01327	-1.849	-0.01375	-1.84156	-0.01854	-1.82556	-0.02046
-1.88755	-0.00935	-1.88954	-0.01073	-1.96814	-0.0148	-1.90011	-0.01255	-1.88152	-0.01298	-1.87742	-0.01568	-1.96879	-0.01452	-1.94277	-0.0196	-1.95896	-0.01327	-1.84706	-0.01374	-1.83951	-0.01854	-1.8236	-0.02045
-1.88547	-0.00934	-1.88752	-0.01073	-1.96608	-0.0148	-1.89807	-0.01254	-1.87959	-0.01298	-1.87542	-0.01568	-1.96677	-0.01451	-1.94082	-0.01959	-1.95707	-0.01326	-1.84506	-0.01374	-1.83754	-0.01853	-1.82149	-0.02045
-1.88347	-0.00931	-1.88548	-0.01073	-1.96416	-0.01479	-1.8961	-0.01254	-1.87762	-0.01297	-1.87344	-0.01567	-1.96477	-0.01451	-1.93885	-0.01959	-1.955	-0.01326	-1.84307	-0.01373	-1.83548	-0.01853	-1.81952	-0.02044
-1.88145	-0.0093	-1.88351	-0.01072	-1.96211	-0.01478	-1.8941	-0.01254	-1.8756	-0.01297	-1.87147	-0.01567	-1.96286	-0.01451	-1.93679	-0.01959	-1.95299	-0.01326	-1.84099	-0.01373	-1.83354	-0.01853	-1.8176	-0.02043
-1.87951	-0.00927	-1.88153	-0.01072	-1.96021	-0.01477	-1.89208	-0.01254	-1.8736	-0.01297	-1.86954	-0.01566	-1.96082	-0.0145	-1.93477	-0.01958	-1.95101	-0.01325	-1.83902	-0.01373	-1.83155	-0.01853	-1.81555	-0.02044
-1.87753	-0.00925	-1.87953	-0.01072	-1.95808	-0.01476	-1.89013	-0.01254	-1.87161	-0.01297	-1.86741	-0.01566	-1.95881	-0.01449	-1.93275	-0.01957	-1.949	-0.01325	-1.83706	-0.01372	-1.82948	-0.01852	-1.81361	-0.02043
-1.87544	-0.00923	-1.87751	-0.01072	-1.95612	-0.01476	-1.88817	-0.01254	-1.86962	-0.01296	-1.8654	-0.01565	-1.95677	-0.01448	-1.93078	-0.01957	-1.94705	-0.01324	-1.83498	-0.01372	-1.82758	-0.01852	-1.81154	-0.02042
-1.87351	-0.0092	-1.87549	-0.01071	-1.95411	-0.01475	-1.88619	-0.01253	-1.86763	-0.01296	-1.86342	-0.01565	-1.95476	-0.01448	-1.92879	-0.01956	-1.94502	-0.01324	-1.833	-0.01371	-1.82548	-0.01852	-1.80952	-0.02041
-1.87152	-0.00916	-1.87355	-0.01071	-1.95212	-0.01474	-1.8841	-0.01254	-1.86554	-0.01296	-1.86143	-0.01565	-1.95275	-0.01448	-1.92677	-0.01956	-1.94299	-0.01324	-1.83097	-0.01371	-1.82356	-0.01852	-1.80757	-0.0204
-1.86961	-0.00913	-1.87157	-0.01071	-1.95015	-0.01474	-1.88205	-0.01253	-1.86359	-0.01296	-1.85945	-0.01564	-1.9508	-0.01447	-1.92478	-0.01956	-1.94098	-0.01324	-1.82896	-0.01371	-1.82158	-0.01851	-1.80558	-0.02041
-1.86753	-0.00909	-1.86956	-0.0107	-1.94812	-0.01473	-1.88016	-0.01253	-1.86158	-0.01296	-1.85739	-0.01564	-1.94881	-0.01447	-1.92267	-0.01955	-1.93898	-0.01324	-1.82704	-0.0137	-1.81957	-0.0185	-1.80359	-0.0204
-1.8655	-0.00906	-1.86756	-0.01071	-1.94615	-0.01473	-1.87819	-0.01253	-1.85955	-0.01295	-1.85538	-0.01563	-1.94673	-0.01446	-1.92083	-0.01954	-1.93701	-0.01322	-1.82501	-0.0137	-1.8176	-0.0185	-1.8016	-0.02039
-1.86341	-0.00902	-1.86546	-0.0107	-1.94408	-0.01472	-1.8762	-0.01252	-1.8576	-0.01295	-1.85341	-0.01563	-1.94472	-0.01446	-1.91878	-0.01954	-1.93505	-0.01323	-1.82297	-0.01369	-1.81554	-0.0185	-1.79953	-0.02039
-1.86155	-0.00897	-1.8635	-0.01069	-1.94212	-0.01471	-1.87412	-0.01253	-1.8556	-0.01295	-1.8514	-0.01562	-1.94282	-0.01445	-1.91684	-0.01954	-1.93305	-0.01322	-1.82097	-0.01369	-1.81349	-0.0185	-1.79753	-0.02038
-1.85947	-0.00893	-1.86151	-0.0107	-1.94006	-0.01471	-1.87216	-0.01252	-1.85359	-0.01295	-1.8494	-0.01562	-1.94073	-0.01445	-1.91476	-0.01953	-1.931	-0.01322	-1.81892	-0.01369	-1.81152	-0.01849	-1.7956	-0.02038
-1.85754	-0.00887	-1.85956	-0.01069	-1.93807	-0.0147	-1.87015	-0.01252	-1.85157	-0.01295	-1.84738	-0.01562	-1.93883	-0.01445	-1.91273	-0.01953	-1.92903	-0.01322	-1.81698	-0.01368	-1.80953	-0.01848	-1.79358	-0.02037
-1.85547	-0.00882	-1.85757	-0.01069	-1.9362	-0.0147	-1.8681	-0.01252	-1.84958	-0.01295	-1.84544	-0.01561	-1.93676	-0.01444	-1.91078	-0.01952	-1.92707	-0.01321	-1.81504	-0.01368	-1.80752	-0.01848	-1.79154	-0.02037
-1.85353	-0.00876	-1.85554	-0.01069	-1.93412	-0.0147	-1.86612	-0.01251	-1.84762	-0.01295	-1.84345	-0.01561	-1.93474	-0.01444	-1.90872	-0.01951	-1.92502	-0.01321	-1.81302	-0.01367	-1.80547	-0.01848	-1.78959	-0.02036
-1.85155	-0.0087	-1.85353	-0.01068	-1.93211	-0.0147	-1.86413	-0.01252	-1.84557	-0.01295	-1.84144	-0.0156	-1.93279	-0.01444	-1.90668	-0.01952	-1.92296	-0.01321	-1.81104	-0.01367	-1.80354	-0.01847	-1.78757	-0.02035
-1.84957	-0.00863	-1.85151	-0.01068	-1.93007	-0.01469	-1.86205	-0.01251	-1.84363	-0.01295	-1.83941	-0.0156	-1.93078	-0.01443	-1.90472	-0.01951	-1.92105	-0.01321	-1.80897	-0.01367	-1.80149	-0.01847	-1.78559	-0.02036
-1.84754	-0.00856	-1.84956	-0.01068	-1.92805	-0.01469	-1.86011	-0.01251	-1.84159	-0.01295	-1.83738	-0.0156	-1.92884	-0.01443	-1.90282	-0.0195	-1.919	-0.0132	-1.80703	-0.01366	-1.79951	-0.01846	-1.7836	-0.02035
-1.84547	-0.00848	-1.84754	-0.01068	-1.92614	-0.01469	-1.85815	-0.01251	-1.83956	-0.01295	-1.83547	-0.01559	-1.92675	-0.01442	-1.90072	-0.0195	-1.91701	-0.0132	-1.80505	-0.01366	-1.79758	-0.01846	-1.78153	-0.02034
-1.8435	-0.0084	-1.84545	-0.01068	-1.92411	-0.01468	-1.85604	-0.0125	-1.8376	-0.01295	-1.83351	-0.01559	-1.92479	-0.01442	-1.89882	-0.01949	-1.91501	-0.01319	-1.80304	-0.01365	-1.79549	-0.01845	-1.77953	-0.02033
-1.84157	-0.00831	-1.84352	-0.01067	-1.92213	-0.01468	-1.8541	-0.0125	-1.83564	-0.01295	-1.83142	-0.01558	-1.92282	-0.01442	-1.89677	-0.01949	-1.91294	-0.01319	-1.80102	-0.01365	-1.79351	-0.01845	-1.77762	-0.02033
-1.83954	-0.00822	-1.84152	-0.01066	-1.92008	-0.01468	-1.85203	-0.0125	-1.83365	-0.01295	-1.82941	-0.01558	-1.92076	-0.01441	-1.89473	-0.01948	-1.91098	-0.01319	-1.79893	-0.01365	-1.79155	-0.01845	-1.77559	-0.02033
-1.83753	-0.00811	-1.83954	-0.01066	-1.91813	-0.01467	-1.85009	-0.0125	-1.83155	-0.01295	-1.82739	-0.01557	-1.91883	-0.01441	-1.89271	-0.01948	-1.90898	-0.01318	-1.79703	-0.01363	-1.78957	-0.01843	-1.77362	-0.02032
-1.83554	-0.00801	-1.83753	-0.01066	-1.91616	-0.01467	-1.84813	-0.0125	-1.82959	-0.01294	-1.82543	-0.01557	-1.91675	-0.0144	-1.89073	-0.01947	-1.90701	-0.01318	-1.79504	-0.01364	-1.78756	-0.01843	-1.7716	-0.02032
-1.83351	-0.00789	-1.83548	-0.01066	-1.91413	-0.01467	-1.8461	-0.01249	-1.82761	-0.01294	-1.82348	-0.01557	-1.91481	-0.0144	-1.8887	-0.01947	-1.905	-0.01318	-1.79298	-0.01363	-1.78545	-0.01842	-1.76946	-0.02031
-1.83155	-0.00777	-1.83347	-0.01066	-1.91208	-0.01467	-1.84418	-0.0125	-1.82557	-0.01294	-1.82141	-0.01556	-1.91275	-0.0144	-1.88677	-0.01947	-1.90302	-0.01318	-1.791	-0.01363	-1.7835	-0.01841	-1.76759	-0.0203
-1.82948	-0.00765	-1.83148	-0.01065	-1.91017	-0.01467	-1.84208	-0.0125	-1.82357	-0.01294	-1.81948	-0.01556	-1.91073	-0.0144	-1.8848	-0.01946	-1.90104	-0.01318	-1.78897	-0.01363	-1.78149	-0.01841	-1.76552	-0.0203
-1.82755	-0.0075	-1.82949	-0.01065	-1.90812	-0.01466	-1.84014	-0.01249	-1.82165	-0.01293	-1.81747	-0.01556	-1.90885	-0.01439	-1.88282	-0.01946	-1.89902	-0.01317	-1.78694	-0.01361	-1.77949	-0.0184	-1.76354	-0.0203
-1.8255	-0.00736	-1.82754	-0.01065	-1.90616	-0.01467	-1.83816	-0.01249	-1.81959	-0.01292	-1.81544	-0.01555	-1.90681	-0.01439	-1.88084	-0.01945	-1.89708	-0.01316	-1.78501	-0.01362	-1.77758	-0.01839	-1.76162	-0.02029
-1.82343	-0.00721	-1.82548	-0.01065	-1.90413	-0.01466	-1.83609	-0.01248	-1.81764	-0.01293	-1.81349	-0.01555	-1.9048	-0.01439	-1.87878	-0.01944	-1.89497	-0.01317	-1.78297	-0.01361	-1.77552	-0.01838	-1.75943	-0.02028
-1.82155	-0.00705	-1.82349	-0.01064	-1.90209	-0.01466	-1.83415	-0.01249	-1.8156	-0.01292	-1.81145	-0.01554	-1.90276	-0.01438	-1.8767	-0.01944	-1.89304	-0.01316	-1.78102	-0.01361	-1.77346	-0.01837	-1.75754	-0.02028
-1.81953	-0.00689	-1.82152	-0.01064	-1.90011	-0.01466	-1.83208	-0.01248	-1.81361	-0.01291	-1.80945	-0.01554	-1.90078	-0.01438	-1.8747	-0.01944	-1.89098	-0.01316	-1.77893	-0.0136	-1.7715	-0.01837	-1.7556	-0.02028
-1.81754	-0.00672	-1.81948	-0.01064	-1.89815	-0.01466	-1.83008	-0.01248	-1.81159	-0.0129	-1.80741	-0.01554	-1.89883	-0.01438	-1.87274	-0.01943	-1.88904	-0.01316	-1.777	-0.01359	-1.76953	-0.01835	-1.75356	-0.02027
-1.81554	-0.00654	-1.8175	-0.01064	-1.89618	-0.01466	-1.82813	-0.01248	-1.80954	-0.01289	-1.80549	-0.01553	-1.89676	-0.01437	-1.87075	-0.01943	-1.88703	-0.01315	-1.77505	-0.0136	-1.76754	-0.01834	-1.75161	-0.02027
-1.81347	-0.00635	-1.81551	-0.01064	-1.89414	-0.01466	-1.82613	-0.01248	-1.80763	-0.0129	-1.80347	-0.01553	-1.89478	-0.01437	-1.86876	-0.01942	-1.88495	-0.01315	-1.77297	-0.01359	-1.76556	-0.01833	-1.74958	-0.02026
-1.81143	-0.00616	-1.8135	-0.01063	-1.89212	-0.01466	-1.82414	-0.01248	-1.80557	-0.01288	-1.80135	-0.01552	-1.89277	-0.01437	-1.86669	-0.01942	-1.88306	-0.01315	-1.77101	-0.01359	-1.76358	-0.01831	-1.74751	-0.02025
-1.80954	-0.00597	-1.8115	-0.01063	-1.89017	-0.01466	-1.82213	-0.01247	-1.80359	-0.01287	-1.79947	-0.01552	-1.89082	-0.01437	-1.86478	-0.01942	-1.88103	-0.01315	-1.76894	-0.01358	-1.76157	-0.01831	-1.74553	-0.02025
-1.80747	-0.00576	-1.80951	-0.01063	-1.88807	-0.01465	-1.82008	-0.01247	-1.8016	-0.01286	-1.79738	-0.01552	-1.88883	-0.01437	-1.86279	-0.01941	-1.87908	-0.01315	-1.76705	-0.01358	-1.75953	-0.01828	-1.74357	-0.02024
-1.80557	-0.00556	-1.80754	-0.01063	-1.88615	-0.01465	-1.81818	-0.01247	-1.79958	-0.01284	-1.79538	-0.01551	-1.8868	-0.01435	-1.86087	-0.0194	-1.87703	-0.01314	-1.76502	-0.01358	-1.75755	-0.01827	-1.74162	-0.02024
-1.80348	-0.00535	-1.8055	-0.01063	-1.88414	-0.01465	-1.81614	-0.01246	-1.79762	-0.01283	-1.79348	-0.01551	-1.88482	-0.01436	-1.85874	-0.01939	-1.87503	-0.01314	-1.763	-0.01357	-1.75558	-0.01825	-1.73953	-0.02023
-1.80153	-0.00513	-1.80354	-0.01061	-1.88206	-0.01465	-1.81413	-0.01247	-1.79558	-0.01281	-1.79143	-0.01551	-1.88279	-0.01435	-1.85679	-0.0194	-1.87307	-0.01314	-1.7611	-0.01357	-1.75358	-0.01824	-1.73751	-0.02022
-1.7995	-0.00493	-1.80151	-0.01062	-1.88011	-0.01465	-1.81216	-0.01247	-1.79355	-0.01279	-1.78944	-0.0155	-1.88085	-0.01435	-1.85469	-0.01939	-1.87104	-0.01314	-1.75893	-0.01356	-1.75142	-0.01822	-1.73552	-0.02023
-1.79749	-0.0047	-1.79953	-0.01061	-1.87807	-0.01465	-1.81011	-0.01246	-1.7916	-0.01277	-1.78741	-0.0155	-1.8787	-0.01435	-1.85275	-0.01938	-1.86909	-0.01313	-1.75698	-0.01356	-1.74945	-0.0182	-1.73356	-0.02022
-1.79557	-0.00448	-1.79756	-0.01061	-1.8761	-0.01465	-1.80816	-0.01246	-1.78955	-0.01274	-1.78551	-0.01549	-1.8767	-0.01433	-1.85077	-0.01937	-1.86704	-0.01313	-1.75499	-0.01356	-1.74755	-0.01817	-1.73155	-0.02021
-1.79351	-0.00427	-1.79548	-0.01061	-1.87414	-0.01465	-1.80622	-0.01246	-1.78761	-0.01273	-1.7834	-0.01549	-1.87473	-0.01434	-1.84878	-0.01937	-1.86501	-0.01313	-1.753	-0.01355	-1.74548	-0.01815	-1.72951	-0.02021
-1.79064	-0.00398	-1.79349	-0.0106	-1.87213	-0.01465	-1.80418	-0.01246	-1.78558	-0.01269	-1.78143	-0.01549	-1.87282	-0.01433	-1.84678	-0.01937	-1.86303	-0.01313	-1.75105	-0.01355	-1.74355	-0.01813	-1.72751	-0.0202
-1.78788	-0.00364	-1.79149	-0.0106	-1.87016	-0.01465	-1.80211	-0.01246	-1.78357	-0.01266	-1.77943	-0.01548	-1.87081	-0.01433	-1.84475	-0.01936	-1.861	-0.01312	-1.74894	-0.01354	-1.74151	-0.01811	-1.72554	-0.02021
-1.78588	-0.00342	-1.78951	-0.0106	-1.86815	-0.01464	-1.80014	-0.01245	-1.78163	-0.01263	-1.77742	-0.01548	-1.86873	-0.01433	-1.84281	-0.01936	-1.859	-0.01312	-1.74697	-0.01354	-1.73948	-0.01807	-1.72353	-0.0202
-1.78385	-0.00322	-1.78756	-0.0106	-1.86615	-0.01465	-1.79811	-0.01245	-1.77952	-0.01259	-1.77541	-0.01548	-1.86675	-0.01432	-1.84079	-0.01935	-1.85704	-0.01312	-1.74498	-0.01354	-1.7375	-0.01804	-1.72165	-0.02019
-1.78195	-0.00301	-1.78554	-0.0106	-1.86411	-0.01465	-1.79615	-0.01245	-1.77769	-0.01255	-1.77356	-0.01548	-1.86474	-0.01432	-1.83881	-0.01934	-1.855	-0.01312	-1.74293	-0.01353	-1.73559	-0.01801	-1.71948	-0.02018
-1.7799	-0.00281	-1.78352	-0.01059	-1.8621	-0.01464	-1.79407	-0.01245	-1.77562	-0.0125	-1.77144	-0.01547	-1.86282	-0.01431	-1.83666	-0.01934	-1.85308	-0.01312	-1.74106	-0.01353	-1.73359	-0.01798	-1.71756	-0.02018
-1.77796	-0.00262	-1.7815	-0.01059	-1.86011	-0.01464	-1.7921	-0.01245	-1.77354	-0.01246	-1.76946	-0.01547	-1.86076	-0.01431	-1.83468	-0.01934	-1.851	-0.01312	-1.73894	-0.01352	-1.7315	-0.01795	-1.71562	-0.02018
-1.77588	-0.00242	-1.77954	-0.01059	-1.85813	-0.01464	-1.79011	-0.01244	-1.77161	-0.0124	-1.7674	-0.01547	-1.85875	-0.01431	-1.83273	-0.01933	-1.84907	-0.01311	-1.73697	-0.01352	-1.72949	-0.0179	-1.71355	-0.02017
-1.77388	-0.00225	-1.77746	-0.01059	-1.85606	-0.01464	-1.78813	-0.01244	-1.76957	-0.01234	-1.76544	-0.01546	-1.85678	-0.01429	-1.83081	-0.01932	-1.84707	-0.01311	-1.73499	-0.01351	-1.72758	-0.01786	-1.71153	-0.02017
-1.77197	-0.00206	-1.77545	-0.01058	-1.85406	-0.01464	-1.78617	-0.01244	-1.76767	-0.01228	-1.76346	-0.01546	-1.85478	-0.01429	-1.82875	-0.01932	-1.84504	-0.01311	-1.73296	-0.01351	-1.72556	-0.01782	-1.70955	-0.02016
-1.76985	-0.00189	-1.7736	-0.01058	-1.85205	-0.01463	-1.78409	-0.01244	-1.76562	-0.01221	-1.76147	-0.01545	-1.8528	-0.01429	-1.82681	-0.01932	-1.84302	-0.01311	-1.73108	-0.01351	-1.72355	-0.01777	-1.70754	-0.02015
-1.76798	-0.00174	-1.77155	-0.01058	-1.85012	-0.01463	-1.78213	-0.01244	-1.7636	-0.01213	-1.75945	-0.01545	-1.85073	-0.01429	-1.82467	-0.01931	-1.84105	-0.01311	-1.72898	-0.01351	-1.7215	-0.01772	-1.70555	-0.02016
-1.76588	-0.00158	-1.76953	-0.01057	-1.84813	-0.01463	-1.78014	-0.01243	-1.76162	-0.01206	-1.75741	-0.01545	-1.84872	-0.01428	-1.82273	-0.0193	-1.83901	-0.01311	-1.72703	-0.0135	-1.71951	-0.01766	-1.70357	-0.02015
-1.76392	-0.00143	-1.76755	-0.01057	-1.84613	-0.01463	-1.77815	-0.01243	-1.75954	-0.01196	-1.75537	-0.01545	-1.84678	-0.01427	-1.82079	-0.0193	-1.83706	-0.0131	-1.72504	-0.01349	-1.71746	-0.0176	-1.70155	-0.02014
-1.76191	-0.00129	-1.76552	-0.01057	-1.84407	-0.01463	-1.77622	-0.01243	-1.75769	-0.01187	-1.7534	-0.01544	-1.8447	-0.01427	-1.81872	-0.01929	-1.83502	-0.01311	-1.72299	-0.01349	-1.71551	-0.01754	-1.69948	-0.02014
-1.75987	-0.00115	-1.76357	-0.01056	-1.84209	-0.01462	-1.77412	-0.01243	-1.75562	-0.01176	-1.75138	-0.01544	-1.84281	-0.01426	-1.81675	-0.01929	-1.83297	-0.0131	-1.72099	-0.01349	-1.71354	-0.01747	-1.69754	-0.02013
-1.75791	-0.00105	-1.76151	-0.01056	-1.84011	-0.01462	-1.7722	-0.01243	-1.7536	-0.01166	-1.74939	-0.01543	-1.84073	-0.01425	-1.81464	-0.01929	-1.83101	-0.0131	-1.71897	-0.01349	-1.71147	-0.0174	-1.69556	-0.02013
-1.75591	-0.000916234	-1.75952	-0.01056	-1.83811	-0.01461	-1.77014	-0.01242	-1.75157	-0.01154	-1.74737	-0.01544	-1.83872	-0.01425	-1.81272	-0.01928	-1.829	-0.0131	-1.71702	-0.01348	-1.70953	-0.01732	-1.69354	-0.02012
-1.75391	-0.000810395	-1.75753	-0.01056	-1.83608	-0.01462	-1.76816	-0.01242	-1.7496	-0.01141	-1.74543	-0.01543	-1.83672	-0.01424	-1.81078	-0.01928	-1.82708	-0.01309	-1.715	-0.01348	-1.70754	-0.01724	-1.6915	-0.02012
-1.75198	-0.000714284	-1.75548	-0.01056	-1.83409	-0.01461	-1.76617	-0.01242	-1.74763	-0.01128	-1.74343	-0.01543	-1.83468	-0.01423	-1.80882	-0.01927	-1.82502	-0.0131	-1.71302	-0.01348	-1.70551	-0.01715	-1.68947	-0.02011
-1.74995	-0.000606584	-1.75353	-0.01055	-1.83206	-0.01461	-1.76408	-0.01242	-1.74559	-0.01113	-1.74145	-0.01542	-1.83271	-0.01423	-1.80686	-0.01927	-1.82307	-0.01309	-1.7109	-0.01347	-1.70355	-0.01705	-1.68749	-0.0201
-1.74793	-0.000539442	-1.75152	-0.01055	-1.83005	-0.0146	-1.76213	-0.01242	-1.74356	-0.01098	-1.73946	-0.01542	-1.83072	-0.01422	-1.80473	-0.01926	-1.821	-0.01309	-1.70897	-0.01347	-1.70158	-0.01696	-1.6856	-0.02011
-1.74584	-0.000458581	-1.74959	-0.01055	-1.82811	-0.01459	-1.76011	-0.01241	-1.74153	-0.01082	-1.73737	-0.01542	-1.82878	-0.01422	-1.80276	-0.01926	-1.81902	-0.01309	-1.70698	-0.01346	-1.69952	-0.01684	-1.68348	-0.0201
-1.74391	-0.000380645	-1.74753	-0.01055	-1.82618	-0.01459	-1.75817	-0.01241	-1.73954	-0.01064	-1.73537	-0.01541	-1.82681	-0.01421	-1.80081	-0.01925	-1.81709	-0.01308	-1.70502	-0.01346	-1.69759	-0.01673	-1.68147	-0.02009
-1.74196	-0.000324419	-1.74552	-0.01054	-1.82409	-0.01458	-1.75616	-0.01241	-1.73761	-0.01047	-1.7334	-0.01541	-1.82472	-0.0142	-1.79872	-0.01924	-1.81499	-0.01308	-1.70297	-0.01346	-1.69553	-0.01659	-1.67946	-0.02009
-1.74001	-0.000257821	-1.74347	-0.01053	-1.82212	-0.01458	-1.75412	-0.01241	-1.7357	-0.01028	-1.73143	-0.01541	-1.82274	-0.01419	-1.79675	-0.01924	-1.81306	-0.01308	-1.70099	-0.01345	-1.69353	-0.01646	-1.6775	-0.02008
-1.73793	-0.00020907	-1.74156	-0.01053	-1.82009	-0.01456	-1.7521	-0.01241	-1.73362	-0.01008	-1.72945	-0.0154	-1.82073	-0.01418	-1.79472	-0.01924	-1.81102	-0.01308	-1.69895	-0.01345	-1.69145	-0.01633	-1.67559	-0.02009
-1.73583	-0.000160619	-1.73954	-0.01053	-1.81806	-0.01455	-1.75003	-0.0124	-1.73161	-0.00987	-1.72744	-0.0154	-1.81877	-0.01418	-1.79264	-0.01923	-1.80902	-0.01308	-1.69698	-0.01344	-1.68948	-0.01617	-1.67352	-0.02008
-1.73388	-0.000120791	-1.73752	-0.01053	-1.81616	-0.01455	-1.74815	-0.0124	-1.72961	-0.00965	-1.72541	-0.0154	-1.81679	-0.01417	-1.7908	-0.01923	-1.80708	-0.01307	-1.69502	-0.01344	-1.68755	-0.01602	-1.67149	-0.02007
-1.73192	-9.34321e-05	-1.7355	-0.01053	-1.81409	-0.01454	-1.74615	-0.0124	-1.72754	-0.00943	-1.72347	-0.0154	-1.81475	-0.01416	-1.78874	-0.01921	-1.80502	-0.01307	-1.693	-0.01344	-1.68552	-0.01585	-1.66947	-0.02006
-1.72996	-5.88594e-05	-1.73348	-0.01052	-1.81209	-0.01452	-1.74411	-0.0124	-1.72557	-0.0092	-1.72138	-0.01539	-1.81275	-0.01415	-1.78691	-0.01922	-1.80301	-0.01306	-1.69098	-0.01343	-1.68348	-0.01566	-1.66736	-0.02006
-1.7279	-4.66042e-05	-1.73151	-0.01052	-1.81008	-0.01451	-1.74215	-0.0124	-1.72363	-0.00896	-1.71947	-0.01538	-1.81069	-0.01415	-1.78475	-0.01921	-1.80093	-0.01306	-1.68898	-0.01343	-1.68151	-0.01549	-1.66558	-0.02006
-1.72587	-2.77035e-05	-1.72959	-0.01052	-1.8081	-0.01449	-1.74012	-0.01239	-1.72158	-0.00871	-1.71737	-0.01539	-1.8088	-0.01414	-1.78281	-0.01921	-1.799	-0.01305	-1.68696	-0.01342	-1.6795	-0.01528	-1.66352	-0.02005
-1.7239	-1.70884e-06	-1.72751	-0.01051	-1.80618	-0.01448	-1.73815	-0.01239	-1.71964	-0.00845	-1.71545	-0.01538	-1.80674	-0.01413	-1.78073	-0.0192	-1.79704	-0.01304	-1.68504	-0.01342	-1.67756	-0.01506	-1.66154	-0.02005
-1.72195	4.5926e-06	-1.7255	-0.01051	-1.8041	-0.01446	-1.73619	-0.01239	-1.71759	-0.00819	-1.71342	-0.01538	-1.80474	-0.01412	-1.77875	-0.01919	-1.79502	-0.01305	-1.68296	-0.01342	-1.67551	-0.01484	-1.65954	-0.02004
-1.71994	1.39819e-05	-1.7235	-0.0105	-1.80214	-0.01444	-1.73415	-0.01239	-1.71564	-0.00793	-1.71148	-0.01538	-1.80274	-0.01411	-1.77678	-0.01919	-1.79303	-0.01304	-1.68096	-0.01342	-1.67357	-0.0146	-1.65748	-0.02003
-1.71791	1.58994e-05	-1.72148	-0.0105	-1.80016	-0.01442	-1.7321	-0.01239	-1.71356	-0.00766	-1.70952	-0.01537	-1.80073	-0.0141	-1.77476	-0.01919	-1.79098	-0.01304	-1.67896	-0.01341	-1.67156	-0.01436	-1.65559	-0.02004
-1.71585	1.5404e-05	-1.71953	-0.0105	-1.7981	-0.01439	-1.73012	-0.01238	-1.71155	-0.00738	-1.70745	-0.01537	-1.79878	-0.0141	-1.77271	-0.01919	-1.78897	-0.01303	-1.67698	-0.0134	-1.66954	-0.01409	-1.65358	-0.02003
-1.7139	1.89794e-05	-1.71757	-0.0105	-1.79613	-0.01437	-1.72813	-0.01238	-1.7096	-0.0071	-1.70532	-0.01537	-1.79671	-0.01408	-1.77083	-0.01918	-1.78705	-0.01302	-1.67505	-0.0134	-1.66757	-0.01381	-1.65154	-0.02003
-1.71186	1.90144e-05	-1.71549	-0.01049	-1.79413	-0.01434	-1.72612	-0.01238	-1.70752	-0.00682	-1.70345	-0.01536	-1.79477	-0.01407	-1.76873	-0.01917	-1.78505	-0.01302	-1.67304	-0.0134	-1.66565	-0.01353	-1.64954	-0.02002
-1.70995	1.56413e-05	-1.71346	-0.01049	-1.7921	-0.01431	-1.72419	-0.01238	-1.70556	-0.00654	-1.70137	-0.01536	-1.79277	-0.01406	-1.76683	-0.01917	-1.78301	-0.01301	-1.67098	-0.0134	-1.66355	-0.01321	-1.6475	-0.02001
-1.70791	8.80946e-08	-1.71148	-0.01048	-1.79006	-0.01428	-1.72208	-0.01237	-1.70359	-0.00626	-1.69944	-0.01536	-1.79074	-0.01405	-1.76472	-0.01916	-1.78095	-0.013	-1.66901	-0.01339	-1.66154	-0.0129	-1.64554	-0.02001
-1.70587	-2.57116e-06	-1.7095	-0.01048	-1.78809	-0.01424	-1.72012	-0.01237	-1.70153	-0.00598	-1.6974	-0.01536	-1.7888	-0.01405	-1.76275	-0.01916	-1.77899	-0.01299	-1.66699	-0.01338	-1.65957	-0.01257	-1.64361	-0.02
-1.70394	-1.62725e-05	-1.70757	-0.01048	-1.78612	-0.01421	-1.71817	-0.01237	-1.69962	-0.0057	-1.69544	-0.01535	-1.78674	-0.01403	-1.76076	-0.01915	-1.77702	-0.01298	-1.66509	-0.01338	-1.65756	-0.01221	-1.64159	-0.02
-1.70193	-2.30913e-05	-1.70545	-0.01048	-1.78411	-0.01417	-1.71613	-0.01237	-1.69757	-0.00543	-1.69349	-0.01535	-1.7848	-0.01402	-1.75882	-0.01915	-1.77502	-0.01297	-1.66299	-0.01338	-1.65554	-0.01186	-1.63946	-0.01999
-1.69989	-3.23737e-05	-1.7035	-0.01047	-1.78208	-0.01412	-1.71416	-0.01237	-1.69555	-0.00515	-1.69146	-0.01535	-1.78279	-0.01401	-1.75669	-0.01915	-1.77298	-0.01296	-1.66099	-0.01337	-1.65355	-0.01148	-1.6375	-0.01999
-1.69797	-5.47144e-05	-1.70154	-0.01047	-1.78009	-0.01407	-1.71209	-0.01236	-1.69366	-0.00488	-1.68938	-0.01534	-1.78073	-0.014	-1.75472	-0.01914	-1.77097	-0.01295	-1.65904	-0.01337	-1.65152	-0.01109	-1.63555	-0.01999
-1.69586	-6.32846e-05	-1.69956	-0.01047	-1.77815	-0.01401	-1.71007	-0.01236	-1.69156	-0.00461	-1.68741	-0.01534	-1.77885	-0.014	-1.75277	-0.01914	-1.76898	-0.01293	-1.65697	-0.01336	-1.64951	-0.01069	-1.6335	-0.01998
-1.69391	-8.18455e-05	-1.69755	-0.01047	-1.77613	-0.01396	-1.70813	-0.01236	-1.68798	-0.00412	-1.68545	-0.01534	-1.77673	-0.01398	-1.7507	-0.01913	-1.76709	-0.01291	-1.65504	-0.01336	-1.64754	-0.01026	-1.63156	-0.01997
-1.69193	-9.4406e-05	-1.69549	-0.01046	-1.7741	-0.0139	-1.70611	-0.01235	-1.68599	-0.00387	-1.68349	-0.01534	-1.77473	-0.01397	-1.7488	-0.01912	-1.76504	-0.0129	-1.65297	-0.01336	-1.64554	-0.00982	-1.62945	-0.01997
-1.68991	-0.000109137	-1.69348	-0.01045	-1.77215	-0.01383	-1.70416	-0.01235	-1.68398	-0.00364	-1.68148	-0.01533	-1.7728	-0.01396	-1.74667	-0.01913	-1.76302	-0.01289	-1.65103	-0.01335	-1.64351	-0.00937	-1.62747	-0.01996
-1.68793	-0.000135237	-1.69148	-0.01046	-1.77008	-0.01376	-1.70211	-0.01235	-1.68193	-0.00338	-1.67946	-0.01532	-1.77078	-0.01395	-1.74466	-0.01912	-1.76102	-0.01287	-1.64901	-0.01335	-1.64152	-0.00893	-1.62551	-0.01996
-1.68587	-0.000138166	-1.68959	-0.01045	-1.76812	-0.01368	-1.70007	-0.01235	-1.67996	-0.00317	-1.67744	-0.01532	-1.76887	-0.01394	-1.74283	-0.01912	-1.75895	-0.01285	-1.64696	-0.01334	-1.63957	-0.00847	-1.62349	-0.01995
-1.68387	-0.000159973	-1.68758	-0.01045	-1.76618	-0.0136	-1.69811	-0.01234	-1.67795	-0.00294	-1.67548	-0.01532	-1.76671	-0.01392	-1.74081	-0.01911	-1.75705	-0.01282	-1.64505	-0.01334	-1.63767	-0.00798	-1.62154	-0.01994
-1.6819	-0.000176761	-1.68545	-0.01045	-1.76413	-0.01351	-1.69606	-0.01234	-1.67595	-0.00273	-1.67347	-0.01532	-1.76479	-0.01391	-1.73881	-0.0191	-1.75496	-0.0128	-1.64295	-0.01333	-1.63555	-0.0075	-1.61953	-0.01993
-1.67991	-0.000190272	-1.68354	-0.01044	-1.7621	-0.01341	-1.69412	-0.01234	-1.67399	-0.00254	-1.67143	-0.01532	-1.76277	-0.01389	-1.73669	-0.0191	-1.753	-0.01278	-1.64099	-0.01333	-1.63356	-0.00701	-1.61749	-0.01993
-1.67795	-0.000220043	-1.68149	-0.01044	-1.76009	-0.0133	-1.69212	-0.01233	-1.67201	-0.00234	-1.66943	-0.01531	-1.76073	-0.01388	-1.73464	-0.0191	-1.75101	-0.01276	-1.63902	-0.01332	-1.63149	-0.00649	-1.61558	-0.01993
-1.67585	-0.000230511	-1.67955	-0.01044	-1.75814	-0.01319	-1.69012	-0.01233	-1.67001	-0.00216	-1.66737	-0.01531	-1.75883	-0.01387	-1.73277	-0.0191	-1.74904	-0.01273	-1.63691	-0.01331	-1.62949	-0.00599	-1.61355	-0.01992
-1.67388	-0.000250435	-1.67752	-0.01043	-1.75612	-0.01307	-1.6881	-0.01232	-1.66796	-0.00199	-1.66548	-0.0153	-1.75681	-0.01385	-1.73067	-0.01909	-1.74706	-0.01269	-1.63502	-0.01331	-1.62756	-0.00547	-1.61152	-0.01991
-1.67191	-0.000268457	-1.67547	-0.01043	-1.75409	-0.01294	-1.68614	-0.01233	-1.66598	-0.00182	-1.66346	-0.0153	-1.75478	-0.01383	-1.72879	-0.01908	-1.74493	-0.01266	-1.63303	-0.01331	-1.62552	-0.00494	-1.6096	-0.0199
-1.66991	-0.000281537	-1.67349	-0.01042	-1.75209	-0.0128	-1.68417	-0.01233	-1.66388	-0.00168	-1.66152	-0.0153	-1.75273	-0.01382	-1.72669	-0.01908	-1.74304	-0.01263	-1.63102	-0.01331	-1.62355	-0.00442	-1.60749	-0.01989
-1.66796	-0.000310295	-1.67145	-0.01042	-1.75005	-0.01266	-1.68215	-0.01232	-1.66192	-0.00153	-1.65946	-0.01529	-1.75069	-0.01379	-1.72467	-0.01908	-1.74101	-0.01259	-1.62905	-0.0133	-1.62062	-0.00369	-1.60542	-0.01989
-1.66592	-0.000324241	-1.66953	-0.01042	-1.74808	-0.0125	-1.68013	-0.01232	-1.66001	-0.00141	-1.65743	-0.01529	-1.74883	-0.01379	-1.72281	-0.01907	-1.73908	-0.01255	-1.62696	-0.01329	-1.61791	-0.00291	-1.6036	-0.01988
-1.66393	-0.000341138	-1.66758	-0.01042	-1.74616	-0.01234	-1.67814	-0.01231	-1.65799	-0.00128	-1.6554	-0.01529	-1.74676	-0.01376	-1.72076	-0.01907	-1.73706	-0.0125	-1.62504	-0.01329	-1.61588	-0.00238	-1.60155	-0.01987
-1.6619	-0.000362337	-1.66554	-0.01042	-1.74409	-0.01217	-1.67619	-0.01231	-1.65594	-0.00115	-1.65341	-0.01528	-1.74478	-0.01374	-1.71887	-0.01906	-1.73499	-0.01246	-1.62303	-0.01329	-1.61389	-0.00187	-1.59963	-0.01986
-1.65993	-0.00037369	-1.66349	-0.01041	-1.74211	-0.01199	-1.67417	-0.01231	-1.65398	-0.00106	-1.65144	-0.01528	-1.74279	-0.01371	-1.71676	-0.01906	-1.73307	-0.0124	-1.62104	-0.01328	-1.61191	-0.00135	-1.59753	-0.01985
-1.65794	-0.00040224	-1.66153	-0.01041	-1.74006	-0.0118	-1.67218	-0.0123	-1.65196	-0.000969954	-1.64946	-0.01527	-1.74079	-0.01368	-1.71473	-0.01905	-1.73097	-0.01235	-1.61909	-0.01327	-1.60986	-0.00084562	-1.59554	-0.01985
-1.65588	-0.000419356	-1.65951	-0.01041	-1.73809	-0.01159	-1.67008	-0.0123	-1.65001	-0.000887169	-1.64743	-0.01527	-1.73876	-0.01366	-1.71282	-0.01905	-1.72903	-0.0123	-1.61699	-0.01326	-1.60797	-0.000359228	-1.59352	-0.01983
-1.6539	-0.000434891	-1.65759	-0.0104	-1.73613	-0.01139	-1.66814	-0.0123	-1.64795	-0.000812091	-1.64545	-0.01527	-1.7367	-0.01363	-1.71075	-0.01904	-1.72707	-0.01223	-1.61504	-0.01326	-1.60589	0.000145277	-1.59153	-0.01982
-1.65188	-0.000456092	-1.6555	-0.0104	-1.7341	-0.01117	-1.66615	-0.0123	-1.64586	-0.000748976	-1.64346	-0.01526	-1.73477	-0.01359	-1.70881	-0.01904	-1.72502	-0.01216	-1.61305	-0.01326	-1.60391	0.000603428	-1.58957	-0.01982
-1.64989	-0.000471649	-1.65352	-0.01039	-1.73211	-0.01095	-1.66417	-0.01229	-1.64397	-0.000681879	-1.64144	-0.01526	-1.73282	-0.01356	-1.70673	-0.01904	-1.72304	-0.0121	-1.61107	-0.01325	-1.60192	0.00107	-1.58751	-0.0198
-1.64799	-0.000495946	-1.65149	-0.01039	-1.73009	-0.01072	-1.66217	-0.01229	-1.64188	-0.000633596	-1.63944	-0.01525	-1.73082	-0.01352	-1.70477	-0.01903	-1.72095	-0.01202	-1.60905	-0.01325	-1.59997	0.00152	-1.5855	-0.0198
-1.6459	-0.000513665	-1.64952	-0.01039	-1.7281	-0.01047	-1.66009	-0.01229	-1.63998	-0.000604418	-1.63735	-0.01525	-1.72874	-0.01349	-1.7027	-0.01903	-1.71905	-0.01194	-1.60694	-0.01323	-1.59797	0.00193	-1.58355	-0.01978
-1.64392	-0.000534862	-1.64756	-0.01039	-1.72611	-0.01023	-1.6581	-0.01228	-1.63793	-0.000555062	-1.63546	-0.01525	-1.7268	-0.01344	-1.70076	-0.01902	-1.71702	-0.01185	-1.60497	-0.01323	-1.59591	0.00234	-1.58156	-0.01977
-1.6419	-0.000550892	-1.64546	-0.01039	-1.72411	-0.00997	-1.6561	-0.01228	-1.63601	-0.000532036	-1.63346	-0.01524	-1.72477	-0.01339	-1.69879	-0.01902	-1.71506	-0.01176	-1.60302	-0.01322	-1.59391	0.00273	-1.57952	-0.01975
-1.6399	-0.000571097	-1.64358	-0.01038	-1.7221	-0.00971	-1.65411	-0.01228	-1.63395	-0.000509782	-1.63152	-0.01524	-1.72283	-0.01334	-1.69678	-0.01902	-1.7131	-0.01167	-1.60101	-0.01322	-1.59191	0.00309	-1.57749	-0.01974
-1.63798	-0.000600195	-1.64153	-0.01038	-1.72012	-0.00946	-1.65212	-0.01227	-1.6319	-0.000484872	-1.62943	-0.01523	-1.7208	-0.01329	-1.69472	-0.01901	-1.71108	-0.01157	-1.599	-0.01321	-1.58989	0.00343	-1.57552	-0.01974
-1.6359	-0.000614448	-1.6395	-0.01038	-1.71815	-0.00918	-1.65008	-0.01227	-1.62993	-0.000486478	-1.62742	-0.01523	-1.71872	-0.01323	-1.69278	-0.01901	-1.70908	-0.01146	-1.59699	-0.0132	-1.58791	0.00374	-1.57352	-0.01972
-1.63389	-0.000633518	-1.63757	-0.01038	-1.71611	-0.0089	-1.64813	-0.01227	-1.62799	-0.000463026	-1.62548	-0.01523	-1.71681	-0.01317	-1.69082	-0.019	-1.70704	-0.01133	-1.59501	-0.0132	-1.58592	0.00402	-1.57147	-0.01971
-1.6319	-0.000653922	-1.63548	-0.01037	-1.71409	-0.00863	-1.64613	-0.01226	-1.6259	-0.000467044	-1.62342	-0.01522	-1.71475	-0.0131	-1.68882	-0.01899	-1.70498	-0.01122	-1.59301	-0.01319	-1.58391	0.00429	-1.56945	-0.01969
-1.62997	-0.000673962	-1.63352	-0.01036	-1.71214	-0.00835	-1.64413	-0.01226	-1.62392	-0.000466817	-1.62142	-0.01522	-1.71283	-0.01302	-1.68681	-0.01899	-1.70306	-0.01109	-1.59108	-0.01319	-1.58184	0.00452	-1.56742	-0.01967
-1.62786	-0.000704091	-1.63155	-0.01036	-1.71011	-0.00807	-1.64214	-0.01225	-1.62193	-0.000465957	-1.61949	-0.01521	-1.71085	-0.01294	-1.68468	-0.01899	-1.70094	-0.01096	-1.58906	-0.01318	-1.5799	0.00473	-1.5656	-0.01967
-1.62589	-0.000723304	-1.62953	-0.01036	-1.70816	-0.00778	-1.64008	-0.01225	-1.61994	-0.000491037	-1.61741	-0.01521	-1.70879	-0.01287	-1.68275	-0.01898	-1.69898	-0.01082	-1.58708	-0.01317	-1.57792	0.0049	-1.5635	-0.01965
-1.62388	-0.000746522	-1.62749	-0.01036	-1.7061	-0.0075	-1.63813	-0.01225	-1.61798	-0.000478019	-1.61547	-0.0152	-1.7068	-0.01277	-1.6807	-0.01898	-1.69702	-0.01066	-1.58498	-0.01316	-1.57591	0.00503	-1.56148	-0.01963
-1.62193	-0.000761554	-1.62547	-0.01036	-1.70416	-0.00723	-1.63618	-0.01224	-1.61596	-0.000503822	-1.61344	-0.0152	-1.70478	-0.01268	-1.67877	-0.01897	-1.69493	-0.01051	-1.58302	-0.01316	-1.57395	0.00516	-1.55949	-0.01961
-1.61994	-0.00078873	-1.62354	-0.01035	-1.70212	-0.00693	-1.63405	-0.01224	-1.61404	-0.000518789	-1.61147	-0.0152	-1.70275	-0.01256	-1.67678	-0.01897	-1.693	-0.01035	-1.58107	-0.01315	-1.57193	0.00524	-1.55746	-0.01959
-1.61792	-0.000816302	-1.62157	-0.01035	-1.70012	-0.00666	-1.63209	-0.01223	-1.61188	-0.000527875	-1.60943	-0.01518	-1.70079	-0.01245	-1.67471	-0.01897	-1.69093	-0.01018	-1.57898	-0.01314	-1.56993	0.0053	-1.5555	-0.01958
-1.61593	-0.000835502	-1.61952	-0.01035	-1.6982	-0.00638	-1.63012	-0.01223	-1.60993	-0.00055435	-1.60744	-0.01518	-1.6988	-0.01234	-1.6728	-0.01896	-1.68906	-0.01001	-1.57699	-0.01313	-1.56796	0.00534	-1.5535	-0.01956
-1.61387	-0.000859414	-1.61754	-0.01035	-1.69606	-0.0061	-1.62809	-0.01223	-1.60794	-0.000568135	-1.60539	-0.01518	-1.6968	-0.01221	-1.67076	-0.01896	-1.68711	-0.00982	-1.57507	-0.01313	-1.56599	0.00533	-1.55147	-0.01954
-1.61195	-0.00088035	-1.61544	-0.01034	-1.69412	-0.00585	-1.62616	-0.01222	-1.60593	-0.000580788	-1.60343	-0.01517	-1.69475	-0.01208	-1.66883	-0.01895	-1.685	-0.00963	-1.57305	-0.01312	-1.56396	0.00529	-1.54949	-0.01952
-1.60996	-0.000900647	-1.61357	-0.01033	-1.69212	-0.00558	-1.62411	-0.01222	-1.60393	-0.000610357	-1.60147	-0.01517	-1.6928	-0.01194	-1.66679	-0.01895	-1.68306	-0.00943	-1.57099	-0.01311	-1.56195	0.00526	-1.54748	-0.0195
-1.60786	-0.000934004	-1.61153	-0.01033	-1.69009	-0.00532	-1.62208	-0.01221	-1.6019	-0.000626171	-1.5995	-0.01516	-1.69077	-0.01178	-1.66474	-0.01894	-1.68096	-0.00923	-1.56903	-0.0131	-1.55995	0.00516	-1.54554	-0.01949
-1.60588	-0.000952564	-1.6095	-0.01033	-1.68811	-0.00507	-1.62012	-0.01221	-1.59995	-0.00065122	-1.5974	-0.01516	-1.68872	-0.01163	-1.66274	-0.01894	-1.67902	-0.00902	-1.56694	-0.01309	-1.55789	0.00507	-1.54356	-0.01946
-1.60384	-0.000980131	-1.60756	-0.01033	-1.68607	-0.00483	-1.61813	-0.01221	-1.59798	-0.000665021	-1.59551	-0.01515	-1.6868	-0.01146	-1.66078	-0.01894	-1.67712	-0.00879	-1.56507	-0.01309	-1.55592	0.00495	-1.54146	-0.01943
-1.60192	-0.00099899	-1.60548	-0.01032	-1.68415	-0.00459	-1.61616	-0.0122	-1.59596	-0.000685541	-1.59343	-0.01514	-1.6847	-0.01128	-1.65868	-0.01892	-1.67498	-0.00856	-1.56312	-0.01308	-1.55396	0.0048	-1.53951	-0.01941
-1.59993	-0.00102	-1.60352	-0.01032	-1.68137	-0.00425	-1.61415	-0.0122	-1.59398	-0.000710646	-1.59148	-0.01514	-1.68283	-0.01109	-1.65677	-0.01893	-1.67307	-0.00834	-1.56099	-0.01307	-1.55187	0.00466	-1.53755	-0.01939
-1.59795	-0.00105	-1.60148	-0.01032	-1.67872	-0.00395	-1.61211	-0.01219	-1.59187	-0.000723291	-1.5895	-0.01513	-1.68081	-0.01089	-1.65478	-0.01892	-1.67095	-0.0081	-1.55907	-0.01306	-1.54988	0.00448	-1.53547	-0.01937
-1.59584	-0.00107	-1.59959	-0.01031	-1.67665	-0.00373	-1.61015	-0.01219	-1.58986	-0.00074726	-1.58746	-0.01513	-1.67879	-0.0107	-1.65272	-0.01892	-1.6691	-0.00785	-1.55707	-0.01305	-1.54791	0.00429	-1.53352	-0.01934
-1.59392	-0.00109	-1.59753	-0.01031	-1.67465	-0.00353	-1.60813	-0.01219	-1.58795	-0.00076349	-1.58543	-0.01512	-1.67676	-0.01048	-1.6508	-0.01891	-1.66705	-0.00759	-1.5551	-0.01304	-1.54588	0.00409	-1.53148	-0.01932
-1.59192	-0.00112	-1.5955	-0.01031	-1.67269	-0.00335	-1.60615	-0.01218	-1.58592	-0.000771958	-1.58342	-0.01511	-1.67472	-0.01026	-1.64877	-0.0189	-1.66503	-0.00734	-1.55303	-0.01303	-1.54393	0.00387	-1.5295	-0.01929
-1.59	-0.00114	-1.59351	-0.0103	-1.67061	-0.00315	-1.60418	-0.01218	-1.58395	-0.000791707	-1.58144	-0.01511	-1.67284	-0.01003	-1.64683	-0.01891	-1.66309	-0.00707	-1.551	-0.01302	-1.54183	0.00368	-1.52749	-0.01926
-1.58792	-0.00117	-1.59152	-0.0103	-1.66875	-0.00299	-1.60211	-0.01217	-1.58191	-0.000806352	-1.57943	-0.0151	-1.67076	-0.00978	-1.64473	-0.0189	-1.66104	-0.00681	-1.54906	-0.01302	-1.53993	0.00344	-1.52552	-0.01925
-1.58597	-0.00119	-1.58958	-0.0103	-1.66664	-0.00283	-1.60015	-0.01217	-1.57988	-0.00081977	-1.5774	-0.0151	-1.66882	-0.00954	-1.64274	-0.01889	-1.65906	-0.00653	-1.54698	-0.013	-1.53786	0.0032	-1.52354	-0.01921
-1.58387	-0.00121	-1.58752	-0.0103	-1.66466	-0.00266	-1.59817	-0.01217	-1.57792	-0.00082665	-1.57546	-0.01509	-1.66679	-0.00929	-1.64075	-0.01889	-1.65704	-0.00623	-1.54501	-0.013	-1.53584	0.00297	-1.52148	-0.01918
-1.58198	-0.00123	-1.58549	-0.01029	-1.6627	-0.00253	-1.59615	-0.01216	-1.57588	-0.000842971	-1.5734	-0.01508	-1.66473	-0.00902	-1.63871	-0.01888	-1.65502	-0.00595	-1.54301	-0.01299	-1.53388	0.00272	-1.51949	-0.01915
-1.57994	-0.00125	-1.5835	-0.01028	-1.66065	-0.00239	-1.59418	-0.01216	-1.57393	-0.000850526	-1.57151	-0.01508	-1.66284	-0.00876	-1.63676	-0.01888	-1.653	-0.00567	-1.54097	-0.01298	-1.5319	0.00249	-1.51749	-0.01912
-1.57787	-0.00128	-1.58149	-0.01028	-1.65872	-0.00226	-1.59212	-0.01215	-1.57186	-0.000863196	-1.56947	-0.01507	-1.6608	-0.00847	-1.63471	-0.01888	-1.65093	-0.00538	-1.53902	-0.01297	-1.52995	0.00224	-1.51545	-0.0191
-1.57589	-0.0013	-1.57951	-0.01028	-1.65669	-0.00215	-1.59015	-0.01215	-1.56994	-0.00087231	-1.56746	-0.01507	-1.65882	-0.00819	-1.63273	-0.01887	-1.64895	-0.0051	-1.537	-0.01296	-1.52792	0.00199	-1.51359	-0.01906
-1.57387	-0.00132	-1.57758	-0.01028	-1.65469	-0.00204	-1.58812	-0.01214	-1.568	-0.000868327	-1.56543	-0.01506	-1.65675	-0.00791	-1.63073	-0.01886	-1.64699	-0.00478	-1.53506	-0.01295	-1.52588	0.00175	-1.51154	-0.01903
-1.5719	-0.00134	-1.57549	-0.01028	-1.65271	-0.00195	-1.58619	-0.01214	-1.56591	-0.000877144	-1.56334	-0.01506	-1.65476	-0.00761	-1.62883	-0.01885	-1.64501	-0.0045	-1.53306	-0.01294	-1.52391	0.00151	-1.50954	-0.019
-1.56997	-0.00136	-1.57349	-0.01027	-1.65073	-0.00183	-1.58418	-0.01213	-1.56395	-0.000880549	-1.56146	-0.01505	-1.65277	-0.00731	-1.62681	-0.01885	-1.64298	-0.00419	-1.53106	-0.01294	-1.52191	0.00128	-1.50751	-0.01896
-1.56795	-0.00139	-1.57151	-0.01027	-1.6487	-0.00176	-1.58217	-0.01213	-1.56186	-0.000885587	-1.55945	-0.01504	-1.6507	-0.00699	-1.62475	-0.01885	-1.64023	-0.00373	-1.52907	-0.01292	-1.51997	0.00105	-1.50545	-0.01894
-1.56597	-0.00141	-1.56957	-0.01026	-1.64669	-0.0017	-1.58013	-0.01212	-1.55988	-0.000891645	-1.55746	-0.01504	-1.64878	-0.0067	-1.62276	-0.01884	-1.63738	-0.00333	-1.527	-0.01291	-1.51787	0.000813859	-1.50355	-0.01889
-1.5639	-0.00143	-1.56752	-0.01026	-1.6447	-0.00161	-1.57816	-0.01212	-1.55791	-0.000885212	-1.5555	-0.01503	-1.64679	-0.0064	-1.62069	-0.01883	-1.63539	-0.00304	-1.52508	-0.0129	-1.51588	0.000592487	-1.50155	-0.01886
-1.56186	-0.00145	-1.56549	-0.01026	-1.6427	-0.00157	-1.57614	-0.01212	-1.55595	-0.00089178	-1.55338	-0.01502	-1.64479	-0.00608	-1.61871	-0.01882	-1.63341	-0.00274	-1.52303	-0.0129	-1.51389	0.000367926	-1.49949	-0.01882
-1.55995	-0.00147	-1.56346	-0.01025	-1.64067	-0.00152	-1.57419	-0.01211	-1.55389	-0.000880297	-1.55144	-0.01502	-1.64279	-0.00578	-1.6168	-0.01883	-1.63141	-0.00245	-1.52101	-0.01288	-1.51188	0.000156632	-1.49755	-0.01879
-1.55795	-0.00149	-1.56146	-0.01025	-1.63879	-0.00146	-1.57213	-0.01211	-1.5519	-0.000885695	-1.5494	-0.01501	-1.64071	-0.00547	-1.61473	-0.01882	-1.62934	-0.00216	-1.51895	-0.01287	-1.5099	-5.33492e-05	-1.49547	-0.01876
-1.55592	-0.00151	-1.55954	-0.01024	-1.63666	-0.00143	-1.5701	-0.01211	-1.54989	-0.000891663	-1.54734	-0.015	-1.63882	-0.00515	-1.61284	-0.01881	-1.62746	-0.00187	-1.51702	-0.01286	-1.5079	-0.000257858	-1.49362	-0.01871
-1.55395	-0.00154	-1.55754	-0.01024	-1.63468	-0.00139	-1.56819	-0.0121	-1.54791	-0.000877496	-1.54539	-0.015	-1.63676	-0.00485	-1.61082	-0.01881	-1.62535	-0.0016	-1.51503	-0.01285	-1.50587	-0.000463276	-1.49159	-0.01867
-1.55192	-0.00156	-1.55556	-0.01024	-1.63273	-0.00137	-1.56615	-0.0121	-1.54589	-0.000877553	-1.54354	-0.01499	-1.63466	-0.00454	-1.60881	-0.0188	-1.62333	-0.00132	-1.51307	-0.01284	-1.50388	-0.000654073	-1.48957	-0.01863
-1.54993	-0.00157	-1.55349	-0.01023	-1.63068	-0.00135	-1.56418	-0.01209	-1.54389	-0.000877952	-1.54144	-0.01499	-1.63269	-0.00424	-1.60676	-0.0188	-1.62136	-0.00106	-1.51104	-0.01283	-1.50191	-0.000836164	-1.48754	-0.01859
-1.54788	-0.0016	-1.55146	-0.01023	-1.62875	-0.00132	-1.56215	-0.01208	-1.54191	-0.0008737	-1.53939	-0.01498	-1.63008	-0.00382	-1.60475	-0.01879	-1.61935	-0.000787286	-1.50906	-0.01282	-1.49994	-0.00102	-1.4855	-0.01855
-1.54597	-0.00162	-1.54955	-0.01022	-1.62674	-0.00132	-1.56012	-0.01209	-1.53987	-0.000875544	-1.53741	-0.01497	-1.62729	-0.00339	-1.60279	-0.01879	-1.61736	-0.000528767	-1.50701	-0.01281	-1.49788	-0.0012	-1.48355	-0.0185
-1.5439	-0.00165	-1.54753	-0.01022	-1.62468	-0.0013	-1.55814	-0.01208	-1.53795	-0.000860672	-1.5354	-0.01496	-1.62536	-0.00312	-1.60074	-0.01877	-1.61536	-0.000291241	-1.50499	-0.0128	-1.49591	-0.00138	-1.4816	-0.01846
-1.54187	-0.00167	-1.54553	-0.01022	-1.62265	-0.0013	-1.55613	-0.01207	-1.53591	-0.000861101	-1.53355	-0.01496	-1.62339	-0.00283	-1.59881	-0.01877	-1.61339	-5.03859e-05	-1.50305	-0.01279	-1.49392	-0.00154	-1.47965	-0.01842
-1.53995	-0.00169	-1.54356	-0.01021	-1.62065	-0.0013	-1.55413	-0.01207	-1.53388	-0.000856346	-1.5315	-0.01495	-1.62133	-0.00255	-1.59672	-0.01877	-1.6114	0.000183341	-1.50107	-0.01278	-1.49189	-0.0017	-1.47754	-0.01837
-1.53795	-0.00172	-1.54152	-0.01021	-1.61871	-0.0013	-1.55217	-0.01206	-1.53191	-0.000848755	-1.52946	-0.01494	-1.61932	-0.00228	-1.59469	-0.01876	-1.60954	0.000404831	-1.49896	-0.01276	-1.48993	-0.00186	-1.47551	-0.01833
-1.53599	-0.00174	-1.53956	-0.0102	-1.61665	-0.00131	-1.55015	-0.01206	-1.52991	-0.000849188	-1.52742	-0.01494	-1.61732	-0.00201	-1.59277	-0.01875	-1.6074	0.000604535	-1.49699	-0.01275	-1.48794	-0.00201	-1.47356	-0.01828
-1.53394	-0.00177	-1.5376	-0.0102	-1.61469	-0.00131	-1.54813	-0.01206	-1.52791	-0.000834191	-1.52543	-0.01493	-1.61535	-0.00178	-1.59076	-0.01874	-1.60547	0.000825025	-1.49497	-0.01275	-1.48594	-0.00216	-1.47164	-0.01822
-1.53185	-0.00179	-1.53554	-0.0102	-1.61268	-0.00131	-1.5461	-0.01205	-1.52587	-0.000831974	-1.52348	-0.01492	-1.61332	-0.00152	-1.58885	-0.01873	-1.60339	0.00101	-1.49307	-0.01273	-1.48393	-0.0023	-1.46952	-0.01818
-1.5299	-0.00181	-1.53352	-0.01018	-1.61069	-0.00133	-1.54415	-0.01205	-1.52385	-0.000830252	-1.5214	-0.01492	-1.61134	-0.00129	-1.58672	-0.01873	-1.60142	0.00119	-1.49101	-0.01272	-1.48194	-0.00243	-1.46756	-0.01813
-1.52793	-0.00184	-1.53149	-0.01018	-1.60874	-0.00135	-1.54214	-0.01204	-1.52197	-0.000821874	-1.51939	-0.01491	-1.60932	-0.00107	-1.58475	-0.01872	-1.59942	0.00137	-1.489	-0.01271	-1.47995	-0.00257	-1.46552	-0.01808
-1.5259	-0.00187	-1.52948	-0.01018	-1.60672	-0.00136	-1.54013	-0.01204	-1.51996	-0.000820764	-1.51744	-0.0149	-1.60731	-0.000826949	-1.58278	-0.01872	-1.59739	0.00152	-1.48699	-0.0127	-1.47791	-0.0027	-1.46359	-0.01802
-1.52393	-0.0019	-1.52758	-0.01018	-1.60469	-0.00137	-1.53815	-0.01203	-1.51798	-0.000809928	-1.51541	-0.01489	-1.60528	-0.000644506	-1.58074	-0.01871	-1.5954	0.00168	-1.48501	-0.01269	-1.4759	-0.00282	-1.46165	-0.01797
-1.52187	-0.00192	-1.5255	-0.01017	-1.60271	-0.0014	-1.53614	-0.01203	-1.5159	-0.000804529	-1.51351	-0.01489	-1.60339	-0.000444093	-1.57876	-0.01869	-1.59337	0.00182	-1.48299	-0.01268	-1.47392	-0.00295	-1.45958	-0.01792
-1.51994	-0.00194	-1.52354	-0.01016	-1.60068	-0.00141	-1.53415	-0.01203	-1.51383	-0.000800724	-1.51145	-0.01488	-1.60138	-0.00024987	-1.57674	-0.0187	-1.59142	0.00194	-1.48105	-0.01267	-1.47188	-0.00306	-1.45756	-0.01786
-1.51795	-0.00198	-1.52148	-0.01016	-1.59868	-0.00143	-1.53212	-0.01202	-1.51191	-0.000798078	-1.50942	-0.01487	-1.59935	-8.85701e-05	-1.57473	-0.01869	-1.58942	0.00207	-1.47901	-0.01265	-1.46991	-0.00317	-1.45549	-0.01781
-1.5159	-0.002	-1.51953	-0.01016	-1.59672	-0.00146	-1.5301	-0.01201	-1.50988	-0.000795611	-1.50745	-0.01487	-1.59725	8.57201e-05	-1.57278	-0.01868	-1.58745	0.00216	-1.47702	-0.01264	-1.46795	-0.00329	-1.45358	-0.01775
-1.51385	-0.00203	-1.51753	-0.01015	-1.59468	-0.00148	-1.52811	-0.01201	-1.50794	-0.000783461	-1.50543	-0.01486	-1.59532	0.000218494	-1.57079	-0.01867	-1.58538	0.00227	-1.47492	-0.01263	-1.46589	-0.00339	-1.45163	-0.01769
-1.51188	-0.00205	-1.51552	-0.01015	-1.59267	-0.0015	-1.52617	-0.012	-1.50594	-0.000786233	-1.50345	-0.01485	-1.59333	0.000358311	-1.56881	-0.01865	-1.58345	0.00235	-1.47301	-0.01261	-1.46394	-0.0035	-1.44959	-0.01763
-1.50998	-0.00208	-1.51356	-0.01014	-1.5908	-0.00153	-1.52411	-0.012	-1.50394	-0.000780893	-1.50143	-0.01485	-1.59138	0.000492661	-1.56678	-0.01865	-1.58142	0.00241	-1.47113	-0.0126	-1.46186	-0.00359	-1.44756	-0.01756
-1.5079	-0.00211	-1.51154	-0.01014	-1.58874	-0.00156	-1.52214	-0.01199	-1.50195	-0.000778026	-1.49948	-0.01483	-1.58937	0.000586674	-1.56467	-0.01865	-1.57942	0.0025	-1.46898	-0.01259	-1.45992	-0.0037	-1.44549	-0.01751
-1.50599	-0.00213	-1.50948	-0.01013	-1.58668	-0.00158	-1.52016	-0.01199	-1.49985	-0.000774536	-1.4975	-0.01483	-1.58739	0.000715227	-1.56275	-0.01864	-1.57744	0.00254	-1.46702	-0.01257	-1.45791	-0.00379	-1.44348	-0.01744
-1.50392	-0.00216	-1.50756	-0.01013	-1.58473	-0.0016	-1.51807	-0.01199	-1.49793	-0.000771114	-1.49542	-0.01482	-1.58544	0.000792781	-1.56069	-0.01863	-1.5753	0.00258	-1.46498	-0.01257	-1.45594	-0.00389	-1.44163	-0.01737
-1.50184	-0.00218	-1.50549	-0.01012	-1.58278	-0.00163	-1.51614	-0.01198	-1.4959	-0.00077275	-1.49341	-0.01481	-1.58332	0.000868837	-1.55881	-0.01861	-1.57346	0.00263	-1.46303	-0.01255	-1.45391	-0.00398	-1.43956	-0.01731
-1.49996	-0.0022	-1.50354	-0.01011	-1.58073	-0.00165	-1.51413	-0.01197	-1.49389	-0.000772332	-1.49145	-0.01481	-1.58132	0.000952238	-1.55677	-0.01861	-1.57138	0.00265	-1.46106	-0.01254	-1.45191	-0.00406	-1.43754	-0.01724
-1.49791	-0.00224	-1.50158	-0.01011	-1.57871	-0.00169	-1.51222	-0.01196	-1.49191	-0.000771435	-1.48943	-0.01479	-1.57932	0.001	-1.55477	-0.0186	-1.56939	0.00268	-1.45904	-0.01252	-1.44995	-0.00415	-1.43553	-0.01718
-1.49598	-0.00226	-1.49947	-0.0101	-1.57671	-0.00172	-1.51007	-0.01197	-1.48992	-0.000770321	-1.48741	-0.01479	-1.57739	0.00106	-1.55275	-0.01859	-1.56743	0.00268	-1.45705	-0.01251	-1.44804	-0.00424	-1.43346	-0.0171
-1.49388	-0.00229	-1.49753	-0.0101	-1.57469	-0.00173	-1.50812	-0.01196	-1.48793	-0.000763669	-1.48547	-0.01478	-1.57537	0.00109	-1.55081	-0.01858	-1.56534	0.00269	-1.45497	-0.0125	-1.44594	-0.00432	-1.4316	-0.01703
-1.49196	-0.00231	-1.49553	-0.0101	-1.57278	-0.00177	-1.50621	-0.01195	-1.48596	-0.000772855	-1.48346	-0.01477	-1.57336	0.00112	-1.5488	-0.01857	-1.56338	0.00269	-1.45301	-0.01248	-1.44395	-0.0044	-1.42948	-0.01696
-1.48992	-0.00233	-1.49349	-0.01008	-1.57076	-0.00179	-1.50414	-0.01195	-1.48393	-0.000770811	-1.48152	-0.01477	-1.57139	0.00114	-1.54677	-0.01856	-1.5614	0.00268	-1.45101	-0.01247	-1.44191	-0.00447	-1.42756	-0.01689
-1.48786	-0.00236	-1.4915	-0.01008	-1.56873	-0.00182	-1.50215	-0.01194	-1.4819	-0.000775155	-1.47944	-0.01475	-1.56933	0.00115	-1.54472	-0.01856	-1.55947	0.00267	-1.44898	-0.01245	-1.43991	-0.00455	-1.42551	-0.01682
-1.48595	-0.00238	-1.48957	-0.01007	-1.56672	-0.00185	-1.50014	-0.01194	-1.47992	-0.000779872	-1.47744	-0.01475	-1.56739	0.00116	-1.54269	-0.01854	-1.55743	0.00264	-1.44703	-0.01243	-1.43786	-0.00463	-1.42354	-0.01674
-1.4839	-0.00241	-1.4875	-0.01007	-1.56472	-0.00187	-1.49817	-0.01193	-1.47788	-0.00077236	-1.47543	-0.01474	-1.56541	0.00115	-1.54071	-0.01854	-1.55544	0.00261	-1.44491	-0.01243	-1.43588	-0.0047	-1.42152	-0.01666
-1.48196	-0.00243	-1.48546	-0.01007	-1.56275	-0.00191	-1.49612	-0.01193	-1.47598	-0.0007792	-1.47347	-0.01473	-1.56333	0.00113	-1.53873	-0.01852	-1.55344	0.00261	-1.44295	-0.01241	-1.43393	-0.00477	-1.41944	-0.01659
-1.47993	-0.00244	-1.48351	-0.01005	-1.56073	-0.00193	-1.4941	-0.01192	-1.47389	-0.000782716	-1.4715	-0.01472	-1.5614	0.00112	-1.5368	-0.01852	-1.55137	0.00256	-1.44101	-0.01239	-1.43186	-0.00484	-1.41752	-0.01651
-1.47787	-0.00247	-1.48147	-0.01005	-1.55877	-0.00196	-1.49214	-0.01191	-1.47188	-0.000787487	-1.46949	-0.01471	-1.55931	0.00109	-1.53471	-0.01851	-1.54939	0.00253	-1.43898	-0.01237	-1.42985	-0.00491	-1.41553	-0.01644
-1.47596	-0.00249	-1.4795	-0.01004	-1.55671	-0.00199	-1.49011	-0.01191	-1.46987	-0.000792057	-1.46751	-0.0147	-1.55734	0.00107	-1.53274	-0.0185	-1.54738	0.00248	-1.43702	-0.01236	-1.4279	-0.00497	-1.41348	-0.01635
-1.4739	-0.00251	-1.47751	-0.01004	-1.55475	-0.00201	-1.48811	-0.0119	-1.46793	-0.000787787	-1.46543	-0.01469	-1.55534	0.00103	-1.53074	-0.01849	-1.54536	0.00244	-1.435	-0.01235	-1.42594	-0.00504	-1.41161	-0.01627
-1.47198	-0.00252	-1.4755	-0.01003	-1.55276	-0.00204	-1.48616	-0.0119	-1.46602	-0.000797813	-1.46346	-0.01468	-1.55336	0.000985048	-1.52881	-0.01847	-1.54338	0.00239	-1.43304	-0.01233	-1.42394	-0.00511	-1.40947	-0.01619
-1.46993	-0.00254	-1.47355	-0.01002	-1.55077	-0.00207	-1.48415	-0.01189	-1.46392	-0.000800061	-1.46143	-0.01467	-1.55141	0.000937521	-1.52677	-0.01847	-1.54136	0.00235	-1.43103	-0.01231	-1.42185	-0.00516	-1.40753	-0.01611
-1.46786	-0.00256	-1.47153	-0.01002	-1.54872	-0.00209	-1.48216	-0.01188	-1.46188	-0.00080559	-1.45952	-0.01466	-1.54931	0.000904299	-1.52475	-0.01846	-1.5394	0.0023	-1.42903	-0.01229	-1.41989	-0.00523	-1.40554	-0.01603
-1.46596	-0.00258	-1.46954	-0.01001	-1.54669	-0.00212	-1.48011	-0.01188	-1.45995	-0.00081206	-1.45739	-0.01464	-1.54746	0.000847736	-1.52274	-0.01845	-1.53747	0.00223	-1.427	-0.01227	-1.41793	-0.00529	-1.4036	-0.01593
-1.46388	-0.00259	-1.4675	-0.01	-1.54471	-0.00215	-1.47811	-0.01187	-1.45786	-0.000807383	-1.45547	-0.01464	-1.54538	0.000779468	-1.52067	-0.01844	-1.53542	0.00218	-1.425	-0.01226	-1.41596	-0.00535	-1.40157	-0.01585
-1.46193	-0.0026	-1.46545	-0.01	-1.54278	-0.00218	-1.47613	-0.01187	-1.45594	-0.000816814	-1.45342	-0.01463	-1.54337	0.000724153	-1.51884	-0.01842	-1.53343	0.00213	-1.42299	-0.01224	-1.41386	-0.0054	-1.39952	-0.01576
-1.45994	-0.00262	-1.46351	-0.00999	-1.54074	-0.00221	-1.47413	-0.01186	-1.45395	-0.000821222	-1.45148	-0.01462	-1.54134	0.000656503	-1.51669	-0.01842	-1.53143	0.00207	-1.42104	-0.01222	-1.41192	-0.00545	-1.39756	-0.01568
-1.45786	-0.00264	-1.46153	-0.00998	-1.53873	-0.00224	-1.47214	-0.01185	-1.45181	-0.000821858	-1.44948	-0.0146	-1.53936	0.000586728	-1.51474	-0.01841	-1.52939	0.00202	-1.419	-0.0122	-1.40993	-0.00551	-1.39557	-0.01559
-1.45595	-0.00265	-1.45951	-0.00998	-1.53671	-0.00226	-1.47013	-0.01185	-1.45	-0.000831289	-1.44748	-0.01459	-1.53735	0.000535819	-1.51276	-0.0184	-1.52745	0.00195	-1.41703	-0.01218	-1.40793	-0.00556	-1.39357	-0.01549
-1.45387	-0.00266	-1.45753	-0.00997	-1.53464	-0.00229	-1.46812	-0.01184	-1.44787	-0.00082985	-1.44539	-0.01458	-1.53529	0.000451365	-1.51072	-0.01839	-1.52532	0.0019	-1.41503	-0.01217	-1.40587	-0.00562	-1.3916	-0.0154
-1.45196	-0.00267	-1.45553	-0.00996	-1.53268	-0.00232	-1.4661	-0.01183	-1.44599	-0.000835192	-1.44342	-0.01457	-1.53334	0.000385672	-1.50887	-0.01837	-1.52335	0.00183	-1.413	-0.01215	-1.40385	-0.00567	-1.38951	-0.01532
-1.44991	-0.00267	-1.45354	-0.00995	-1.53072	-0.00235	-1.46414	-0.01182	-1.44391	-0.000844276	-1.44145	-0.01456	-1.53139	0.000311511	-1.50685	-0.01837	-1.52138	0.00178	-1.41105	-0.01213	-1.40192	-0.00571	-1.38749	-0.01523
-1.44791	-0.00269	-1.45152	-0.00994	-1.52874	-0.00238	-1.46215	-0.01181	-1.44185	-0.000848463	-1.43947	-0.01454	-1.52933	0.000237775	-1.50478	-0.01836	-1.5194	0.00172	-1.40898	-0.0121	-1.39991	-0.00576	-1.38555	-0.01514
-1.44596	-0.0027	-1.44952	-0.00993	-1.5267	-0.00241	-1.46006	-0.01182	-1.43995	-0.000853982	-1.4374	-0.01453	-1.52734	0.000172621	-1.50272	-0.01835	-1.51748	0.00165	-1.40704	-0.01208	-1.39787	-0.00581	-1.3836	-0.01504
-1.44388	-0.0027	-1.4476	-0.00993	-1.52474	-0.00243	-1.45813	-0.0118	-1.43785	-0.000853322	-1.43544	-0.01452	-1.52538	8.87361e-05	-1.50074	-0.01834	-1.51537	0.0016	-1.40507	-0.01207	-1.39589	-0.00586	-1.38159	-0.01495
-1.44196	-0.00271	-1.44554	-0.00992	-1.52269	-0.00247	-1.45612	-0.0118	-1.43598	-0.000862371	-1.43343	-0.01451	-1.52343	1.95954e-05	-1.4987	-0.01832	-1.51343	0.00154	-1.403	-0.01204	-1.39388	-0.00591	-1.37958	-0.01486
-1.43993	-0.00271	-1.44347	-0.00991	-1.52066	-0.0025	-1.45419	-0.01179	-1.43398	-0.000867932	-1.43145	-0.0145	-1.52138	-5.54196e-05	-1.49679	-0.01832	-1.51144	0.00148	-1.40104	-0.01202	-1.39184	-0.00594	-1.37751	-0.01477
-1.43795	-0.00272	-1.44153	-0.0099	-1.51874	-0.00253	-1.45218	-0.01178	-1.43186	-0.000877028	-1.42948	-0.01448	-1.51941	-0.00013412	-1.4947	-0.01831	-1.50937	0.00142	-1.39896	-0.01199	-1.38992	-0.00599	-1.37548	-0.01467
-1.43597	-0.00272	-1.43947	-0.00989	-1.51668	-0.00256	-1.45013	-0.01178	-1.42991	-0.000882836	-1.42735	-0.01446	-1.51736	-0.000195419	-1.49279	-0.0183	-1.50751	0.00135	-1.39702	-0.01197	-1.38787	-0.00603	-1.37347	-0.01457
-1.43394	-0.00272	-1.43764	-0.00988	-1.51468	-0.00259	-1.44815	-0.01177	-1.42787	-0.000887458	-1.42533	-0.01445	-1.51532	-0.000280914	-1.49071	-0.01829	-1.5054	0.0013	-1.39504	-0.01195	-1.38589	-0.00608	-1.37158	-0.01448
-1.43193	-0.00272	-1.43552	-0.00987	-1.51269	-0.00263	-1.44616	-0.01176	-1.42594	-0.000897029	-1.42344	-0.01444	-1.5134	-0.000357358	-1.4888	-0.01828	-1.50341	0.00124	-1.39297	-0.01193	-1.38392	-0.00612	-1.36956	-0.01438
-1.4299	-0.00271	-1.43352	-0.00986	-1.51073	-0.00266	-1.44414	-0.01175	-1.42398	-0.000903747	-1.42149	-0.01443	-1.51138	-0.000425733	-1.48685	-0.01827	-1.50138	0.00118	-1.39106	-0.0119	-1.38188	-0.00615	-1.36753	-0.0143
-1.42791	-0.00272	-1.43156	-0.00986	-1.50875	-0.00269	-1.44216	-0.01174	-1.42193	-0.00091406	-1.41951	-0.0144	-1.50941	-0.000505061	-1.48477	-0.01826	-1.49943	0.00112	-1.38892	-0.01188	-1.37993	-0.00619	-1.36561	-0.0142
-1.42594	-0.00271	-1.42951	-0.00984	-1.5067	-0.00273	-1.44008	-0.01174	-1.41992	-0.00092289	-1.41749	-0.01439	-1.50733	-0.000568312	-1.48278	-0.01825	-1.49746	0.00105	-1.38696	-0.01185	-1.37791	-0.00623	-1.36356	-0.0141
-1.42384	-0.00271	-1.42755	-0.00983	-1.5047	-0.00276	-1.43817	-0.01173	-1.41796	-0.000928043	-1.41542	-0.01438	-1.50537	-0.000646277	-1.48068	-0.01824	-1.4954	0.000998658	-1.38493	-0.01183	-1.37593	-0.00627	-1.36158	-0.01401
-1.42193	-0.00271	-1.4255	-0.00983	-1.50262	-0.0028	-1.43607	-0.01172	-1.41593	-0.000943932	-1.41341	-0.01436	-1.50343	-0.000718025	-1.47875	-0.01823	-1.49344	0.000940459	-1.38296	-0.0118	-1.37389	-0.00631	-1.35955	-0.01392
-1.41991	-0.00269	-1.42348	-0.00981	-1.50074	-0.00283	-1.43416	-0.0117	-1.41393	-0.000952334	-1.41142	-0.01434	-1.50135	-0.00078971	-1.47679	-0.01822	-1.49137	0.000882466	-1.38106	-0.01178	-1.37188	-0.00634	-1.3575	-0.01382
-1.41796	-0.00269	-1.4215	-0.0098	-1.49872	-0.00287	-1.43212	-0.01169	-1.41185	-0.000967353	-1.40944	-0.01432	-1.49937	-0.000860651	-1.47476	-0.01821	-1.48936	0.00083326	-1.37899	-0.01175	-1.36998	-0.00637	-1.35552	-0.01373
-1.41594	-0.00268	-1.41952	-0.00979	-1.4967	-0.0029	-1.43009	-0.01169	-1.40984	-0.000979824	-1.40744	-0.01431	-1.49734	-0.000923129	-1.47274	-0.0182	-1.48743	0.000762031	-1.37702	-0.01172	-1.36796	-0.00641	-1.35347	-0.01363
-1.41388	-0.00267	-1.41758	-0.00978	-1.49472	-0.00293	-1.42816	-0.01168	-1.40789	-0.000986246	-1.40543	-0.01429	-1.49537	-0.000995376	-1.47084	-0.01819	-1.4854	0.000706558	-1.37502	-0.0117	-1.36597	-0.00645	-1.35157	-0.01354
-1.41192	-0.00265	-1.41552	-0.00977	-1.49268	-0.00298	-1.42613	-0.01167	-1.40596	-0.00101	-1.40346	-0.01427	-1.49344	-0.00107	-1.46879	-0.01818	-1.48342	0.000652642	-1.37291	-0.01166	-1.36389	-0.00648	-1.34956	-0.01344
-1.40991	-0.00263	-1.41349	-0.00975	-1.49072	-0.00301	-1.42417	-0.01166	-1.404	-0.00102	-1.4015	-0.01426	-1.49135	-0.00113	-1.46679	-0.01818	-1.48137	0.000591774	-1.37105	-0.01164	-1.36185	-0.0065	-1.34748	-0.01335
-1.40796	-0.00262	-1.4115	-0.00975	-1.48875	-0.00305	-1.42216	-0.01165	-1.40188	-0.00104	-1.39945	-0.01424	-1.48944	-0.0012	-1.46472	-0.01816	-1.47941	0.000541345	-1.36898	-0.01161	-1.35992	-0.00654	-1.34555	-0.01327
-1.40592	-0.0026	-1.4095	-0.00973	-1.4867	-0.00309	-1.42012	-0.01164	-1.39997	-0.00105	-1.39737	-0.01422	-1.48732	-0.00126	-1.46279	-0.01815	-1.47744	0.000476883	-1.367	-0.01158	-1.35785	-0.00657	-1.34347	-0.01316
-1.40386	-0.00258	-1.40755	-0.00972	-1.48474	-0.00312	-1.41817	-0.01163	-1.39791	-0.00106	-1.39543	-0.0142	-1.48529	-0.00132	-1.46069	-0.01814	-1.47544	0.000419297	-1.36501	-0.01155	-1.35592	-0.0066	-1.34157	-0.01307
-1.40194	-0.00255	-1.40553	-0.00972	-1.48266	-0.00316	-1.41607	-0.01162	-1.39588	-0.00109	-1.39346	-0.01418	-1.48339	-0.00139	-1.45876	-0.01813	-1.47347	0.000363889	-1.363	-0.01152	-1.35389	-0.00663	-1.33958	-0.01299
-1.39992	-0.00252	-1.4035	-0.00969	-1.48072	-0.0032	-1.4142	-0.01161	-1.39391	-0.00111	-1.39136	-0.01416	-1.48138	-0.00146	-1.45681	-0.01812	-1.47137	0.000311098	-1.36106	-0.01149	-1.35184	-0.00665	-1.33751	-0.0129
-1.39792	-0.0025	-1.40156	-0.00969	-1.47872	-0.00324	-1.41219	-0.0116	-1.39189	-0.00113	-1.38946	-0.01414	-1.47935	-0.00152	-1.45473	-0.01811	-1.46937	0.000258195	-1.35902	-0.01145	-1.34995	-0.00668	-1.3355	-0.01281
-1.39593	-0.00247	-1.39952	-0.00967	-1.47669	-0.00329	-1.41014	-0.01159	-1.38995	-0.00115	-1.38733	-0.01411	-1.47726	-0.00158	-1.45284	-0.0181	-1.46747	0.000195894	-1.35701	-0.01142	-1.34791	-0.00671	-1.33348	-0.01271
-1.39392	-0.00244	-1.39752	-0.00966	-1.47471	-0.00331	-1.40818	-0.01158	-1.38794	-0.00117	-1.3854	-0.01409	-1.47533	-0.00164	-1.45076	-0.01809	-1.46542	0.000140869	-1.35494	-0.01139	-1.34598	-0.00674	-1.33151	-0.01263
-1.39191	-0.00239	-1.39559	-0.00965	-1.47263	-0.00336	-1.40612	-0.01157	-1.38591	-0.0012	-1.38343	-0.01407	-1.47334	-0.0017	-1.4489	-0.01807	-1.46347	8.6345e-05	-1.353	-0.01135	-1.34389	-0.00676	-1.32962	-0.01255
-1.38992	-0.00235	-1.39349	-0.00963	-1.47069	-0.0034	-1.40413	-0.01155	-1.38394	-0.00122	-1.3814	-0.01405	-1.47139	-0.00176	-1.44675	-0.01807	-1.46143	3.46498e-05	-1.35105	-0.01132	-1.3419	-0.00678	-1.32752	-0.01246
-1.38799	-0.00231	-1.39154	-0.00962	-1.46871	-0.00344	-1.40219	-0.01154	-1.38184	-0.00124	-1.37936	-0.01403	-1.4694	-0.00182	-1.44477	-0.01805	-1.45947	-1.75355e-05	-1.34901	-0.01128	-1.33998	-0.00681	-1.32551	-0.01238
-1.38594	-0.00226	-1.38952	-0.0096	-1.46673	-0.00348	-1.40021	-0.01154	-1.37992	-0.00127	-1.37738	-0.014	-1.4674	-0.00187	-1.44277	-0.01804	-1.45739	-7.77044e-05	-1.34703	-0.01124	-1.33791	-0.00683	-1.32349	-0.01228
-1.3839	-0.00221	-1.38755	-0.00959	-1.46469	-0.00352	-1.39816	-0.01152	-1.37789	-0.00129	-1.37547	-0.01398	-1.46536	-0.00194	-1.44075	-0.01803	-1.45541	-0.000130436	-1.34498	-0.01122	-1.33598	-0.00686	-1.32157	-0.0122
-1.38192	-0.00216	-1.38551	-0.00957	-1.46266	-0.00356	-1.39611	-0.01151	-1.37592	-0.00132	-1.37348	-0.01395	-1.46342	-0.002	-1.43879	-0.01801	-1.4535	-0.000183802	-1.34303	-0.01117	-1.33388	-0.00688	-1.31953	-0.01213
-1.37988	-0.00209	-1.3835	-0.00955	-1.46065	-0.0036	-1.39412	-0.01149	-1.37396	-0.00135	-1.37145	-0.01393	-1.46152	-0.00206	-1.43667	-0.01801	-1.45144	-0.000232309	-1.34104	-0.01114	-1.33188	-0.00689	-1.31746	-0.01204
-1.37798	-0.00203	-1.38152	-0.00954	-1.45871	-0.00364	-1.39218	-0.01148	-1.37192	-0.00138	-1.36948	-0.0139	-1.45936	-0.00211	-1.43475	-0.01799	-1.4495	-0.000288414	-1.33906	-0.0111	-1.32988	-0.00692	-1.31543	-0.01197
-1.37592	-0.00196	-1.37954	-0.00952	-1.45667	-0.00369	-1.39015	-0.01147	-1.36996	-0.00141	-1.36737	-0.01388	-1.45734	-0.00216	-1.43268	-0.01798	-1.4474	-0.000350627	-1.33699	-0.01106	-1.32789	-0.00694	-1.31347	-0.01188
-1.37384	-0.00188	-1.37755	-0.00951	-1.45477	-0.00372	-1.38816	-0.01146	-1.36789	-0.00144	-1.36541	-0.01385	-1.45533	-0.00222	-1.43081	-0.01797	-1.44542	-0.000398223	-1.335	-0.01103	-1.32596	-0.00696	-1.31151	-0.0118
-1.37194	-0.0018	-1.37555	-0.00949	-1.45265	-0.00376	-1.38614	-0.01144	-1.36593	-0.00147	-1.36346	-0.01382	-1.4534	-0.00227	-1.42881	-0.01795	-1.44346	-0.000455191	-1.33298	-0.01099	-1.32389	-0.00699	-1.30951	-0.01173
-1.36986	-0.00171	-1.37355	-0.00947	-1.45074	-0.0038	-1.38414	-0.01143	-1.36394	-0.00151	-1.3615	-0.01379	-1.45135	-0.00233	-1.4268	-0.01794	-1.44141	-0.000504929	-1.33102	-0.01094	-1.32187	-0.007	-1.30755	-0.01166
-1.36797	-0.00162	-1.37158	-0.00945	-1.44874	-0.00385	-1.38213	-0.01141	-1.36187	-0.00154	-1.35945	-0.01376	-1.44946	-0.00238	-1.4247	-0.01793	-1.4395	-0.000554414	-1.32906	-0.0109	-1.31991	-0.00702	-1.30551	-0.01158
-1.36591	-0.00152	-1.36947	-0.00943	-1.44672	-0.00389	-1.3802	-0.01141	-1.35988	-0.00157	-1.35746	-0.01373	-1.44729	-0.00243	-1.42278	-0.01792	-1.43745	-0.000615514	-1.32695	-0.01085	-1.31788	-0.00704	-1.30346	-0.0115
-1.36387	-0.00141	-1.36754	-0.00941	-1.44465	-0.00392	-1.37811	-0.01139	-1.35797	-0.0016	-1.35539	-0.0137	-1.44532	-0.00248	-1.42076	-0.0179	-1.43541	-0.000662629	-1.325	-0.01082	-1.31593	-0.00706	-1.30152	-0.01143
-1.36194	-0.0013	-1.36556	-0.00939	-1.44266	-0.00397	-1.37618	-0.01138	-1.35589	-0.00164	-1.35347	-0.01367	-1.44332	-0.00253	-1.41876	-0.01788	-1.43338	-0.000713634	-1.32296	-0.01078	-1.31392	-0.00708	-1.29953	-0.01136
-1.35989	-0.00117	-1.36352	-0.00936	-1.44076	-0.00401	-1.37413	-0.01136	-1.35395	-0.00168	-1.35146	-0.01364	-1.4413	-0.00259	-1.41683	-0.01788	-1.4314	-0.000763579	-1.32102	-0.01073	-1.3119	-0.00709	-1.29753	-0.0113
-1.35794	-0.00105	-1.36152	-0.00934	-1.43869	-0.00405	-1.37215	-0.01135	-1.35192	-0.00172	-1.34944	-0.0136	-1.43923	-0.00264	-1.4148	-0.01786	-1.42943	-0.000807903	-1.319	-0.01069	-1.30993	-0.00711	-1.2955	-0.01123
-1.35597	-0.000911681	-1.35952	-0.00931	-1.43674	-0.00409	-1.3702	-0.01134	-1.34992	-0.00175	-1.34738	-0.01357	-1.43733	-0.00268	-1.41272	-0.01785	-1.42743	-0.000870215	-1.31702	-0.01064	-1.30789	-0.00713	-1.29347	-0.01115
-1.35387	-0.000764337	-1.35754	-0.00929	-1.43471	-0.00413	-1.36812	-0.01132	-1.34788	-0.00178	-1.34543	-0.01354	-1.43536	-0.00273	-1.41078	-0.01783	-1.42538	-0.000910695	-1.31498	-0.01061	-1.306	-0.00714	-1.29148	-0.01109
-1.35191	-0.0006161	-1.35558	-0.00926	-1.43275	-0.00418	-1.36613	-0.0113	-1.34595	-0.00183	-1.34341	-0.0135	-1.43333	-0.00278	-1.40885	-0.01781	-1.42343	-0.00095873	-1.31297	-0.01055	-1.30392	-0.00716	-1.28956	-0.01103
-1.34994	-0.000440589	-1.35353	-0.00923	-1.43077	-0.00422	-1.36421	-0.01128	-1.34392	-0.00186	-1.34147	-0.01347	-1.43132	-0.00283	-1.40681	-0.0178	-1.42142	-0.00101	-1.311	-0.0105	-1.3019	-0.00717	-1.2876	-0.01097
-1.34798	-0.000275116	-1.35154	-0.0092	-1.42874	-0.00426	-1.3622	-0.01127	-1.3419	-0.0019	-1.33942	-0.01343	-1.42926	-0.00288	-1.40474	-0.01779	-1.41949	-0.00105	-1.30907	-0.01046	-1.2999	-0.00719	-1.2854	-0.01091
-1.34588	-9.85114e-05	-1.34952	-0.00917	-1.42669	-0.0043	-1.36013	-0.01126	-1.33983	-0.00194	-1.33735	-0.0134	-1.42732	-0.00292	-1.40271	-0.01777	-1.41744	-0.0011	-1.30697	-0.01041	-1.29789	-0.0072	-1.28356	-0.01084
-1.34391	9.86934e-05	-1.34754	-0.00914	-1.42472	-0.00434	-1.35812	-0.01124	-1.33799	-0.00197	-1.33538	-0.01336	-1.42533	-0.00297	-1.40075	-0.01776	-1.41545	-0.00115	-1.305	-0.01037	-1.29591	-0.00722	-1.28153	-0.01079
-1.34193	0.000289784	-1.34558	-0.00911	-1.42272	-0.00438	-1.35616	-0.01122	-1.33589	-0.00202	-1.33341	-0.01332	-1.4233	-0.00301	-1.39879	-0.01773	-1.41339	-0.00119	-1.30299	-0.01032	-1.29392	-0.00724	-1.27959	-0.01073
-1.33991	0.000527581	-1.3435	-0.00906	-1.42073	-0.00442	-1.35417	-0.01121	-1.33387	-0.00205	-1.33144	-0.01329	-1.42132	-0.00306	-1.39673	-0.01772	-1.41137	-0.00123	-1.30094	-0.01027	-1.29187	-0.00725	-1.27741	-0.01068
-1.33793	0.000737184	-1.34155	-0.00902	-1.41877	-0.00446	-1.35217	-0.01119	-1.33183	-0.00209	-1.32944	-0.01324	-1.4193	-0.0031	-1.39475	-0.01771	-1.40942	-0.00127	-1.29909	-0.01022	-1.28988	-0.00726	-1.2755	-0.01062
-1.33587	0.000965999	-1.33954	-0.00898	-1.41674	-0.00451	-1.35016	-0.01118	-1.3299	-0.00212	-1.3274	-0.01321	-1.41732	-0.00314	-1.39268	-0.01769	-1.4074	-0.00132	-1.29701	-0.01016	-1.28789	-0.00728	-1.27355	-0.01055
-1.33392	0.00122	-1.33757	-0.00894	-1.41468	-0.00454	-1.3481	-0.01116	-1.32787	-0.00216	-1.32541	-0.01317	-1.41532	-0.00318	-1.39079	-0.01768	-1.40544	-0.00136	-1.29496	-0.01013	-1.28594	-0.00729	-1.27149	-0.01051
-1.33198	0.00146	-1.33554	-0.00889	-1.41273	-0.00458	-1.34617	-0.01114	-1.32599	-0.0022	-1.32341	-0.01313	-1.41334	-0.00323	-1.38877	-0.01765	-1.40345	-0.0014	-1.293	-0.01007	-1.28397	-0.00731	-1.26958	-0.01046
-1.32989	0.00174	-1.3335	-0.00883	-1.41075	-0.00462	-1.34414	-0.01112	-1.3239	-0.00223	-1.3214	-0.01309	-1.4114	-0.00327	-1.38685	-0.01764	-1.40146	-0.00144	-1.29097	-0.01002	-1.28194	-0.00731	-1.26748	-0.01042
-1.32787	0.00203	-1.33149	-0.00878	-1.40875	-0.00466	-1.34217	-0.0111	-1.32191	-0.00227	-1.31941	-0.01305	-1.40929	-0.00331	-1.3848	-0.01762	-1.39947	-0.00148	-1.289	-0.00996	-1.27991	-0.00733	-1.26552	-0.01037
-1.32586	0.0023	-1.32953	-0.00873	-1.40677	-0.0047	-1.34014	-0.01109	-1.31977	-0.00231	-1.31738	-0.01301	-1.40735	-0.00335	-1.38274	-0.01761	-1.39749	-0.00152	-1.28701	-0.00991	-1.27791	-0.00734	-1.26359	-0.01031
-1.32387	0.00261	-1.32757	-0.00867	-1.40466	-0.00473	-1.33813	-0.01107	-1.31793	-0.00233	-1.31543	-0.01297	-1.40539	-0.00339	-1.38076	-0.01759	-1.39546	-0.00156	-1.28493	-0.00986	-1.27594	-0.00735	-1.2615	-0.01027
-1.3219	0.0029	-1.32549	-0.0086	-1.4027	-0.00478	-1.33616	-0.01105	-1.31591	-0.00238	-1.31343	-0.01292	-1.40335	-0.00343	-1.37881	-0.01756	-1.39342	-0.0016	-1.283	-0.00981	-1.2739	-0.00736	-1.25953	-0.01023
-1.31988	0.00323	-1.32344	-0.00853	-1.40071	-0.00481	-1.3342	-0.01103	-1.31386	-0.0024	-1.31146	-0.01289	-1.40137	-0.00347	-1.37679	-0.01755	-1.39143	-0.00163	-1.28103	-0.00975	-1.27192	-0.00737	-1.25745	-0.01019
-1.31792	0.00355	-1.32149	-0.00846	-1.39873	-0.00485	-1.33216	-0.01101	-1.31186	-0.00244	-1.30942	-0.01284	-1.3993	-0.00352	-1.37474	-0.01753	-1.38945	-0.00167	-1.27901	-0.0097	-1.26988	-0.00738	-1.25544	-0.01014
-1.31587	0.00388	-1.31949	-0.00838	-1.39677	-0.00488	-1.33017	-0.01099	-1.30985	-0.00247	-1.3074	-0.0128	-1.39735	-0.00354	-1.37273	-0.01751	-1.38745	-0.00171	-1.27699	-0.00964	-1.2679	-0.00739	-1.25356	-0.0101
-1.31385	0.00422	-1.3176	-0.0083	-1.39472	-0.00491	-1.3281	-0.01097	-1.30791	-0.00249	-1.30544	-0.01275	-1.39534	-0.00358	-1.37077	-0.0175	-1.38541	-0.00174	-1.27501	-0.00959	-1.2659	-0.0074	-1.25152	-0.01006
-1.31193	0.00457	-1.31555	-0.00822	-1.39269	-0.00495	-1.32613	-0.01095	-1.30594	-0.00253	-1.30339	-0.01271	-1.3934	-0.00362	-1.36875	-0.01747	-1.38336	-0.00178	-1.27301	-0.00953	-1.26384	-0.00741	-1.24958	-0.01003
-1.30992	0.00492	-1.31349	-0.00812	-1.39076	-0.00499	-1.32412	-0.01093	-1.30392	-0.00255	-1.30141	-0.01267	-1.39138	-0.00366	-1.36682	-0.01745	-1.38135	-0.00182	-1.271	-0.00947	-1.26191	-0.00741	-1.24747	-0.00999
-1.30793	0.00529	-1.31154	-0.00803	-1.38873	-0.00502	-1.32215	-0.0109	-1.30189	-0.00258	-1.2995	-0.01263	-1.3893	-0.0037	-1.36471	-0.01744	-1.37942	-0.00185	-1.26896	-0.00941	-1.25989	-0.00742	-1.24545	-0.00995
-1.30585	0.00564	-1.30954	-0.00793	-1.38673	-0.00505	-1.32016	-0.01089	-1.29979	-0.0026	-1.29737	-0.01258	-1.3873	-0.00373	-1.36283	-0.01742	-1.37749	-0.00189	-1.267	-0.00935	-1.25788	-0.00743	-1.24352	-0.0099
-1.30389	0.00601	-1.30755	-0.00782	-1.3847	-0.00508	-1.31813	-0.01086	-1.29783	-0.00261	-1.29552	-0.01254	-1.38536	-0.00377	-1.36073	-0.01739	-1.37548	-0.00193	-1.26496	-0.0093	-1.25594	-0.00744	-1.24151	-0.00987
-1.30187	0.00638	-1.30558	-0.00772	-1.38269	-0.00512	-1.31608	-0.01084	-1.29588	-0.00264	-1.29337	-0.01249	-1.38338	-0.0038	-1.35883	-0.01737	-1.37344	-0.00196	-1.263	-0.00923	-1.25386	-0.00744	-1.23949	-0.00984
-1.2999	0.00675	-1.30353	-0.00759	-1.38078	-0.00515	-1.31415	-0.01081	-1.29383	-0.00266	-1.2914	-0.01245	-1.38135	-0.00384	-1.35682	-0.01735	-1.37141	-0.00199	-1.26102	-0.00917	-1.25193	-0.00744	-1.23747	-0.00981
-1.29794	0.00712	-1.30151	-0.00747	-1.37869	-0.00518	-1.31211	-0.01079	-1.29194	-0.00268	-1.28939	-0.0124	-1.37934	-0.00387	-1.35479	-0.01733	-1.36944	-0.00203	-1.25899	-0.00911	-1.24993	-0.00745	-1.23544	-0.00977
-1.29589	0.00749	-1.29953	-0.00734	-1.37675	-0.00521	-1.31015	-0.01077	-1.28977	-0.0027	-1.2874	-0.01236	-1.37729	-0.0039	-1.35281	-0.01731	-1.36747	-0.00207	-1.25701	-0.00904	-1.24789	-0.00745	-1.2335	-0.00973
-1.29388	0.00786	-1.2976	-0.00721	-1.37467	-0.00523	-1.30812	-0.01074	-1.28792	-0.0027	-1.2854	-0.01232	-1.37533	-0.00393	-1.35069	-0.01729	-1.36544	-0.0021	-1.25499	-0.00898	-1.24598	-0.00745	-1.23154	-0.00971
-1.29191	0.00821	-1.29554	-0.00707	-1.37268	-0.00526	-1.30606	-0.01072	-1.28583	-0.00272	-1.28342	-0.01227	-1.37339	-0.00396	-1.34876	-0.01726	-1.36344	-0.00214	-1.25302	-0.00891	-1.2439	-0.00746	-1.22952	-0.00968
-1.28989	0.00858	-1.2935	-0.00692	-1.37075	-0.00528	-1.30417	-0.01069	-1.28387	-0.00273	-1.28147	-0.01223	-1.37142	-0.004	-1.34681	-0.01724	-1.36137	-0.00217	-1.25098	-0.00884	-1.24188	-0.00745	-1.22752	-0.00965
-1.28795	0.00892	-1.29155	-0.00678	-1.3687	-0.00531	-1.30209	-0.01067	-1.28186	-0.00274	-1.27949	-0.01218	-1.36937	-0.00403	-1.34473	-0.01722	-1.35944	-0.0022	-1.24904	-0.00877	-1.23989	-0.00745	-1.22545	-0.00961
-1.28586	0.00927	-1.28951	-0.00662	-1.36674	-0.00534	-1.30014	-0.01064	-1.27981	-0.00274	-1.27742	-0.01213	-1.36737	-0.00406	-1.34278	-0.01719	-1.35746	-0.00225	-1.2469	-0.00869	-1.23788	-0.00745	-1.22348	-0.00957
-1.28386	0.0096	-1.28757	-0.00645	-1.36472	-0.00535	-1.29813	-0.01061	-1.27784	-0.00274	-1.27545	-0.01209	-1.36538	-0.00409	-1.34067	-0.01717	-1.35539	-0.00228	-1.24499	-0.00862	-1.23591	-0.00745	-1.22155	-0.00954
-1.28189	0.00991	-1.28552	-0.00629	-1.36267	-0.00538	-1.2961	-0.01058	-1.27593	-0.00275	-1.27337	-0.01204	-1.3634	-0.00411	-1.33874	-0.01714	-1.35344	-0.00231	-1.24297	-0.00854	-1.23378	-0.00745	-1.21946	-0.00951
-1.27984	0.01023	-1.28345	-0.00611	-1.36075	-0.0054	-1.29414	-0.01055	-1.27385	-0.00274	-1.27136	-0.012	-1.3614	-0.00414	-1.33683	-0.01712	-1.35138	-0.00235	-1.24094	-0.00846	-1.23184	-0.00744	-1.21754	-0.00948
-1.27793	0.01051	-1.28149	-0.00594	-1.3587	-0.00542	-1.29215	-0.01052	-1.27193	-0.00274	-1.26948	-0.01194	-1.35934	-0.00418	-1.33479	-0.0171	-1.34946	-0.00237	-1.23901	-0.00838	-1.22983	-0.00743	-1.21546	-0.00945
-1.27519	0.0109	-1.27958	-0.00575	-1.35671	-0.00544	-1.29008	-0.0105	-1.26982	-0.00273	-1.26744	-0.01189	-1.35732	-0.0042	-1.33286	-0.01707	-1.34743	-0.00242	-1.23698	-0.0083	-1.22789	-0.00742	-1.21345	-0.0094
-1.27252	0.01119	-1.27757	-0.00557	-1.35472	-0.00545	-1.2881	-0.01046	-1.26785	-0.00272	-1.26537	-0.01184	-1.35531	-0.00423	-1.33076	-0.01704	-1.34543	-0.00245	-1.23493	-0.00822	-1.22591	-0.00742	-1.21156	-0.00938
-1.27055	0.01143	-1.27556	-0.00538	-1.35268	-0.00548	-1.28608	-0.01043	-1.26587	-0.00271	-1.26342	-0.01179	-1.3534	-0.00425	-1.32871	-0.01701	-1.34344	-0.00248	-1.23294	-0.00812	-1.22388	-0.00742	-1.20948	-0.00934
-1.26852	0.01164	-1.27349	-0.00518	-1.35072	-0.00549	-1.28409	-0.0104	-1.26394	-0.00269	-1.26136	-0.01175	-1.35131	-0.00428	-1.32685	-0.01699	-1.34132	-0.00252	-1.23103	-0.00803	-1.22194	-0.0074	-1.20756	-0.00931
-1.2665	0.01185	-1.27157	-0.00499	-1.34878	-0.00551	-1.28215	-0.01037	-1.26191	-0.00268	-1.25948	-0.01169	-1.34936	-0.00432	-1.32468	-0.01696	-1.33941	-0.00255	-1.22903	-0.00794	-1.21986	-0.00739	-1.20546	-0.00928
-1.26444	0.01202	-1.26949	-0.00478	-1.34677	-0.00552	-1.28013	-0.01034	-1.25982	-0.00265	-1.25743	-0.01164	-1.34734	-0.00434	-1.32277	-0.01693	-1.33743	-0.00259	-1.22697	-0.00785	-1.21788	-0.00737	-1.20347	-0.00923
-1.26258	0.01219	-1.26754	-0.00458	-1.34467	-0.00553	-1.27813	-0.0103	-1.25781	-0.00262	-1.25545	-0.01159	-1.3453	-0.00436	-1.32073	-0.01691	-1.3354	-0.00262	-1.22501	-0.00776	-1.21591	-0.00736	-1.20149	-0.00919
-1.2605	0.01234	-1.2656	-0.00438	-1.34271	-0.00554	-1.27611	-0.01026	-1.25586	-0.0026	-1.25345	-0.01153	-1.3434	-0.00438	-1.31885	-0.01687	-1.33343	-0.00265	-1.223	-0.00765	-1.21381	-0.00735	-1.19945	-0.00916
-1.25855	0.01245	-1.26287	-0.00412	-1.34067	-0.00555	-1.27407	-0.01022	-1.25382	-0.00256	-1.25149	-0.01149	-1.34136	-0.00441	-1.31683	-0.01685	-1.33135	-0.00268	-1.22103	-0.00755	-1.21189	-0.00732	-1.19753	-0.00911
-1.25651	0.01256	-1.2601	-0.00381	-1.3387	-0.00557	-1.27217	-0.01019	-1.2519	-0.00253	-1.24941	-0.01143	-1.3394	-0.00444	-1.31477	-0.01682	-1.32937	-0.00271	-1.21897	-0.00744	-1.20985	-0.0073	-1.19552	-0.00908
-1.25452	0.01263	-1.25813	-0.0036	-1.33672	-0.00558	-1.27011	-0.01015	-1.24986	-0.00249	-1.24735	-0.01136	-1.33734	-0.00446	-1.31281	-0.01679	-1.32741	-0.00275	-1.21703	-0.00734	-1.2079	-0.00728	-1.19351	-0.00902
-1.25255	0.01269	-1.25617	-0.0034	-1.33469	-0.00558	-1.26814	-0.0101	-1.24792	-0.00242	-1.24539	-0.01131	-1.33533	-0.00448	-1.31072	-0.01676	-1.32544	-0.00278	-1.21499	-0.00723	-1.20589	-0.00726	-1.19157	-0.00898
-1.25051	0.01275	-1.25409	-0.00319	-1.33272	-0.00559	-1.26612	-0.01006	-1.24587	-0.00239	-1.2434	-0.01125	-1.33343	-0.0045	-1.3088	-0.01672	-1.32341	-0.00281	-1.21302	-0.00711	-1.2038	-0.00724	-1.18948	-0.00893
-1.24856	0.01276	-1.25214	-0.00298	-1.33072	-0.00559	-1.26413	-0.01002	-1.24378	-0.00233	-1.24146	-0.01119	-1.33139	-0.00453	-1.30673	-0.0167	-1.3214	-0.00284	-1.21101	-0.00699	-1.20189	-0.00721	-1.18757	-0.00888
-1.24648	0.01277	-1.25017	-0.00277	-1.3287	-0.00559	-1.26217	-0.00997	-1.24184	-0.00227	-1.23939	-0.01113	-1.32935	-0.00456	-1.30472	-0.01667	-1.31934	-0.00286	-1.20896	-0.00687	-1.19986	-0.00718	-1.1855	-0.00883
-1.24447	0.01276	-1.24816	-0.00257	-1.32679	-0.0056	-1.26015	-0.00993	-1.23984	-0.00221	-1.23739	-0.01106	-1.3273	-0.00457	-1.30276	-0.01663	-1.31748	-0.0029	-1.20701	-0.00675	-1.19789	-0.00714	-1.18341	-0.00875
-1.24251	0.01273	-1.24616	-0.00237	-1.32472	-0.00559	-1.25814	-0.00987	-1.23784	-0.00213	-1.23541	-0.011	-1.32532	-0.00459	-1.30077	-0.0166	-1.31544	-0.00292	-1.20493	-0.00664	-1.19588	-0.00711	-1.18156	-0.00871
-1.24054	0.0127	-1.24409	-0.00217	-1.3227	-0.00559	-1.25617	-0.00982	-1.23595	-0.00207	-1.23338	-0.01092	-1.32339	-0.00462	-1.29878	-0.01656	-1.31339	-0.00295	-1.20306	-0.0065	-1.19387	-0.00708	-1.1795	-0.00864
-1.23854	0.01265	-1.24213	-0.00198	-1.32075	-0.00558	-1.25414	-0.00976	-1.23378	-0.00198	-1.23145	-0.01086	-1.32135	-0.00463	-1.29683	-0.01653	-1.31143	-0.00298	-1.20101	-0.00637	-1.19189	-0.00703	-1.17757	-0.00857
-1.23651	0.01259	-1.24022	-0.00178	-1.31873	-0.00557	-1.25213	-0.00971	-1.2318	-0.00189	-1.22939	-0.01078	-1.31933	-0.00466	-1.29474	-0.0165	-1.30943	-0.003	-1.19908	-0.00624	-1.18988	-0.00699	-1.17554	-0.00851
-1.23446	0.0125	-1.23809	-0.0016	-1.31679	-0.00557	-1.25015	-0.00965	-1.22979	-0.00181	-1.22744	-0.0107	-1.31729	-0.00468	-1.29276	-0.01647	-1.30743	-0.00303	-1.1971	-0.00611	-1.1879	-0.00694	-1.17349	-0.00842
-1.23257	0.01241	-1.23614	-0.00141	-1.31472	-0.00555	-1.24818	-0.00958	-1.22782	-0.00169	-1.22542	-0.01063	-1.31533	-0.0047	-1.29072	-0.01643	-1.30545	-0.00305	-1.19491	-0.00598	-1.18589	-0.00689	-1.17145	-0.00835
-1.23051	0.01232	-1.23411	-0.00123	-1.31273	-0.00554	-1.24617	-0.00951	-1.22583	-0.0016	-1.22341	-0.01054	-1.3134	-0.00471	-1.28876	-0.01639	-1.30347	-0.00308	-1.19308	-0.00583	-1.18385	-0.00684	-1.16952	-0.00827
-1.22851	0.01221	-1.23214	-0.00106	-1.31076	-0.00552	-1.24413	-0.00944	-1.22389	-0.00148	-1.22144	-0.01046	-1.31134	-0.00473	-1.28671	-0.01636	-1.30143	-0.0031	-1.19098	-0.00569	-1.18187	-0.00678	-1.16758	-0.00818
-1.22654	0.0121	-1.23016	-0.000879079	-1.3087	-0.00551	-1.24215	-0.00936	-1.22183	-0.00135	-1.2194	-0.01036	-1.30932	-0.00476	-1.28474	-0.01633	-1.29951	-0.00311	-1.18902	-0.00555	-1.17984	-0.00672	-1.1655	-0.00809
-1.22445	0.01198	-1.22814	-0.00071606	-1.30684	-0.00549	-1.24013	-0.00929	-1.21988	-0.00123	-1.21738	-0.01027	-1.30726	-0.00477	-1.28275	-0.01629	-1.29741	-0.00314	-1.18704	-0.0054	-1.17782	-0.00665	-1.16349	-0.00798
-1.22251	0.01186	-1.2262	-0.000552966	-1.30477	-0.00546	-1.23816	-0.0092	-1.21779	-0.00107	-1.21541	-0.01017	-1.30536	-0.00479	-1.28073	-0.01626	-1.29543	-0.00315	-1.18492	-0.00526	-1.17591	-0.00658	-1.16152	-0.00788
-1.2205	0.01172	-1.22411	-0.000394056	-1.30269	-0.00543	-1.23616	-0.00911	-1.21584	-0.000937162	-1.21345	-0.01006	-1.30339	-0.0048	-1.27891	-0.01621	-1.29339	-0.00317	-1.18298	-0.00511	-1.1739	-0.00652	-1.15956	-0.00778
-1.21853	0.01159	-1.22208	-0.000237854	-1.3007	-0.00541	-1.23412	-0.00902	-1.21383	-0.000778617	-1.21151	-0.00996	-1.30138	-0.00482	-1.27673	-0.01618	-1.2914	-0.00319	-1.18096	-0.00496	-1.17185	-0.00642	-1.15758	-0.00765
-1.21652	0.01146	-1.22009	-8.79211e-05	-1.29872	-0.00537	-1.2322	-0.00892	-1.21178	-0.000603812	-1.20938	-0.00984	-1.29937	-0.00484	-1.27481	-0.01614	-1.28941	-0.0032	-1.17897	-0.0048	-1.16982	-0.00635	-1.15555	-0.00754
-1.2145	0.01131	-1.21817	4.63318e-05	-1.29679	-0.00534	-1.23016	-0.00882	-1.20989	-0.000430741	-1.20742	-0.00973	-1.29741	-0.00485	-1.27276	-0.0161	-1.28742	-0.00322	-1.177	-0.00464	-1.16788	-0.00625	-1.15356	-0.00739
-1.21245	0.01118	-1.21615	0.000185763	-1.29468	-0.0053	-1.22818	-0.0087	-1.20778	-0.000230882	-1.20539	-0.0096	-1.29546	-0.00486	-1.27076	-0.01606	-1.2854	-0.00323	-1.17498	-0.0045	-1.16591	-0.00615	-1.1515	-0.00725
-1.2105	0.01103	-1.21409	0.000316297	-1.29275	-0.00525	-1.22614	-0.00859	-1.2059	-4.43646e-05	-1.20338	-0.00946	-1.29341	-0.00487	-1.26874	-0.01601	-1.28342	-0.00325	-1.17237	-0.00429	-1.1639	-0.00606	-1.14954	-0.00711
-1.20853	0.01089	-1.21207	0.000448716	-1.29069	-0.0052	-1.22412	-0.00846	-1.20386	0.00016356	-1.20149	-0.00933	-1.29135	-0.00489	-1.26677	-0.01598	-1.2814	-0.00325	-1.1696	-0.00401	-1.1619	-0.00594	-1.14757	-0.00695
-1.20649	0.01076	-1.21021	0.000574282	-1.28872	-0.00515	-1.22214	-0.00833	-1.20182	0.000398975	-1.19943	-0.00917	-1.28935	-0.00491	-1.26471	-0.01594	-1.27949	-0.00326	-1.1676	-0.00385	-1.1599	-0.00583	-1.14551	-0.00678
-1.20446	0.01061	-1.20812	0.000685179	-1.28665	-0.0051	-1.22013	-0.0082	-1.19983	0.000625866	-1.19746	-0.00902	-1.28739	-0.00491	-1.2627	-0.0159	-1.27745	-0.00328	-1.16561	-0.00368	-1.15787	-0.0057	-1.14357	-0.0066
-1.20256	0.01047	-1.20612	0.000800135	-1.28467	-0.00503	-1.21809	-0.00805	-1.19777	0.000881806	-1.19543	-0.00885	-1.28536	-0.00492	-1.26076	-0.01585	-1.27541	-0.00328	-1.16358	-0.00349	-1.15591	-0.00557	-1.14149	-0.00642
-1.20053	0.01033	-1.20411	0.000908122	-1.28269	-0.00497	-1.21612	-0.0079	-1.19585	0.00115	-1.19342	-0.00867	-1.28337	-0.00493	-1.25877	-0.0158	-1.2734	-0.00329	-1.16161	-0.00332	-1.1539	-0.00544	-1.13966	-0.00623
-1.19851	0.01019	-1.2021	0.00101	-1.28067	-0.0049	-1.21416	-0.00774	-1.19385	0.00141	-1.19152	-0.0085	-1.28145	-0.00494	-1.25691	-0.01576	-1.27135	-0.00329	-1.15949	-0.00312	-1.15193	-0.00528	-1.13748	-0.00602
-1.19649	0.01006	-1.20014	0.00111	-1.27875	-0.00482	-1.21218	-0.00757	-1.19181	0.0017	-1.18939	-0.0083	-1.27934	-0.00495	-1.2547	-0.01572	-1.26947	-0.00328	-1.15763	-0.00292	-1.14986	-0.00513	-1.1355	-0.00581
-1.19454	0.00992	-1.19814	0.0012	-1.2767	-0.00474	-1.21011	-0.0074	-1.18987	0.00201	-1.18743	-0.0081	-1.27736	-0.00496	-1.25279	-0.01567	-1.26747	-0.00329	-1.15557	-0.00272	-1.14789	-0.00496	-1.1335	-0.00555
-1.1925	0.0098	-1.19616	0.0013	-1.27469	-0.00464	-1.20807	-0.00721	-1.18777	0.00232	-1.18543	-0.00789	-1.27545	-0.00496	-1.25065	-0.01563	-1.2654	-0.00329	-1.15354	-0.00251	-1.14591	-0.00477	-1.13154	-0.00532
-1.19047	0.00967	-1.1941	0.00138	-1.2727	-0.00455	-1.20611	-0.00702	-1.18587	0.00265	-1.18343	-0.00764	-1.2734	-0.00496	-1.24877	-0.01557	-1.26343	-0.00328	-1.15161	-0.0023	-1.14386	-0.0046	-1.12954	-0.00508
-1.18848	0.00954	-1.19215	0.00147	-1.27063	-0.00444	-1.2041	-0.00682	-1.18385	0.00299	-1.18149	-0.00742	-1.27137	-0.00496	-1.24681	-0.01552	-1.26139	-0.00328	-1.1496	-0.00207	-1.1419	-0.0044	-1.12752	-0.00482
-1.18644	0.00942	-1.19017	0.00155	-1.26876	-0.00433	-1.20212	-0.00661	-1.18182	0.00336	-1.17943	-0.00716	-1.26929	-0.00498	-1.24471	-0.01548	-1.25947	-0.00326	-1.14761	-0.00184	-1.13986	-0.00418	-1.12552	-0.00454
-1.18451	0.0093	-1.18815	0.00162	-1.26668	-0.00422	-1.20019	-0.0064	-1.17981	0.00373	-1.17739	-0.00689	-1.26741	-0.00497	-1.24279	-0.01542	-1.25749	-0.00326	-1.14562	-0.0016	-1.13787	-0.00397	-1.12282	-0.00411
-1.18253	0.00918	-1.18614	0.00169	-1.26466	-0.00408	-1.19813	-0.00617	-1.17781	0.00412	-1.1754	-0.00662	-1.26535	-0.00497	-1.24068	-0.01537	-1.25547	-0.00325	-1.14355	-0.00133	-1.13594	-0.00372	-1.12008	-0.00366
-1.18058	0.00907	-1.18409	0.00176	-1.26273	-0.00395	-1.19615	-0.00594	-1.17588	0.00451	-1.17339	-0.00631	-1.26337	-0.00497	-1.23874	-0.0153	-1.25346	-0.00323	-1.1416	-0.00109	-1.13392	-0.00349	-1.11802	-0.00337
-1.17849	0.00896	-1.18213	0.00183	-1.26059	-0.00379	-1.19417	-0.0057	-1.1739	0.00493	-1.17147	-0.00602	-1.26133	-0.00496	-1.23685	-0.01526	-1.25141	-0.00322	-1.1396	-0.000807423	-1.1319	-0.00321	-1.11613	-0.00304
-1.17645	0.00885	-1.18018	0.00189	-1.25878	-0.00364	-1.19215	-0.00545	-1.17187	0.00535	-1.16936	-0.00569	-1.25936	-0.00497	-1.23473	-0.0152	-1.24938	-0.00319	-1.13755	-0.000517568	-1.12993	-0.00294	-1.11415	-0.00268
-1.17454	0.00874	-1.1781	0.00195	-1.25674	-0.00349	-1.19015	-0.00519	-1.16978	0.00581	-1.16743	-0.00536	-1.25737	-0.00495	-1.23275	-0.01514	-1.24742	-0.00318	-1.13556	-0.000229577	-1.12787	-0.00266	-1.1121	-0.00234
-1.17251	0.00864	-1.17618	0.00201	-1.25466	-0.00329	-1.18812	-0.00492	-1.16778	0.00626	-1.16534	-0.00502	-1.25537	-0.00494	-1.2307	-0.01508	-1.2454	-0.00315	-1.13362	8.03619e-05	-1.12591	-0.00235	-1.11017	-0.00196
-1.17054	0.00854	-1.17412	0.00206	-1.25271	-0.00311	-1.18607	-0.00466	-1.16581	0.00671	-1.1634	-0.00463	-1.25334	-0.00493	-1.22881	-0.01501	-1.24336	-0.00313	-1.13157	0.000398571	-1.12384	-0.00206	-1.10802	-0.00161
-1.16854	0.00844	-1.17211	0.00212	-1.25066	-0.00291	-1.18349	-0.00426	-1.16389	0.00721	-1.16079	-0.00412	-1.25139	-0.00491	-1.22674	-0.01495	-1.24134	-0.0031	-1.12956	0.00073689	-1.12184	-0.00172	-1.10615	-0.00122
-1.16648	0.00835	-1.17012	0.00217	-1.24873	-0.00269	-1.18073	-0.00388	-1.16183	0.00769	-1.158	-0.00353	-1.24935	-0.00491	-1.22476	-0.01489	-1.23941	-0.00306	-1.12756	0.00108	-1.11983	-0.00137	-1.10412	-0.00082053
-1.16454	0.00825	-1.1681	0.00221	-1.24669	-0.00249	-1.17871	-0.00358	-1.15982	0.00818	-1.15599	-0.00311	-1.24738	-0.00489	-1.2227	-0.01482	-1.23748	-0.00304	-1.12567	0.00144	-1.11787	-0.00102	-1.1021	-0.000435596
-1.1625	0.00816	-1.16615	0.00226	-1.24467	-0.00224	-1.17668	-0.00329	-1.15786	0.00872	-1.154	-0.00266	-1.24536	-0.00487	-1.22072	-0.01475	-1.23542	-0.003	-1.12365	0.00181	-1.11589	-0.000641416	-1.10016	-1.01176e-05
-1.16054	0.00808	-1.1641	0.0023	-1.24271	-0.00198	-1.17475	-0.00298	-1.15579	0.0092	-1.15202	-0.00222	-1.24344	-0.00485	-1.21875	-0.01467	-1.2334	-0.00296	-1.12165	0.00219	-1.11382	-0.000264747	-1.09808	0.000380463
-1.1585	0.00799	-1.16212	0.00235	-1.24067	-0.00172	-1.17271	-0.00269	-1.15388	0.00973	-1.15	-0.00175	-1.24141	-0.00481	-1.21675	-0.0146	-1.23137	-0.00291	-1.1196	0.0026	-1.11184	0.000132134	-1.09609	0.000793512
-1.15645	0.00792	-1.16014	0.00239	-1.23876	-0.00144	-1.17072	-0.00237	-1.15182	0.01026	-1.14799	-0.00128	-1.23931	-0.0048	-1.21477	-0.01453	-1.22939	-0.00286	-1.11757	0.003	-1.10986	0.000551608	-1.09418	0.00125
-1.15452	0.00783	-1.15813	0.00242	-1.23665	-0.00117	-1.16873	-0.00206	-1.14914	0.0109	-1.14592	-0.000782543	-1.23738	-0.00477	-1.21275	-0.01445	-1.22743	-0.00282	-1.11564	0.00343	-1.10787	0.000979156	-1.09218	0.00165
-1.1525	0.00776	-1.15619	0.00247	-1.23464	-0.000850922	-1.16668	-0.00176	-1.14649	0.01161	-1.14404	-0.000262247	-1.23537	-0.00473	-1.2108	-0.01437	-1.22537	-0.00277	-1.11359	0.00386	-1.10587	0.00142	-1.09015	0.00209
-1.15054	0.00769	-1.15413	0.0025	-1.23269	-0.000538181	-1.16471	-0.00143	-1.14452	0.0122	-1.14208	0.000241344	-1.23342	-0.00469	-1.2087	-0.01427	-1.2234	-0.00271	-1.11157	0.0043	-1.10383	0.00187	-1.08807	0.0025
-1.14845	0.00762	-1.15213	0.00254	-1.23069	-0.000218862	-1.16275	-0.00113	-1.14245	0.01269	-1.14002	0.000766007	-1.23137	-0.00465	-1.20689	-0.01419	-1.22127	-0.00266	-1.10953	0.00477	-1.10187	0.00233	-1.08609	0.00292
-1.14648	0.00755	-1.15009	0.00258	-1.22869	0.000145863	-1.16071	-0.000817658	-1.14037	0.01323	-1.138	0.0013	-1.22935	-0.0046	-1.20475	-0.0141	-1.21944	-0.00259	-1.10759	0.00523	-1.09987	0.00281	-1.08415	0.00335
-1.14446	0.00748	-1.14811	0.00261	-1.22662	0.00048312	-1.15866	-0.000506482	-1.1385	0.01375	-1.136	0.00184	-1.22733	-0.00456	-1.20276	-0.014	-1.2174	-0.00253	-1.1056	0.00571	-1.09793	0.00329	-1.08213	0.00377
-1.1425	0.00742	-1.14621	0.00264	-1.22468	0.000861506	-1.15673	-0.00020067	-1.13639	0.01424	-1.13395	0.00238	-1.22531	-0.00451	-1.20073	-0.0139	-1.21535	-0.00246	-1.10359	0.00619	-1.0959	0.00378	-1.08021	0.0042
-1.14049	0.00736	-1.14411	0.00267	-1.22266	0.00126	-1.15478	0.000111127	-1.1345	0.01476	-1.13207	0.00294	-1.22337	-0.00444	-1.19866	-0.01378	-1.21344	-0.00239	-1.10164	0.00667	-1.09383	0.00429	-1.07809	0.00459
-1.13852	0.0073	-1.14213	0.00271	-1.22067	0.00164	-1.15273	0.000409272	-1.13245	0.01524	-1.12994	0.0035	-1.22139	-0.00437	-1.19675	-0.01368	-1.21133	-0.00232	-1.09954	0.00718	-1.09182	0.0048	-1.07608	0.00499
-1.13647	0.00724	-1.14016	0.00274	-1.21875	0.00206	-1.15076	0.000709423	-1.13043	0.01573	-1.12799	0.00404	-1.21934	-0.00431	-1.19473	-0.01356	-1.20939	-0.00223	-1.09754	0.00767	-1.08991	0.00531	-1.07414	0.00539
-1.13449	0.00718	-1.13816	0.00277	-1.21674	0.00247	-1.14875	0.00101	-1.12844	0.0162	-1.12603	0.00461	-1.21734	-0.00424	-1.19285	-0.01344	-1.20738	-0.00216	-1.0956	0.00817	-1.08787	0.00584	-1.07211	0.00577
-1.13245	0.00714	-1.13614	0.0028	-1.21473	0.00291	-1.14671	0.0013	-1.12647	0.01663	-1.124	0.00517	-1.21531	-0.00416	-1.19076	-0.01332	-1.20538	-0.00207	-1.0936	0.00868	-1.0859	0.00636	-1.07028	0.00615
-1.13055	0.00709	-1.13412	0.00283	-1.21266	0.00335	-1.14472	0.00159	-1.12447	0.01705	-1.12209	0.00573	-1.21339	-0.00407	-1.18876	-0.01317	-1.20342	-0.00199	-1.09165	0.00917	-1.08386	0.00688	-1.06814	0.0065
-1.12852	0.00704	-1.13214	0.00287	-1.21068	0.0038	-1.14274	0.00186	-1.12244	0.01745	-1.11996	0.00629	-1.21135	-0.00397	-1.18676	-0.01304	-1.2013	-0.00189	-1.08958	0.00969	-1.08187	0.00744	-1.06608	0.00685
-1.12647	0.007	-1.13009	0.0029	-1.20872	0.00426	-1.14075	0.00214	-1.12044	0.01784	-1.118	0.00682	-1.20932	-0.00388	-1.18481	-0.01289	-1.19935	-0.00179	-1.08764	0.01019	-1.07982	0.00796	-1.06412	0.00718
-1.12448	0.00695	-1.12811	0.00292	-1.20668	0.00472	-1.13868	0.00241	-1.1185	0.01822	-1.11602	0.00737	-1.2073	-0.00377	-1.18277	-0.01274	-1.19744	-0.00171	-1.0849	0.01086	-1.07788	0.00849	-1.06218	0.0075
-1.12242	0.00691	-1.12613	0.00296	-1.20467	0.00519	-1.13669	0.00267	-1.11647	0.01854	-1.11394	0.0079	-1.20533	-0.00366	-1.18078	-0.01259	-1.1954	-0.0016	-1.08221	0.01144	-1.07591	0.00901	-1.06012	0.00781
-1.12053	0.00687	-1.12416	0.00298	-1.2027	0.00569	-1.13467	0.00293	-1.1145	0.01885	-1.11201	0.00842	-1.20332	-0.00354	-1.17877	-0.0124	-1.1934	-0.0015	-1.08019	0.01193	-1.07388	0.00952	-1.05806	0.00807
-1.11853	0.00684	-1.1221	0.00302	-1.20072	0.00616	-1.13275	0.00317	-1.11245	0.01914	-1.1099	0.00894	-1.20129	-0.00339	-1.17679	-0.01224	-1.19135	-0.00139	-1.07817	0.01238	-1.07188	0.01004	-1.05607	0.00836
-1.11653	0.00681	-1.12019	0.00305	-1.19871	0.00664	-1.13067	0.00341	-1.11044	0.01939	-1.10803	0.00942	-1.19937	-0.00327	-1.17468	-0.01205	-1.18938	-0.00126	-1.07618	0.01284	-1.06986	0.01054	-1.05414	0.0086
-1.11449	0.00676	-1.11816	0.00307	-1.19671	0.00713	-1.12864	0.00365	-1.10843	0.01961	-1.10602	0.00993	-1.19725	-0.00311	-1.17275	-0.01186	-1.18745	-0.00117	-1.07425	0.01326	-1.06718	0.01117	-1.05212	0.00883
-1.11245	0.00674	-1.11611	0.0031	-1.19469	0.00761	-1.1267	0.00388	-1.10653	0.01982	-1.10408	0.01039	-1.19529	-0.00295	-1.17079	-0.01166	-1.18539	-0.00105	-1.0722	0.01368	-1.06447	0.01178	-1.05019	0.00906
-1.11055	0.0067	-1.11408	0.00312	-1.19266	0.00808	-1.12467	0.0041	-1.10446	0.01997	-1.10128	0.01101	-1.19339	-0.00279	-1.16877	-0.01143	-1.18341	-0.000927406	-1.07022	0.01409	-1.0625	0.01225	-1.04809	0.00923
-1.10847	0.00668	-1.11209	0.00315	-1.19066	0.00857	-1.12274	0.0043	-1.1024	0.0201	-1.09866	0.01154	-1.1913	-0.00259	-1.16678	-0.01122	-1.18136	-0.000814042	-1.06821	0.01446	-1.0605	0.01267	-1.04609	0.00941
-1.10647	0.00666	-1.11009	0.00318	-1.18865	0.00904	-1.12073	0.0045	-1.10043	0.02023	-1.09659	0.01195	-1.18929	-0.00242	-1.16471	-0.01099	-1.17936	-0.00066968	-1.06622	0.01484	-1.05848	0.01311	-1.0441	0.00958
-1.10451	0.00663	-1.10812	0.00319	-1.18673	0.00949	-1.1187	0.0047	-1.09848	0.02029	-1.09462	0.01233	-1.18733	-0.00222	-1.16269	-0.01075	-1.17736	-0.000549533	-1.06428	0.01517	-1.05654	0.01351	-1.04211	0.00971
-1.10244	0.0066	-1.10615	0.00322	-1.18467	0.00995	-1.1167	0.00489	-1.09637	0.02033	-1.09258	0.01271	-1.18534	-0.002	-1.16074	-0.0105	-1.17534	-0.000415586	-1.06223	0.01549	-1.05443	0.01388	-1.0401	0.00985
-1.10056	0.00659	-1.10414	0.00324	-1.18267	0.01038	-1.1147	0.00507	-1.09446	0.02036	-1.09057	0.01305	-1.18339	-0.00179	-1.15877	-0.01022	-1.17335	-0.000275478	-1.06024	0.01579	-1.05252	0.01425	-1.03817	0.00993
-1.09847	0.00656	-1.10212	0.00327	-1.18	0.01091	-1.11271	0.00523	-1.09247	0.02035	-1.08866	0.01337	-1.18139	-0.00154	-1.15683	-0.00996	-1.17137	-0.000141419	-1.05814	0.01607	-1.05049	0.01457	-1.0361	0.01005
-1.09647	0.00654	-1.10016	0.00329	-1.17733	0.01144	-1.11066	0.00541	-1.0904	0.02033	-1.08664	0.01368	-1.17938	-0.0013	-1.15471	-0.00968	-1.16945	2.96455e-05	-1.05621	0.01632	-1.04849	0.01488	-1.0341	0.01012
-1.09447	0.00652	-1.09812	0.0033	-1.17537	0.01181	-1.1087	0.00556	-1.08852	0.02025	-1.08463	0.01395	-1.17728	-0.00104	-1.15277	-0.00938	-1.16743	0.000167958	-1.05421	0.01655	-1.04648	0.01515	-1.0322	0.01017
-1.09247	0.00651	-1.09609	0.00332	-1.17328	0.01217	-1.1067	0.00572	-1.08645	0.02017	-1.08261	0.01421	-1.17536	-0.000770495	-1.15078	-0.00908	-1.16543	0.000327574	-1.05216	0.01675	-1.04449	0.01539	-1.03008	0.01027
-1.09052	0.00649	-1.09413	0.00333	-1.17132	0.01255	-1.10468	0.00586	-1.08446	0.02007	-1.0806	0.01446	-1.17339	-0.000505143	-1.14876	-0.00875	-1.16333	0.000498589	-1.05026	0.01693	-1.04249	0.01563	-1.02812	0.01027
-1.08848	0.00647	-1.09205	0.00334	-1.16934	0.01285	-1.10274	0.006	-1.08244	0.01993	-1.07865	0.01467	-1.17136	-0.000185747	-1.14681	-0.00843	-1.1614	0.000656804	-1.0482	0.0171	-1.04051	0.01581	-1.02611	0.0103
-1.0865	0.00646	-1.09014	0.00335	-1.16736	0.01315	-1.10075	0.00614	-1.08043	0.01981	-1.0766	0.01486	-1.16934	0.000113602	-1.14474	-0.0081	-1.15946	0.000847397	-1.04619	0.01723	-1.03852	0.01597	-1.02409	0.01032
-1.08447	0.00644	-1.08813	0.00335	-1.16529	0.01344	-1.09873	0.00626	-1.07846	0.01963	-1.07469	0.01503	-1.16732	0.000419191	-1.14278	-0.00775	-1.15747	0.00103	-1.04425	0.01733	-1.03652	0.01611	-1.02207	0.01031
-1.08247	0.00643	-1.0861	0.00336	-1.16336	0.01368	-1.09669	0.00638	-1.07644	0.01945	-1.0726	0.01519	-1.16532	0.000773983	-1.14078	-0.00739	-1.15541	0.00121	-1.04222	0.01744	-1.03451	0.0162	-1.02013	0.01032
-1.08055	0.00641	-1.08416	0.00336	-1.16132	0.01392	-1.09471	0.0065	-1.07441	0.01927	-1.07058	0.01532	-1.16332	0.0011	-1.13876	-0.00701	-1.15335	0.00142	-1.04016	0.01751	-1.03251	0.01627	-1.01811	0.01029
-1.07848	0.0064	-1.08207	0.00336	-1.15935	0.01412	-1.09273	0.0066	-1.07241	0.01905	-1.06864	0.01544	-1.16139	0.00147	-1.13679	-0.00664	-1.15137	0.00162	-1.0382	0.01755	-1.03051	0.01633	-1.01609	0.01028
-1.07647	0.00638	-1.08012	0.00336	-1.15737	0.01429	-1.09072	0.00671	-1.07042	0.01885	-1.06664	0.01554	-1.1593	0.00184	-1.13475	-0.00626	-1.14944	0.00185	-1.03616	0.01758	-1.02847	0.01634	-1.01405	0.01025
-1.07448	0.00636	-1.07818	0.00334	-1.1553	0.01444	-1.08868	0.00681	-1.06855	0.01863	-1.06464	0.01562	-1.15729	0.0022	-1.1327	-0.00586	-1.14746	0.00207	-1.03427	0.01758	-1.02656	0.01631	-1.01215	0.01021
-1.07244	0.00634	-1.07608	0.00333	-1.15334	0.01455	-1.08667	0.00691	-1.06651	0.01839	-1.06264	0.01569	-1.15536	0.00259	-1.13071	-0.00547	-1.14544	0.0023	-1.03218	0.01758	-1.02444	0.01627	-1.01008	0.01017
-1.07057	0.00632	-1.07417	0.00332	-1.15128	0.01467	-1.08469	0.007	-1.06442	0.01816	-1.06061	0.01573	-1.15337	0.00298	-1.12873	-0.00505	-1.14341	0.00256	-1.03015	0.01756	-1.02253	0.01619	-1.00808	0.01011
-1.06852	0.00631	-1.07209	0.0033	-1.14924	0.01474	-1.08272	0.00707	-1.06243	0.01791	-1.05865	0.01577	-1.15136	0.0034	-1.1268	-0.00463	-1.14134	0.00281	-1.02815	0.01752	-1.02049	0.0161	-1.00612	0.01006
-1.06651	0.00629	-1.07011	0.00328	-1.14725	0.01478	-1.08074	0.00716	-1.06041	0.01768	-1.05674	0.01578	-1.14924	0.00382	-1.12475	-0.00421	-1.13944	0.00308	-1.02612	0.01747	-1.01848	0.016	-1.00407	0.01001
-1.06452	0.00626	-1.06808	0.00325	-1.14531	0.01481	-1.07873	0.00723	-1.05849	0.01743	-1.05467	0.01579	-1.14732	0.00423	-1.12204	-0.00359	-1.13741	0.00336	-1.02422	0.01739	-1.01658	0.01586	-1.00217	0.00995
-1.06252	0.00623	-1.06615	0.00323	-1.14334	0.01481	-1.07671	0.00731	-1.05658	0.01717	-1.05262	0.01579	-1.14541	0.00466	-1.11933	-0.00303	-1.13538	0.00364	-1.02218	0.01732	-1.01448	0.0157	-1.00007	0.00989
-1.0605	0.00621	-1.06417	0.0032	-1.1413	0.01479	-1.0747	0.00738	-1.05444	0.01693	-1.05062	0.01576	-1.14332	0.00509	-1.11738	-0.00259	-1.13338	0.00393	-1.02017	0.01722	-1.01246	0.01553	-0.99815	0.00981
-1.05854	0.00618	-1.06204	0.00318	-1.13929	0.01477	-1.07272	0.00745	-1.0525	0.01668	-1.04866	0.01574	-1.14137	0.00554	-1.11533	-0.00214	-1.13131	0.00426	-1.01813	0.01712	-1.01047	0.01534	-0.99611	0.00974
-1.05649	0.00615	-1.06011	0.00314	-1.13721	0.0147	-1.07072	0.00751	-1.05049	0.01644	-1.04667	0.01569	-1.1393	0.006	-1.11334	-0.00172	-1.12945	0.00458	-1.01615	0.01702	-1.00848	0.01515	-0.99412	0.00967
-1.05446	0.00612	-1.05819	0.0031	-1.13531	0.01462	-1.06864	0.00758	-1.04846	0.01619	-1.04469	0.01565	-1.13735	0.00644	-1.11136	-0.00127	-1.12739	0.0049	-1.01428	0.01688	-1.00658	0.01492	-0.99218	0.0096
-1.0525	0.00609	-1.05615	0.00307	-1.13335	0.01453	-1.06671	0.00764	-1.04649	0.01595	-1.04261	0.0156	-1.13528	0.00687	-1.10936	-0.000832755	-1.12543	0.00526	-1.0121	0.01677	-1.00449	0.01472	-0.99004	0.00952
-1.05058	0.00605	-1.05405	0.00303	-1.13128	0.01442	-1.06469	0.00769	-1.04445	0.01571	-1.04058	0.01553	-1.13336	0.00732	-1.10737	-0.000394806	-1.12338	0.00561	-1.0102	0.01664	-1.00248	0.01448	-0.98816	0.00943
-1.04844	0.00601	-1.05209	0.003	-1.12925	0.01429	-1.0627	0.00774	-1.04244	0.01548	-1.03867	0.01546	-1.13134	0.00776	-1.10535	4.57236e-05	-1.12132	0.00597	-1.00821	0.0165	-1.00046	0.01423	-0.98611	0.00937
-1.0465	0.00598	-1.05015	0.00296	-1.1273	0.01416	-1.06072	0.0078	-1.04038	0.01524	-1.03664	0.01538	-1.1292	0.00819	-1.10331	0.000463678	-1.11945	0.00636	-1.00614	0.01636	-0.99852	0.01401	-0.98413	0.00928
-1.04455	0.00593	-1.04811	0.00291	-1.12528	0.01402	-1.05868	0.00785	-1.03845	0.01501	-1.03464	0.01529	-1.12736	0.00864	-1.10135	0.000903394	-1.11734	0.00674	-1.00421	0.01621	-0.99653	0.01375	-0.98218	0.0092
-1.04252	0.00589	-1.0461	0.00287	-1.12333	0.01386	-1.05666	0.0079	-1.03649	0.01478	-1.03261	0.01521	-1.12533	0.00906	-1.09938	0.00132	-1.1154	0.00714	-1.00215	0.01606	-0.99449	0.01351	-0.98008	0.00912
-1.04052	0.00585	-1.0441	0.00283	-1.12135	0.01371	-1.05473	0.00794	-1.03449	0.01456	-1.03057	0.01511	-1.12334	0.00947	-1.09739	0.00173	-1.11336	0.00754	-1.00016	0.01591	-0.99247	0.01327	-0.97805	0.00902
-1.03844	0.0058	-1.0421	0.00279	-1.1193	0.01354	-1.05273	0.00798	-1.03245	0.01434	-1.02863	0.01502	-1.12137	0.00989	-1.0953	0.00216	-1.11133	0.00795	-0.99817	0.01576	-0.99051	0.01301	-0.97606	0.00895
-1.03654	0.00576	-1.04017	0.00275	-1.11728	0.01337	-1.05073	0.00803	-1.03044	0.01413	-1.02661	0.01492	-1.11931	0.01028	-1.09334	0.00254	-1.1094	0.00838	-0.99614	0.01561	-0.98851	0.01277	-0.97412	0.00886
-1.03451	0.00571	-1.03819	0.0027	-1.1153	0.01318	-1.04871	0.00808	-1.02843	0.01391	-1.02469	0.01481	-1.11729	0.01066	-1.09142	0.00293	-1.1074	0.00879	-0.99425	0.01544	-0.98657	0.01252	-0.97217	0.00878
-1.03252	0.00566	-1.03615	0.00267	-1.11331	0.01301	-1.04673	0.00812	-1.02645	0.01371	-1.02256	0.01472	-1.11391	0.01123	-1.08933	0.00332	-1.10535	0.00924	-0.99221	0.01528	-0.98452	0.01227	-0.97008	0.00869
-1.03049	0.00561	-1.03411	0.00263	-1.11131	0.01283	-1.0447	0.00816	-1.02441	0.0135	-1.02064	0.0146	-1.11194	0.01157	-1.08742	0.00369	-1.10339	0.00967	-0.99019	0.01513	-0.98248	0.01203	-0.96812	0.00859
-1.02853	0.00556	-1.03215	0.00259	-1.10933	0.01263	-1.04275	0.00819	-1.02244	0.01331	-1.01866	0.01449	-1.10992	0.01189	-1.08533	0.00407	-1.10132	0.01009	-0.98822	0.01497	-0.9805	0.01179	-0.96601	0.00852
-1.02653	0.00552	-1.03014	0.00256	-1.10721	0.01246	-1.04073	0.00824	-1.02041	0.01313	-1.01663	0.01439	-1.10805	0.01222	-1.08329	0.00441	-1.09941	0.01056	-0.98621	0.01481	-0.97858	0.01157	-0.96405	0.00843
-1.02448	0.00546	-1.02811	0.00251	-1.10527	0.01227	-1.03872	0.00827	-1.01843	0.01293	-1.01468	0.01427	-1.10602	0.01248	-1.08138	0.00475	-1.09598	0.01122	-0.98419	0.01465	-0.97649	0.01133	-0.96221	0.00834
-1.02257	0.00541	-1.02616	0.00248	-1.10328	0.01208	-1.03669	0.00832	-1.01646	0.01275	-1.01264	0.01416	-1.10403	0.01275	-1.07936	0.00508	-1.09403	0.01164	-0.9822	0.0145	-0.97448	0.01111	-0.96005	0.00825
-1.02062	0.00536	-1.02414	0.00245	-1.1013	0.01191	-1.0347	0.00835	-1.01444	0.01257	-1.01064	0.01405	-1.10202	0.01301	-1.07741	0.00539	-1.09203	0.0121	-0.9801	0.01435	-0.97251	0.01089	-0.95809	0.00815
-1.01846	0.00531	-1.02218	0.00242	-1.09932	0.01172	-1.03265	0.00838	-1.01241	0.01239	-1.00862	0.01394	-1.09995	0.01321	-1.0754	0.00571	-1.09003	0.01254	-0.97821	0.01419	-0.97052	0.01066	-0.9561	0.00808
-1.01649	0.00526	-1.02013	0.00239	-1.09725	0.01154	-1.03073	0.00842	-1.01042	0.01223	-1.00666	0.01383	-1.098	0.01343	-1.07332	0.00598	-1.08808	0.01293	-0.97616	0.01404	-0.96861	0.01046	-0.95409	0.008
-1.01448	0.00521	-1.01816	0.00235	-1.09532	0.01136	-1.02868	0.00845	-1.00841	0.01206	-1.00472	0.01372	-1.09598	0.01358	-1.07137	0.00626	-1.08598	0.01337	-0.97424	0.01388	-0.96647	0.01025	-0.95212	0.00791
-1.01258	0.00516	-1.01613	0.00232	-1.09328	0.01118	-1.02667	0.00849	-1.00653	0.0119	-1.00261	0.01361	-1.094	0.01372	-1.06934	0.00654	-1.08404	0.01374	-0.97219	0.01374	-0.96446	0.01005	-0.9501	0.00782
-1.01055	0.00511	-1.01409	0.00229	-1.09128	0.01101	-1.02476	0.00852	-1.00447	0.01174	-1.00064	0.01349	-1.09186	0.01385	-1.06742	0.00678	-1.08199	0.01413	-0.97018	0.01359	-0.96252	0.00985	-0.94809	0.00773
-1.00849	0.00506	-1.01205	0.00227	-1.08934	0.01083	-1.02273	0.00854	-1.00244	0.01158	-0.9986	0.01338	-1.08991	0.01394	-1.06541	0.00703	-1.08	0.01453	-0.96823	0.01344	-0.96051	0.00966	-0.94608	0.00765
-1.00654	0.00502	-1.01012	0.00224	-1.08728	0.01067	-1.02073	0.00858	-1.00043	0.01144	-0.99664	0.01328	-1.08799	0.01404	-1.06332	0.00725	-1.07807	0.01487	-0.96615	0.0133	-0.95858	0.00948	-0.94405	0.00757
-1.00453	0.00497	-1.00818	0.00221	-1.08529	0.0105	-1.01877	0.00861	-0.99837	0.01128	-0.99469	0.01317	-1.08589	0.01407	-1.06143	0.00747	-1.07597	0.01521	-0.96425	0.01316	-0.95646	0.00929	-0.94215	0.00748
[truncated: 515 more rows]

## Sheet: Fig.6b
Time	CO2 reading
h	%
0.000277778	9.973
0.000555556	9.973
0.000833333	9.973
0.00111	9.973
[truncated: 352,263+ more rows]

## Sheet: Fig.6c
Time	CO2 reading									Time	CO2 reading									Time	CO2 captured									Time	CO2 released
[truncated: 15,230 more rows]

[truncated: 2 more sheets: Fig. 6d, Fig. 6e]
